# Supplementary material for: New Dihydroisocoumarin Root Growth Inhibitors From the Sponge-Derived Fungus Aspergillus sp. NBUF87
Source: Front Microbiol. 2019 Dec 10;10:2846. doi: 10.3389/fmicb.2019.02846 (PMC6914834; doi:10.3389/fmicb.2019.02846)
Supplement: Supplementary file 1 [file Data_Sheet_1.ZIP]

Archive with 22 entries (20 files):
- Supplementary material/
- Supplementary material/Compound 1.cif
- Supplementary material/Supporting Information.pdf
- Supplementary material/X-ray crystallography data of compound 1/
- Supplementary material/X-ray crystallography data of compound 1/checkCIF-PLATON page 2.htm
- Supplementary material/X-ray crystallography data of compound 1/cu_dd18259.abs
- Supplementary material/X-ray crystallography data of compound 1/cu_dd18259_0m.cif
- Supplementary material/X-ray crystallography data of compound 1/cu_dd18259_0m.fcf
- Supplementary material/X-ray crystallography data of compound 1/cu_dd18259_0m.hkl
- Supplementary material/X-ray crystallography data of compound 1/cu_dd18259_0m.ins
- Supplementary material/X-ray crystallography data of compound 1/cu_dd18259_0m.lst
- Supplementary material/X-ray crystallography data of compound 1/cu_dd18259_0m.p4p
- Supplementary material/X-ray crystallography data of compound 1/cu_dd18259_0m.pcf
- Supplementary material/X-ray crystallography data of compound 1/cu_dd18259_0m.pdb
- Supplementary material/X-ray crystallography data of compound 1/cu_dd18259_0m.prp
- Supplementary material/X-ray crystallography data of compound 1/cu_dd18259_0m.res
- Supplementary material/X-ray crystallography data of compound 1/cu_dd18259_0m.rtf
- Supplementary material/X-ray crystallography data of compound 1/cu_dd18259_0m._ls
- Supplementary material/X-ray crystallography data of compound 1/DD18259.doc
- Supplementary material/X-ray crystallography data of compound 1/dd18259.hgl
- Supplementary material/X-ray crystallography data of compound 1/dd182591.hgl
- Supplementary material/X-ray crystallography data of compound 1/dd18259c.hgl
