# Supplementary material for: New Dihydroisocoumarin Root Growth Inhibitors From the Sponge-Derived Fungus Aspergillus sp. NBUF87
Source: Front Microbiol. 2019 Dec 10;10:2846. doi: 10.3389/fmicb.2019.02846 (PMC6914834; doi:10.3389/fmicb.2019.02846)
Supplement: Supplementary file 1 [file Data_Sheet_1.ZIP › Supplementary material/Compound 1.cif]

 
data_cu_dd18259_0m 
  
_audit_creation_method            SHELXL-2013 
_chemical_name_systematic 
; 
 ? 
; 
_chemical_name_common             ? 
_chemical_melting_point           ? 
_chemical_formula_moiety          ? 
_chemical_formula_sum 
 'C14 H18 O5' 
_chemical_formula_weight          266.28 
  
loop_ 
 _atom_type_symbol 
 _atom_type_description 
 _atom_type_scat_dispersion_real 
 _atom_type_scat_dispersion_imag 
 _atom_type_scat_source 
 'C'  'C'   0.0181   0.0091 
 'International Tables Vol C Tables 4.2.6.8 and 6.1.1.4' 
 'H'  'H'   0.0000   0.0000 
 'International Tables Vol C Tables 4.2.6.8 and 6.1.1.4' 
 'O'  'O'   0.0492   0.0322 
 'International Tables Vol C Tables 4.2.6.8 and 6.1.1.4' 
  
_space_group_crystal_system       monoclinic 
_space_group_IT_number            4 
_space_group_name_H-M_alt         'P 21' 
_space_group_name_Hall            'P 2yb' 
  
_shelx_space_group_comment 
; 
The symmetry employed for this shelxl refinement is uniquely defined 
by the following loop, which should always be used as a source of 
symmetry information in preference to the above space-group names. 
They are only intended as comments. 
; 
  
loop_ 
 _space_group_symop_operation_xyz 
 'x, y, z' 
 '-x, y+1/2, -z' 
  
_cell_length_a                    4.9195(3) 
_cell_length_b                    24.7434(17) 
_cell_length_c                    5.6478(4) 
_cell_angle_alpha                 90 
_cell_angle_beta                  101.812(2) 
_cell_angle_gamma                 90 
_cell_volume                      672.92(8) 
_cell_formula_units_Z             2 
_cell_measurement_temperature     293(2) 
_cell_measurement_reflns_used     8508 
_cell_measurement_theta_min       10.726 
_cell_measurement_theta_max       140.226 
  
_exptl_crystal_description        prismatic 
_exptl_crystal_colour             colorless 
_exptl_crystal_density_meas       ? 
_exptl_crystal_density_method     ? 
_exptl_crystal_density_diffrn     1.314 
_exptl_crystal_F_000              284 
_exptl_transmission_factor_min    ? 
_exptl_transmission_factor_max    ? 
_exptl_crystal_size_max           0.200 
_exptl_crystal_size_mid           0.170 
_exptl_crystal_size_min           0.130 
_exptl_absorpt_coefficient_mu     0.829 
_shelx_estimated_absorpt_T_min    0.852 
_shelx_estimated_absorpt_T_max    0.900 
_exptl_absorpt_correction_type    multi-scan 
_exptl_absorpt_correction_T_min   0.5150 
_exptl_absorpt_correction_T_max   0.7533 
_exptl_absorpt_process_details    sadabs 
  
_exptl_special_details 
; 
 ? 
; 
  
_diffrn_ambient_temperature       293(2) 
_diffrn_radiation_wavelength      1.54178 
_diffrn_radiation_type            CuK\a 
_diffrn_source                    ? 
_diffrn_measurement_device_type   'Bruker APEX-II CCD' 
_diffrn_measurement_method        '\f and \w scans' 
_diffrn_detector_area_resol_mean  ? 
_diffrn_reflns_number             8611 
_diffrn_reflns_av_unetI/netI      0.0355 
_diffrn_reflns_av_R_equivalents   0.0377 
_diffrn_reflns_limit_h_min        -5 
_diffrn_reflns_limit_h_max        5 
_diffrn_reflns_limit_k_min        -29 
_diffrn_reflns_limit_k_max        29 
_diffrn_reflns_limit_l_min        -6 
_diffrn_reflns_limit_l_max        6 
_diffrn_reflns_theta_min          10.927 
_diffrn_reflns_theta_max          67.470 
_diffrn_reflns_theta_full         67.679 
_diffrn_measured_fraction_theta_max   0.959 
_diffrn_measured_fraction_theta_full  0.954 
_diffrn_reflns_Laue_measured_fraction_max    0.959 
_diffrn_reflns_Laue_measured_fraction_full   0.954 
_diffrn_reflns_point_group_measured_fraction_max   0.953 
_diffrn_reflns_point_group_measured_fraction_full  0.949 
_reflns_number_total              2294 
_reflns_number_gt                 2281 
_reflns_threshold_expression      'I > 2\s(I)' 
_reflns_Friedel_coverage          0.942 
_reflns_Friedel_fraction_max      0.948 
_reflns_Friedel_fraction_full     0.944 
  
_reflns_special_details 
; 
 Reflections were merged by SHELXL according to the crystal 
 class for the calculation of statistics and refinement. 
  
 _reflns_Friedel_fraction is defined as the number of unique 
 Friedel pairs measured divided by the number that would be 
 possible theoretically, ignoring centric projections and 
 systematic absences. 
; 
  
_computing_data_collection        'Bruker APEX2' 
_computing_cell_refinement        'Bruker SAINT' 
_computing_data_reduction         'Bruker SAINT' 
_computing_structure_solution     'SHELXS-97 (Sheldrick 2008)' 
_computing_structure_refinement   'SHELXL-2013 (Sheldrick, 2013)' 
_computing_molecular_graphics     'Bruker SHELXTL' 
_computing_publication_material   'Bruker SHELXTL' 
  
_refine_special_details 
; 
 ? 
; 
_refine_ls_structure_factor_coef  Fsqd 
_refine_ls_matrix_type            full 
_refine_ls_weighting_scheme       calc 
_refine_ls_weighting_details 
'w=1/[\s^2^(Fo^2^)+(0.1437P)^2^+0.2269P] where P=(Fo^2^+2Fc^2^)/3' 
_atom_sites_solution_primary      ? 
_atom_sites_solution_secondary    ? 
_atom_sites_solution_hydrogens    mixed 
_refine_ls_hydrogen_treatment     constr 
_refine_ls_extinction_method      none 
_refine_ls_extinction_coef        . 
_refine_ls_abs_structure_details 
; 
 Flack x determined using 1101 quotients [(I+)-(I-)]/[(I+)+(I-)] 
 (Parsons and Flack (2004), Acta Cryst. A60, s61). 
; 
_refine_ls_abs_structure_Flack    0.02(5) 
_chemical_absolute_configuration  ad 
_refine_ls_number_reflns          2294 
_refine_ls_number_parameters      205 
_refine_ls_number_restraints      67 
_refine_ls_R_factor_all           0.0719 
_refine_ls_R_factor_gt            0.0717 
_refine_ls_wR_factor_ref          0.2079 
_refine_ls_wR_factor_gt           0.2076 
_refine_ls_goodness_of_fit_ref    1.109 
_refine_ls_restrained_S_all       1.122 
_refine_ls_shift/su_max           0.044 
_refine_ls_shift/su_mean          0.005 
  
loop_ 
 _atom_site_label 
 _atom_site_type_symbol 
 _atom_site_fract_x 
 _atom_site_fract_y 
 _atom_site_fract_z 
 _atom_site_U_iso_or_equiv 
 _atom_site_adp_type 
 _atom_site_occupancy 
 _atom_site_site_symmetry_order 
 _atom_site_calc_flag 
 _atom_site_refinement_flags_posn 
 _atom_site_refinement_flags_adp 
 _atom_site_refinement_flags_occupancy 
 _atom_site_disorder_assembly 
 _atom_site_disorder_group 
O1 O 0.4519(9) 0.32580(16) 0.7227(8) 0.0569(10) Uani 1 1 d . . . . . 
H1 H 0.3520 0.3423 0.7975 0.085 Uiso 1 1 calc R U . . . 
O2 O 0.8558(8) 0.46271(15) 0.1067(6) 0.0474(9) Uani 1 1 d . . . . . 
H2 H 0.9670 0.4468 0.0414 0.071 Uiso 1 1 calc R U . . . 
O3 O 0.1931(7) 0.41017(14) 0.8455(6) 0.0451(9) Uani 1 1 d . . . . . 
O4 O 0.2611(7) 0.49112(14) 0.7179(6) 0.0450(9) Uani 1 1 d . . . . . 
C1 C 0.5525(10) 0.36026(18) 0.5769(8) 0.0406(11) Uani 1 1 d . . . . . 
C2 C 0.7208(12) 0.3399(2) 0.4270(10) 0.0473(12) Uani 1 1 d . . . . . 
H2A H 0.7635 0.3033 0.4299 0.057 Uiso 1 1 calc R U . . . 
C3 C 0.8239(11) 0.3743(2) 0.2747(9) 0.0452(11) Uani 1 1 d . . . . . 
H3 H 0.9385 0.3603 0.1776 0.054 Uiso 1 1 calc R U . . . 
C4 C 0.7630(9) 0.4285(2) 0.2615(8) 0.0382(10) Uani 1 1 d . . . . . 
C5 C 0.5964(9) 0.45039(18) 0.4080(8) 0.0355(10) Uani 1 1 d . . . . . 
C6 C 0.4902(10) 0.41655(19) 0.5689(8) 0.0369(10) Uani 1 1 d . . . . . 
C7 C 0.3110(9) 0.43837(18) 0.7190(8) 0.0384(11) Uani 1 1 d . . . . . 
C8 C 0.4521(10) 0.52816(19) 0.6323(9) 0.0420(11) Uani 1 1 d . . . . . 
H8 H 0.6249 0.5302 0.7543 0.050 Uiso 1 1 calc R U . . . 
C9 C 0.5185(10) 0.50894(19) 0.3961(8) 0.0414(11) Uani 1 1 d . . . . . 
H9A H 0.3581 0.5145 0.2665 0.050 Uiso 1 1 calc R U . . . 
H9B H 0.6708 0.5301 0.3598 0.050 Uiso 1 1 calc R U . . . 
C10 C 0.3155(14) 0.5835(2) 0.6079(11) 0.0551(14) Uani 1 1 d . . . . . 
H10A H 0.1462 0.5814 0.4850 0.066 Uiso 1 1 calc R U . . . 
H10B H 0.4387 0.6088 0.5514 0.066 Uiso 1 1 calc R U . . . 
C11 C 0.244(2) 0.6058(3) 0.8405(16) 0.083(2) Uani 1 1 d . . . . . 
H11A H 0.1103 0.5821 0.8926 0.100 Uiso 1 1 calc R U . . . 
H11B H 0.4101 0.6066 0.9670 0.100 Uiso 1 1 calc R U . . . 
C12 C 0.123(2) 0.6629(3) 0.8023(18) 0.084(2) Uani 1 1 d D . . . . 
H12A H 0.0475 0.6657 0.6319 0.101 Uiso 0.5 1 d R U P A 1 
H12B H 0.2766 0.6874 0.8368 0.101 Uiso 0.5 1 d R U P A 1 
H12C H 0.2352 0.6843 0.7182 0.101 Uiso 0.5 1 d R U P B 2 
H12D H -0.0631 0.6607 0.7082 0.101 Uiso 0.5 1 d R U P B 2 
O5 O 0.037(3) 0.6771(5) 1.162(2) 0.091(3) Uani 0.5 1 d D U P C 1 
H5 H -0.0680 0.6606 1.2318 0.137 Uiso 0.5 1 calc R U P C 1 
C13 C -0.089(3) 0.6846(6) 0.923(3) 0.075(3) Uani 0.5 1 d D U P C 1 
H13 H -0.2602 0.6632 0.8817 0.091 Uiso 0.5 1 calc R U P C 1 
C14 C -0.149(5) 0.7439(6) 0.869(4) 0.085(3) Uani 0.5 1 d D U P C 1 
H14A H -0.2917 0.7558 0.9507 0.127 Uiso 0.5 1 calc R U P C 1 
H14B H -0.2107 0.7488 0.6980 0.127 Uiso 0.5 1 calc R U P C 1 
H14C H 0.0165 0.7646 0.9249 0.127 Uiso 0.5 1 calc R U P C 1 
O5' O 0.358(3) 0.6966(5) 1.237(2) 0.101(3) Uani 0.5 1 d D U P C 2 
H5' H 0.4783 0.6750 1.2187 0.151 Uiso 0.5 1 calc R U P C 2 
C13' C 0.119(4) 0.6893(6) 1.052(3) 0.077(3) Uani 0.5 1 d D U P C 2 
H13' H 0.0010 0.6651 1.1247 0.092 Uiso 0.5 1 calc R U P C 2 
C14' C -0.035(4) 0.7420(6) 1.027(4) 0.078(3) Uani 0.5 1 d D U P C 2 
H14D H -0.0023 0.7601 1.1802 0.117 Uiso 0.5 1 calc R U P C 2 
H14E H -0.2298 0.7353 0.9733 0.117 Uiso 0.5 1 calc R U P C 2 
H14F H 0.0301 0.7642 0.9104 0.117 Uiso 0.5 1 calc R U P C 2 
  
loop_ 
 _atom_site_aniso_label 
 _atom_site_aniso_U_11 
 _atom_site_aniso_U_22 
 _atom_site_aniso_U_33 
 _atom_site_aniso_U_23 
 _atom_site_aniso_U_13 
 _atom_site_aniso_U_12 
O1 0.074(2) 0.0426(18) 0.065(2) 0.0047(17) 0.0397(19) 0.0034(18) 
O2 0.0530(19) 0.0514(19) 0.0470(17) 0.0030(15) 0.0319(14) 0.0036(15) 
O3 0.0486(18) 0.0494(19) 0.0446(17) 0.0017(14) 0.0267(14) 0.0006(15) 
O4 0.0478(19) 0.0457(18) 0.049(2) -0.0002(14) 0.0265(15) 0.0054(14) 
C1 0.045(2) 0.040(2) 0.041(2) -0.0044(18) 0.0189(19) -0.0005(19) 
C2 0.059(3) 0.038(2) 0.051(3) -0.0055(19) 0.025(2) 0.005(2) 
C3 0.046(2) 0.052(3) 0.043(2) -0.006(2) 0.0233(19) 0.003(2) 
C4 0.035(2) 0.047(2) 0.036(2) -0.0013(18) 0.0132(16) 0.0000(18) 
C5 0.034(2) 0.044(2) 0.032(2) -0.0018(16) 0.0153(16) -0.0007(17) 
C6 0.040(2) 0.042(2) 0.031(2) -0.0001(16) 0.0110(16) -0.0037(17) 
C7 0.035(2) 0.046(3) 0.036(2) 0.0010(18) 0.0123(17) -0.0006(18) 
C8 0.050(3) 0.043(2) 0.037(2) -0.0014(19) 0.0180(18) 0.003(2) 
C9 0.047(2) 0.044(2) 0.039(2) 0.0020(19) 0.0210(19) 0.0044(19) 
C10 0.072(4) 0.046(3) 0.056(3) 0.007(2) 0.033(3) 0.015(2) 
C11 0.136(7) 0.049(3) 0.086(5) -0.001(3) 0.069(5) 0.022(4) 
C12 0.108(6) 0.049(3) 0.115(6) 0.011(3) 0.068(5) 0.012(4) 
O5 0.109(6) 0.077(5) 0.091(6) -0.007(5) 0.027(5) 0.025(5) 
C13 0.097(6) 0.056(4) 0.084(6) 0.004(4) 0.043(5) 0.018(5) 
C14 0.102(8) 0.066(6) 0.096(8) -0.002(6) 0.046(7) 0.020(6) 
O5' 0.119(7) 0.084(6) 0.106(7) -0.005(5) 0.036(6) 0.015(5) 
C13' 0.098(6) 0.059(5) 0.084(6) 0.004(5) 0.044(5) 0.013(5) 
C14' 0.101(7) 0.058(5) 0.086(6) -0.007(5) 0.047(5) 0.020(5) 
  
_geom_special_details 
; 
 All esds (except the esd in the dihedral angle between two l.s. planes) 
 are estimated using the full covariance matrix.  The cell esds are taken 
 into account individually in the estimation of esds in distances, angles 
 and torsion angles; correlations between esds in cell parameters are only 
 used when they are defined by crystal symmetry.  An approximate (isotropic) 
 treatment of cell esds is used for estimating esds involving l.s. planes. 
; 
  
loop_ 
 _geom_bond_atom_site_label_1 
 _geom_bond_atom_site_label_2 
 _geom_bond_distance 
 _geom_bond_site_symmetry_2 
 _geom_bond_publ_flag 
O1 C1 1.348(6) . ? 
O1 H1 0.8200 . ? 
O2 C4 1.361(6) . ? 
O2 H2 0.8200 . ? 
O3 C7 1.226(6) . ? 
O4 C7 1.328(6) . ? 
O4 C8 1.464(6) . ? 
C1 C2 1.393(7) . ? 
C1 C6 1.425(7) . ? 
C2 C3 1.378(8) . ? 
C2 H2A 0.9300 . ? 
C3 C4 1.374(7) . ? 
C3 H3 0.9300 . ? 
C4 C5 1.388(6) . ? 
C5 C6 1.412(6) . ? 
C5 C9 1.497(7) . ? 
C6 C7 1.447(6) . ? 
C8 C9 1.514(6) . ? 
C8 C10 1.518(7) . ? 
C8 H8 0.9800 . ? 
C9 H9A 0.9700 . ? 
C9 H9B 0.9700 . ? 
C10 C11 1.531(9) . ? 
C10 H10A 0.9700 . ? 
C10 H10B 0.9700 . ? 
C11 C12 1.531(10) . ? 
C11 H11A 0.9700 . ? 
C11 H11B 0.9700 . ? 
C12 C13 1.458(14) . ? 
C12 C13' 1.558(16) . ? 
C12 H12A 0.9604 . ? 
C12 H12B 0.9590 . ? 
C12 H12C 0.9598 . ? 
C12 H12D 0.9600 . ? 
O5 C13 1.381(17) . ? 
O5 H5 0.8258 . ? 
C13 C14 1.515(17) . ? 
C13 H13 0.9800 . ? 
C14 H14A 0.9600 . ? 
C14 H14B 0.9600 . ? 
C14 H14C 0.9600 . ? 
O5' C13' 1.418(19) . ? 
O5' H5' 0.8201 . ? 
C13' C14' 1.498(17) . ? 
C13' H13' 0.9800 . ? 
C14' H14D 0.9600 . ? 
C14' H14E 0.9600 . ? 
C14' H14F 0.9600 . ? 
  
loop_ 
 _geom_angle_atom_site_label_1 
 _geom_angle_atom_site_label_2 
 _geom_angle_atom_site_label_3 
 _geom_angle 
 _geom_angle_site_symmetry_1 
 _geom_angle_site_symmetry_3 
 _geom_angle_publ_flag 
C1 O1 H1 109.5 . . ? 
C4 O2 H2 109.5 . . ? 
C7 O4 C8 119.1(4) . . ? 
O1 C1 C2 118.8(4) . . ? 
O1 C1 C6 122.3(4) . . ? 
C2 C1 C6 119.0(4) . . ? 
C3 C2 C1 119.8(4) . . ? 
C3 C2 H2A 120.1 . . ? 
C1 C2 H2A 120.1 . . ? 
C4 C3 C2 122.2(4) . . ? 
C4 C3 H3 118.9 . . ? 
C2 C3 H3 118.9 . . ? 
O2 C4 C3 123.0(4) . . ? 
O2 C4 C5 117.2(4) . . ? 
C3 C4 C5 119.8(4) . . ? 
C4 C5 C6 119.6(4) . . ? 
C4 C5 C9 121.8(4) . . ? 
C6 C5 C9 118.6(4) . . ? 
C5 C6 C1 119.6(4) . . ? 
C5 C6 C7 120.4(4) . . ? 
C1 C6 C7 120.0(4) . . ? 
O3 C7 O4 116.9(4) . . ? 
O3 C7 C6 123.1(4) . . ? 
O4 C7 C6 119.9(4) . . ? 
O4 C8 C9 111.3(4) . . ? 
O4 C8 C10 107.0(4) . . ? 
C9 C8 C10 112.0(4) . . ? 
O4 C8 H8 108.8 . . ? 
C9 C8 H8 108.8 . . ? 
C10 C8 H8 108.8 . . ? 
C5 C9 C8 111.3(4) . . ? 
C5 C9 H9A 109.4 . . ? 
C8 C9 H9A 109.4 . . ? 
C5 C9 H9B 109.4 . . ? 
C8 C9 H9B 109.4 . . ? 
H9A C9 H9B 108.0 . . ? 
C8 C10 C11 115.0(5) . . ? 
C8 C10 H10A 108.5 . . ? 
C11 C10 H10A 108.5 . . ? 
C8 C10 H10B 108.5 . . ? 
C11 C10 H10B 108.5 . . ? 
H10A C10 H10B 107.5 . . ? 
C12 C11 C10 111.3(7) . . ? 
C12 C11 H11A 109.4 . . ? 
C10 C11 H11A 109.4 . . ? 
C12 C11 H11B 109.4 . . ? 
C10 C11 H11B 109.3 . . ? 
H11A C11 H11B 108.0 . . ? 
C13 C12 C11 124.6(8) . . ? 
C11 C12 C13' 109.6(9) . . ? 
C13 C12 H12A 106.0 . . ? 
C11 C12 H12A 105.5 . . ? 
C13 C12 H12B 106.4 . . ? 
C11 C12 H12B 106.7 . . ? 
H12A C12 H12B 106.5 . . ? 
C11 C12 H12C 109.4 . . ? 
C13' C12 H12C 109.4 . . ? 
C11 C12 H12D 109.0 . . ? 
C13' C12 H12D 109.8 . . ? 
H12C C12 H12D 109.7 . . ? 
C13 O5 H5 110.1 . . ? 
O5 C13 C12 100.8(12) . . ? 
O5 C13 C14 110.8(15) . . ? 
C12 C13 C14 113.1(13) . . ? 
O5 C13 H13 110.7 . . ? 
C12 C13 H13 110.6 . . ? 
C14 C13 H13 110.6 . . ? 
C13 C14 H14A 109.5 . . ? 
C13 C14 H14B 109.4 . . ? 
H14A C14 H14B 109.5 . . ? 
C13 C14 H14C 109.5 . . ? 
H14A C14 H14C 109.5 . . ? 
H14B C14 H14C 109.5 . . ? 
C13' O5' H5' 109.5 . . ? 
O5' C13' C14' 106.6(14) . . ? 
O5' C13' C12 124.0(12) . . ? 
C14' C13' C12 112.2(13) . . ? 
O5' C13' H13' 104.0 . . ? 
C14' C13' H13' 104.0 . . ? 
C12 C13' H13' 103.9 . . ? 
C13' C14' H14D 109.5 . . ? 
C13' C14' H14E 109.4 . . ? 
H14D C14' H14E 109.5 . . ? 
C13' C14' H14F 109.5 . . ? 
H14D C14' H14F 109.5 . . ? 
H14E C14' H14F 109.5 . . ? 
  
loop_ 
 _geom_torsion_atom_site_label_1 
 _geom_torsion_atom_site_label_2 
 _geom_torsion_atom_site_label_3 
 _geom_torsion_atom_site_label_4 
 _geom_torsion 
 _geom_torsion_site_symmetry_1 
 _geom_torsion_site_symmetry_2 
 _geom_torsion_site_symmetry_3 
 _geom_torsion_site_symmetry_4 
 _geom_torsion_publ_flag 
O1 C1 C2 C3 179.3(5) . . . . ? 
C6 C1 C2 C3 0.1(8) . . . . ? 
C1 C2 C3 C4 -1.0(8) . . . . ? 
C2 C3 C4 O2 -177.9(4) . . . . ? 
C2 C3 C4 C5 1.1(7) . . . . ? 
O2 C4 C5 C6 178.9(4) . . . . ? 
C3 C4 C5 C6 -0.2(6) . . . . ? 
O2 C4 C5 C9 0.6(6) . . . . ? 
C3 C4 C5 C9 -178.5(4) . . . . ? 
C4 C5 C6 C1 -0.7(6) . . . . ? 
C9 C5 C6 C1 177.6(4) . . . . ? 
C4 C5 C6 C7 -178.6(4) . . . . ? 
C9 C5 C6 C7 -0.3(6) . . . . ? 
O1 C1 C6 C5 -178.4(4) . . . . ? 
C2 C1 C6 C5 0.8(7) . . . . ? 
O1 C1 C6 C7 -0.6(7) . . . . ? 
C2 C1 C6 C7 178.7(4) . . . . ? 
C8 O4 C7 O3 162.0(4) . . . . ? 
C8 O4 C7 C6 -20.0(6) . . . . ? 
C5 C6 C7 O3 173.3(4) . . . . ? 
C1 C6 C7 O3 -4.6(7) . . . . ? 
C5 C6 C7 O4 -4.6(6) . . . . ? 
C1 C6 C7 O4 177.6(4) . . . . ? 
C7 O4 C8 C9 47.0(6) . . . . ? 
C7 O4 C8 C10 169.7(4) . . . . ? 
C4 C5 C9 C8 -154.8(4) . . . . ? 
C6 C5 C9 C8 26.9(5) . . . . ? 
O4 C8 C9 C5 -48.3(5) . . . . ? 
C10 C8 C9 C5 -168.0(5) . . . . ? 
O4 C8 C10 C11 58.2(8) . . . . ? 
C9 C8 C10 C11 -179.6(6) . . . . ? 
C8 C10 C11 C12 176.7(7) . . . . ? 
C10 C11 C12 C13 146.4(12) . . . . ? 
C10 C11 C12 C13' -166.6(10) . . . . ? 
C11 C12 C13 O5 56.1(17) . . . . ? 
C13' C12 C13 O5 -26.6(11) . . . . ? 
C11 C12 C13 C14 174.3(15) . . . . ? 
C13' C12 C13 C14 91.6(19) . . . . ? 
C13 C12 C13' O5' 178(2) . . . . ? 
C11 C12 C13' O5' 57.9(17) . . . . ? 
C13 C12 C13' C14' -51.8(14) . . . . ? 
C11 C12 C13' C14' -171.8(12) . . . . ? 
  
_refine_diff_density_max    1.035 
_refine_diff_density_min   -0.219 
_refine_diff_density_rms    0.055 
  
_shelxl_version_number 2013-4 
  
_shelx_res_file 
; 
TITL cu_dd18259_0m_a.res in P2(1) 
CELL 1.54178 4.9195 24.7434 5.6478 90 101.812 90 
ZERR 2 0.0003 0.0017 0.0004 0 0.002 0 
LATT -1 
SYMM -X,0.5+Y,-Z 
SFAC C  H  O 
UNIT 28 36 10 
OMIT  -3.00 135.00 
L.S. 9 
ACTA 
BOND $H 
FMAP 2 
PLAN 20 
LIST 4 
dfix 1.40 0.02 c13 o5 c13' o5' 
dfix 1.55 0.02 c12 c13 c13 c14 c12 c13' c13' c14' 
simu 0.004 c13 c14  c13' c14'  o5 o5' 
size 0.20 0.17 0.13 
wpdb -1 
mpla 
htab 
conf 
TEMP 20 
WGHT    0.143700    0.226900 
FVAR       3.60464 
O1    3    0.451870    0.325801    0.722660    11.00000    0.07382    0.04257 = 
         0.06505    0.00468    0.03966    0.00343 
AFIX 147 
H1    2    0.352026    0.342328    0.797543    11.00000   -1.50000 
AFIX   0 
O2    3    0.855793    0.462711    0.106738    11.00000    0.05299    0.05137 = 
         0.04698    0.00297    0.03187    0.00357 
AFIX 147 
H2    2    0.966969    0.446829    0.041394    11.00000   -1.50000 
AFIX   0 
O3    3    0.193120    0.410172    0.845501    11.00000    0.04856    0.04941 = 
         0.04460    0.00166    0.02669    0.00056 
O4    3    0.261125    0.491121    0.717937    11.00000    0.04776    0.04574 = 
         0.04874   -0.00021    0.02655    0.00538 
C1    1    0.552532    0.360257    0.576897    11.00000    0.04475    0.03977 = 
         0.04146   -0.00442    0.01893   -0.00049 
C2    1    0.720832    0.339937    0.427048    11.00000    0.05862    0.03836 = 
         0.05080   -0.00551    0.02512    0.00489 
AFIX  43 
H2A   2    0.763469    0.303295    0.429870    11.00000   -1.20000 
AFIX   0 
C3    1    0.823898    0.374271    0.274707    11.00000    0.04636    0.05217 = 
         0.04309   -0.00603    0.02329    0.00268 
AFIX  43 
H3    2    0.938458    0.360271    0.177605    11.00000   -1.20000 
AFIX   0 
C4    1    0.763019    0.428508    0.261507    11.00000    0.03474    0.04678 = 
         0.03565   -0.00134    0.01317    0.00005 
C5    1    0.596409    0.450388    0.408012    11.00000    0.03359    0.04421 = 
         0.03227   -0.00184    0.01534   -0.00068 
C6    1    0.490176    0.416545    0.568906    11.00000    0.03953    0.04161 = 
         0.03107   -0.00013    0.01100   -0.00372 
C7    1    0.311009    0.438373    0.719016    11.00000    0.03531    0.04640 = 
         0.03555    0.00099    0.01226   -0.00059 
C8    1    0.452070    0.528163    0.632292    11.00000    0.04989    0.04279 = 
         0.03729   -0.00141    0.01804    0.00322 
AFIX  13 
H8    2    0.624933    0.530165    0.754274    11.00000   -1.20000 
AFIX   0 
C9    1    0.518526    0.508938    0.396058    11.00000    0.04675    0.04389 = 
         0.03867    0.00204    0.02103    0.00442 
AFIX  23 
H9A   2    0.358056    0.514453    0.266475    11.00000   -1.20000 
H9B   2    0.670760    0.530142    0.359788    11.00000   -1.20000 
AFIX   0 
C10   1    0.315477    0.583462    0.607869    11.00000    0.07171    0.04604 = 
         0.05618    0.00700    0.03293    0.01516 
AFIX  23 
H10A  2    0.146192    0.581432    0.485021    11.00000   -1.20000 
H10B  2    0.438663    0.608795    0.551419    11.00000   -1.20000 
AFIX   0 
C11   1    0.243824    0.605812    0.840466    11.00000    0.13626    0.04854 = 
         0.08567   -0.00143    0.06949    0.02222 
AFIX  23 
H11A  2    0.110305    0.582130    0.892647    11.00000   -1.20000 
H11B  2    0.410083    0.606558    0.967028    11.00000   -1.20000 
AFIX   0 
C12   1    0.122600    0.662894    0.802300    11.00000    0.10815    0.04898 = 
         0.11528    0.01051    0.06784    0.01205 
PART 1 
AFIX   3 
H12A  2    0.047461    0.665726    0.631879    10.50000   -1.20000 
H12B  2    0.276561    0.687426    0.836779    10.50000   -1.20000 
PART 2 
H12C  2    0.235161    0.684326    0.718179    10.50000   -1.20000 
H12D  2   -0.063139    0.660726    0.708179    10.50000   -1.20000 
PART 1 
AFIX   0 
O5    3    0.037209    0.677139    1.162293    10.50000    0.10927    0.07719 = 
         0.09070   -0.00664    0.02746    0.02483 
AFIX 147 
H5    2   -0.067976    0.660593    1.231755    10.50000   -1.50000 
AFIX   0 
C13   1   -0.089237    0.684554    0.922701    10.50000    0.09664    0.05595 = 
         0.08427    0.00374    0.04277    0.01843 
AFIX  13 
H13   2   -0.260184    0.663196    0.881726    10.50000   -1.20000 
AFIX   0 
C14   1   -0.149270    0.743868    0.869142    10.50000    0.10247    0.06608 = 
         0.09610   -0.00210    0.04616    0.02023 
AFIX 137 
H14A  2   -0.291658    0.755787    0.950655    10.50000   -1.50000 
H14B  2   -0.210733    0.748834    0.697955    10.50000   -1.50000 
H14C  2    0.016548    0.764563    0.924886    10.50000   -1.50000 
PART 2 
AFIX   0 
O5'   3    0.358209    0.696587    1.237385    10.50000    0.11905    0.08353 = 
         0.10555   -0.00529    0.03612    0.01512 
AFIX 147 
H5'   2    0.478339    0.674956    1.218689    10.50000   -1.50000 
AFIX   0 
C13'  1    0.118812    0.689290    1.051998    10.50000    0.09794    0.05879 = 
         0.08445    0.00368    0.04380    0.01342 
AFIX  13 
H13'  2    0.000956    0.665113    1.124747    10.50000   -1.20000 
AFIX   0 
C14'  1   -0.034561    0.741954    1.026700    10.50000    0.10122    0.05811 = 
         0.08577   -0.00739    0.04688    0.01985 
AFIX 137 
H14D  2   -0.002281    0.760081    1.180200    10.50000   -1.50000 
H14E  2   -0.229782    0.735325    0.973322    10.50000   -1.50000 
H14F  2    0.030080    0.764209    0.910365    10.50000   -1.50000 
PART 0 
AFIX   0 
HKLF 4 
  
REM  cu_dd18259_0m_a.res in P2(1) 
REM R1 =  0.0717 for    2281 Fo > 4sig(Fo)  and  0.0719 for all    2294 data 
REM    205 parameters refined using     67 restraints 
  
END 
  
WGHT      0.1449      0.2257 
  
REM Instructions for potential hydrogen bonds 
HTAB O1 O3 
EQIV $1 x+1, y, z-1 
HTAB O2 O3_$1 
EQIV $2 x, y, z-1 
HTAB C12 O5_$2 
  
REM Highest difference peak  1.035,  deepest hole -0.219,  1-sigma level  0.055 
Q1    1   0.5827  0.7101  1.3752  11.00000  0.05    1.04 
Q2    1  -0.1364  0.6466  1.1218  11.00000  0.05    0.41 
Q3    1  -0.2167  0.7329  1.2334  11.00000  0.05    0.21 
Q4    1  -0.5529  0.7405  0.6349  11.00000  0.05    0.19 
Q5    1   0.4400  0.4390  0.6582  11.00000  0.05    0.17 
Q6    1   0.5603  0.5728  0.2218  11.00000  0.05    0.17 
Q7    1  -0.1044  0.6922  1.2597  11.00000  0.05    0.16 
Q8    1   0.4997  0.3396  0.3644  11.00000  0.05    0.16 
Q9    1   0.5011  0.5167  0.5238  11.00000  0.05    0.16 
Q10   1   0.4321  0.6331  0.6952  11.00000  0.05    0.16 
Q11   1   0.3455  0.6921  0.8185  11.00000  0.05    0.16 
Q12   1   0.5564  0.3459  0.3946  11.00000  0.05    0.15 
Q13   1   0.8807  0.4153  0.1219  11.00000  0.05    0.15 
Q14   1   0.5454  0.6257  1.2605  11.00000  0.05    0.15 
Q15   1   0.2325  0.6000  0.7791  11.00000  0.05    0.14 
Q16   1   0.2456  0.5878  0.5033  11.00000  0.05    0.14 
Q17   1   0.1875  0.5342  0.7855  11.00000  0.05    0.14 
Q18   1   0.2336  0.3232  0.9938  11.00000  0.05    0.14 
Q19   1   0.1839  0.5134  0.8959  11.00000  0.05    0.13 
Q20   1   0.0953  0.7024  0.8257  11.00000  0.05    0.13 
; 
_shelx_res_checksum    9832 
  
_shelx_hkl_file 
; 
   2   0   0  786.62   40.80 
  -2   0   0  807.82   41.20 
   2   0   0  771.82   40.00 
   3   0   0 3762.72  197.68 
  -3   0   0 4166.88  200.48 
  -4   0   0  460.05   28.10 
  -4   0   0  529.75   27.80 
   4   0   0  459.85   27.40 
  -4   0   0  503.95   39.20 
  -5   0   0   28.40    3.30 
  -5   0   0   30.30    7.30 
  -2  -1   0 1438.86   75.89 
   2  -1   0 1529.25   75.49 
   2  -1   0 1444.76   74.59 
   2   1   0 1575.24   75.59 
   2   1   0 1449.85   74.69 
  -2   1   0 1497.15   75.79 
   3  -1   0 1192.18   62.39 
  -3  -1   0 1298.77   65.19 
   3   1   0 1184.78   62.39 
  -3   1   0 1249.18   64.89 
  -4  -1   0  315.07   28.30 
  -4  -1   0  279.07   17.90 
  -4  -1   0  305.07   20.40 
  -4   1   0  296.57   35.20 
   4   1   0  305.87   17.00 
  -4   1   0  299.17   17.20 
  -4   1   0  276.47   17.60 
  -5  -1   0   12.10    2.20 
  -5  -1   0   15.00    3.80 
  -5  -1   0   15.50    5.40 
  -5   1   0   16.00    2.80 
  -5   1   0   13.70    5.80 
   3  -2   0 3521.65  172.58 
   3  -2   0 3171.38  167.68 
  -3  -2   0 3433.06  170.68 
   3   2   0 3228.18  167.78 
  -3   2   0 3449.35  170.28 
  -4  -2   0  538.45   30.70 
  -4  -2   0  634.04   43.30 
  -4   2   0  565.74   49.30 
  -4   2   0  519.55   30.20 
   4   2   0  553.14   29.40 
  -4   2   0  497.95   29.60 
  -5  -2   0   46.60    5.40 
  -5  -2   0   44.20    4.00 
  -5   2   0   43.30    5.30 
  -5   2   0   30.40    7.80 
   0   3   0    6.50    0.50 
   0   3   0    5.20    0.50 
   2  -3   0  498.65   27.00 
   2  -3   0  521.65   27.90 
  -2  -3   0  541.15   28.60 
   2   3   0  536.25   27.20 
  -2   3   0  552.14   28.20 
   2   3   0  520.35   27.80 
   3  -3   0 2508.95  129.69 
  -3  -3   0 2675.93  132.79 
   3  -3   0 2551.64  131.39 
  -3   3   0 2628.64  132.09 
   3   3   0 2598.44  129.89 
  -4  -3   0  358.46   29.80 
  -4  -3   0  291.57   19.30 
  -4  -3   0  323.57   19.80 
  -4   3   0  299.17   18.90 
   4   3   0  329.47   18.30 
  -4   3   0  374.46   31.60 
  -5  -3   0  154.88   11.70 
  -5  -3   0  131.49    9.30 
  -5   3   0  147.79   17.50 
  -5   3   0  142.39    9.40 
   2  -4   0 1525.55   79.69 
  -2  -4   0 1576.94   81.29 
   2  -4   0 1645.94   80.69 
   2   4   0 1585.24   80.39 
   2   4   0 1586.24   79.79 
  -2   4   0 1624.94   80.79 
  -3  -4   0  580.94   32.00 
   3  -4   0  538.55   28.80 
   3  -4   0  559.24   30.50 
   3   4   0  515.05   31.20 
  -3   4   0  576.34   30.90 
  -4  -4   0  117.19    8.10 
  -4  -4   0  103.29    8.40 
   4   4   0  108.19    7.20 
  -4   4   0  102.69   14.90 
  -4   4   0   95.79    7.60 
  -5  -4   0   59.09    4.90 
  -5   4   0   54.39    4.70 
  -5   4   0   44.30    9.50 
   0  -5   0    8.90    0.70 
   0   5   0    7.30    0.70 
   0   5   0    7.10    0.70 
  -2  -5   0  493.35   27.10 
   2  -5   0  444.86   25.30 
   2  -5   0  447.46   26.10 
  -2   5   0  522.65   26.50 
   2   5   0  557.64   26.00 
   2   5   0  494.35   26.10 
   3  -5   0  790.82   41.10 
   3  -5   0  745.03   39.30 
  -3  -5   0  710.43   40.90 
  -3   5   0  806.02   41.50 
   3   5   0  783.02   39.70 
   3   5   0  766.62   41.00 
  -4  -5   0  213.58   16.00 
  -4  -5   0  242.78   15.50 
  -4  -5   0  229.38   14.60 
   4   5   0  215.18   13.70 
   4   5   0  241.78   13.60 
  -4   5   0  231.08   14.20 
  -4   5   0  279.67   25.80 
  -5  -5   0  123.39    8.70 
  -5   5   0  142.89   16.80 
   1  -6   0 2023.40  100.39 
   1  -6   0 2008.80  100.09 
  -1   6   0 1965.10  100.19 
   1   6   0 2006.80   99.89 
  -3  -6   0  227.78   15.00 
   3  -6   0  253.17   15.10 
  -3  -6   0  256.37   16.50 
   3  -6   0  239.58   13.30 
   3   6   0  240.38   13.80 
   3   6   0  244.78   15.00 
  -4  -6   0   45.90    5.10 
  -4  -6   0   56.79    5.80 
  -4  -6   0   44.70    5.80 
  -4   6   0   48.50   10.00 
   4   6   0   48.80    4.60 
  -4   6   0   53.39    4.70 
   4   6   0   54.79    4.30 
  -5  -6   0   73.29    5.90 
  -5  -6   0   76.99    6.80 
   0  -7   0    6.20    0.60 
   0  -7   0    3.50    0.80 
   0  -7   0    5.40    0.60 
   0   7   0    4.00    0.70 
   0   7   0    4.90    0.60 
   1  -7   0 2723.83  134.29 
   1   7   0 2782.52  133.59 
  -1   7   0 2537.65  133.39 
   2  -7   0 2754.22  139.89 
  -2  -7   0 2824.92  141.09 
   2  -7   0 2683.33  138.79 
  -2   7   0 2563.14  138.89 
   2   7   0 2823.62  139.69 
  -2   7   0 2904.21  140.09 
   2   7   0 2946.41  139.09 
  -3  -7   0  461.25   26.80 
   3  -7   0  456.65   24.90 
   3   7   0  417.36   23.60 
   3   7   0  440.46   23.60 
   3   7   0  425.96   24.70 
  -4  -7   0  100.89    7.70 
  -4  -7   0   95.49    8.70 
  -4   7   0   76.79    7.30 
   4   7   0   86.49    6.70 
   4   7   0  100.39    6.50 
  -4   7   0   97.19   14.60 
  -5  -7   0   84.29    6.80 
  -5  -7   0   79.29    6.10 
  -5   7   0   68.99   11.20 
   1  -8   0 1377.06   67.29 
   1  -8   0 1336.67   66.69 
  -1  -8   0 1318.17   67.79 
  -1   8   0 1290.57   66.39 
  -1   8   0 1322.67   67.19 
   1   8   0 1395.86   66.59 
   1   8   0 1241.38   66.49 
   2  -8   0 1267.17   67.49 
  -2  -8   0 1402.66   69.99 
   2   8   0 1409.56   67.89 
   2   8   0 1284.77   68.29 
  -2   8   0 1301.37   67.59 
  -2   8   0 1403.26   68.79 
  -3  -8   0 1236.58   63.19 
  -3  -8   0 1150.58   61.29 
   3  -8   0 1172.68   60.89 
   3   8   0 1123.39   59.59 
   3   8   0 1132.69   59.29 
   3   8   0 1173.68   60.89 
  -4  -8   0  254.87   16.90 
  -4  -8   0  269.97   16.50 
  -4  -8   0  226.28   17.10 
   4   8   0  284.47   15.00 
  -4   8   0  283.17   15.90 
   4   8   0  246.78   15.20 
  -4   8   0  267.27   26.20 
  -5  -8   0    5.30    1.80 
  -5  -8   0    3.60    1.80 
   5   8   0    5.30    2.00 
  -5   8   0    3.90    3.10 
   0  -9   0    3.10    0.50 
   0  -9   0    3.80    0.50 
   0  -9   0    5.10    1.10 
   0   9   0    4.70    0.80 
   1   9   0 3719.73  171.08 
  -1   9   0 3246.08  171.68 
   1   9   0 3493.85  170.98 
  -1   9   0 3281.87  170.78 
   2  -9   0  167.58   10.00 
  -2  -9   0  174.28   12.20 
   2  -9   0  189.98   11.10 
   2   9   0  192.78   10.60 
  -2   9   0  190.88   11.30 
  -2   9   0  182.98   10.20 
   2   9   0  197.38   11.00 
  -3  -9   0 2122.09  113.59 
   3  -9   0 2257.87  113.29 
  -3  -9   0 2376.76  115.79 
   3   9   0 2116.39  113.09 
   3   9   0 2150.98  111.69 
   3   9   0 2308.67  112.29 
  -4  -9   0  930.71   53.79 
  -4  -9   0  955.20   52.79 
  -4  -9   0  941.71   51.99 
  -4   9   0  977.70   51.39 
   4   9   0 1008.80   50.49 
  -4   9   0 1106.09   66.89 
   4   9   0  949.71   50.99 
  -5  -9   0   27.40    3.80 
  -5  -9   0   34.10    3.60 
  -5   9   0   25.50    6.60 
   5   9   0   30.40    3.00 
   0 -10   0 1185.98   65.59 
   0  10   0 1385.36   64.59 
   2 -10   0  946.11   51.09 
  -2 -10   0 1016.20   53.99 
   2 -10   0 1030.50   52.19 
  -2  10   0 1093.39   51.49 
   2  10   0 1011.20   51.79 
  -2  10   0 1062.99   52.59 
   2  10   0  939.91   51.99 
   3 -10   0  317.07   18.00 
  -3 -10   0  323.27   20.20 
  -3 -10   0  283.87   18.30 
   3  10   0  269.57   18.70 
   3  10   0  290.57   16.50 
   3  10   0  300.17   17.90 
  -4 -10   0  884.51   50.29 
  -4 -10   0  944.91   52.59 
  -4  10   0  938.21   62.69 
   4  10   0  959.80   48.10 
  -5 -10   0   24.30    3.60 
  -5 -10   0   27.00    3.20 
   5  10   0   18.40    2.40 
  -5  10   0   19.80    6.30 
   2 -11   0  213.48   12.50 
  -2 -11   0  226.98   14.40 
   2 -11   0  199.18   11.60 
   2  11   0  223.68   12.40 
   2  11   0  206.68   12.40 
  -2  11   0  217.78   12.90 
   3 -11   0  765.82   39.80 
  -3 -11   0  786.32   42.60 
  -3 -11   0  705.23   40.10 
   3  11   0  725.53   38.90 
   3  11   0  730.73   38.20 
   3  11   0  699.53   41.80 
  -4 -11   0  766.22   42.20 
  -4 -11   0  698.53   40.50 
   4 -11   0  675.03   37.20 
  -4 -11   0  684.33   38.60 
   4  11   0  761.02   37.30 
  -4  11   0  734.23   36.70 
  -4  11   0  682.53   37.90 
   4  11   0  662.03   37.40 
  -5 -11   0  134.59    9.00 
  -5 -11   0  128.29    8.50 
  -5 -11   0  123.59    9.40 
   5  11   0  127.19    7.80 
  -5  11   0  129.39   14.80 
   1 -12   0 2043.10  120.49 
   1 -12   0 2588.84  119.39 
  -1 -12   0 2392.76  121.59 
   1  12   0 2487.35  119.39 
  -1  12   0 2308.47  119.39 
   1  12   0 2520.95  119.79 
   2 -12   0  353.36   19.20 
  -2 -12   0  354.06   21.40 
   2  12   0  331.47   19.00 
   2  12   0  356.36   19.10 
  -3 -12   0  147.79   11.70 
  -3 -12   0  157.08   11.00 
  -3 -12   0  161.28   11.60 
   3  12   0  177.28   10.00 
  -3  12   0  158.38   21.00 
  -4 -12   0 1037.50   61.59 
  -4 -12   0 1089.49   59.79 
  -4 -12   0 1148.29   60.59 
   4 -12   0 1138.99   58.59 
   4  12   0 1168.18   58.19 
  -4  12   0 1201.08   58.09 
   4  12   0 1109.49   58.89 
  -4  12   0 1178.88   73.19 
  -4  12   0 1170.48   59.39 
  -5  12   0  128.09   17.50 
   5  12   0  177.38    9.30 
  -1 -13   0 1658.83   82.19 
   1 -13   0 1372.76   80.89 
  -1  13   0 1582.94   79.69 
   1  13   0 1730.03   80.19 
  -2 -13   0  539.85   30.90 
   2 -13   0  527.05   28.30 
   2  13   0  530.95   28.40 
  -3 -13   0   62.09    5.40 
  -3 -13   0   63.79    6.30 
  -3 -13   0   59.79    5.80 
  -3 -13   0   56.29    7.40 
   3 -13   0   62.79    5.50 
  -3  13   0   61.59    4.80 
  -3  13   0   60.49    5.50 
  -3  13   0   65.79   11.10 
   3  13   0   69.39    5.20 
   4 -13   0  780.32   38.80 
  -4 -13   0  677.93   41.60 
  -4 -13   0  762.02   40.60 
  -4 -13   0  721.73   39.90 
   4  13   0  709.03   38.90 
   4  13   0  782.62   38.20 
  -4  13   0  727.13   39.30 
  -4  13   0  744.23   38.10 
  -4  13   0  715.43   50.89 
  -5 -13   0  229.38   13.10 
  -5 -13   0  225.68   13.30 
  -5 -13   0  204.98   12.90 
   5  13   0  226.28   12.50 
  -5  13   0  229.58   12.60 
   0 -14   0  835.92   44.80 
   0  14   0  843.62   42.90 
  -1 -14   0 1158.48   60.89 
  -1  14   0 1118.79   58.19 
   1  14   0 1175.08   58.69 
  -2 -14   0  953.40   51.89 
  -2 -14   0  973.70   50.39 
   2  14   0  919.11   49.10 
  -3 -14   0  148.49    9.70 
  -3 -14   0  138.39   10.30 
  -3 -14   0  129.59   11.90 
   3 -14   0  147.39   11.60 
  -3 -14   0  131.79    9.90 
  -3  14   0  146.59    9.80 
  -3  14   0  145.19   17.10 
  -3  14   0  146.29   10.70 
   3  14   0  139.79    8.80 
   4 -14   0  709.43   34.80 
  -4 -14   0  617.04   35.10 
  -4 -14   0  614.24   34.70 
  -4 -14   0  573.24   36.40 
  -4  14   0  643.74   45.60 
   4  14   0  657.03   33.10 
   4  14   0  615.14   33.90 
  -4  14   0  647.84   34.30 
  -5 -14   0   62.49    4.90 
  -5 -14   0   63.49    5.30 
  -5 -14   0   57.89    4.70 
  -5  14   0   70.79    5.30 
   5  14   0   72.49    5.50 
   0 -15   0    1.40    1.00 
   0  15   0    1.60    0.60 
   1 -15   0  389.46   23.20 
   1  15   0  422.36   22.10 
  -1  15   0  413.76   23.30 
  -2 -15   0  273.97   17.90 
   2  15   0  256.77   15.30 
   2  15   0  257.17   14.70 
   3 -15   0  228.38   13.50 
  -3 -15   0  218.78   14.30 
  -3 -15   0  219.48   13.60 
  -3 -15   0  198.38   13.80 
  -3 -15   0  210.28   16.30 
  -3 -15   0  205.48   14.00 
  -3  15   0  218.18   13.70 
  -3  15   0  234.08   22.60 
  -3  15   0  223.08   13.20 
  -3  15   0  224.08   12.80 
   3  15   0  234.98   12.90 
   4 -15   0 1118.99   55.59 
  -4 -15   0 1069.89   56.99 
  -4 -15   0 1050.29   56.59 
  -4 -15   0 1125.09   64.89 
   4  15   0  977.90   55.39 
   4  15   0 1088.39   55.99 
  -4  15   0 1137.99   57.29 
  -4  15   0 1081.69   67.49 
  -5 -15   0  103.39    6.40 
  -5 -15   0   88.79    6.50 
   5  15   0  101.89    5.90 
   0 -16   0  116.29    9.30 
   0  16   0  138.09    7.90 
  -1 -16   0 1267.37   67.59 
   1 -16   0 1261.57   66.39 
  -1  16   0 1315.77   66.49 
   1  16   0 1237.18   64.49 
   1  16   0 1277.07   64.99 
  -2 -16   0  448.06   25.50 
  -2 -16   0  469.35   28.20 
   2  16   0  456.25   24.50 
   2  16   0  459.05   25.20 
  -3 -16   0  270.77   16.80 
   3 -16   0  246.58   15.80 
   3 -16   0  285.47   16.10 
  -3 -16   0  289.87   16.90 
  -3 -16   0  251.17   18.80 
  -3 -16   0  286.87   16.30 
  -3 -16   0  255.87   16.40 
  -3  16   0  259.47   15.70 
  -3  16   0  282.57   25.10 
   3  16   0  272.97   16.10 
   3  16   0  286.67   15.40 
  -3  16   0  257.07   16.10 
   4 -16   0  305.37   16.20 
  -4 -16   0  286.57   19.00 
  -4 -16   0  278.57   17.90 
  -4 -16   0  300.97   17.70 
  -4  16   0  295.97   16.80 
   4  16   0  288.17   16.60 
  -4  16   0  256.67   24.10 
  -1 -17   0  500.15   28.60 
   1  17   0  469.95   25.70 
  -1  17   0  472.45   28.90 
   1  17   0  484.65   25.20 
  -1  17   0  455.35   26.40 
  -2 -17   0  156.18   10.30 
  -2 -17   0  144.99    9.90 
  -2 -17   0  151.98   11.20 
   2 -17   0  164.28   10.10 
   2 -17   0  143.89    9.90 
  -2  17   0  149.79    9.70 
   2  17   0  143.79    9.30 
  -2  17   0  139.99    9.70 
  -3 -17   0    8.00    2.60 
   3  17   0    4.00    1.10 
  -3  17   0    6.70    6.60 
  -4 -17   0  125.79   10.70 
  -4 -17   0  137.29    9.40 
  -4 -17   0  134.29    9.30 
   4 -17   0  142.29    8.50 
   4  17   0  149.59    9.10 
  -4  17   0  138.29   15.10 
  -4  17   0  144.59    9.10 
   0 -18   0  181.68   12.80 
   0  18   0  167.58   10.50 
   0  18   0  184.88   10.30 
  -1 -18   0  300.27   19.80 
   1  18   0  282.07   15.80 
  -1  18   0  282.77   15.50 
   1  18   0  276.77   16.20 
  -2 -18   0  432.66   29.40 
   2 -18   0  525.65   27.10 
  -2 -18   0  500.45   26.90 
  -2 -18   0  472.65   30.10 
   2 -18   0  489.45   26.90 
  -2  18   0  466.05   26.70 
   2  18   0  520.75   26.20 
  -2  18   0  482.05   26.70 
  -3 -18   0  373.16   26.00 
  -3 -18   0  388.86   23.40 
  -3 -18   0  408.96   23.40 
   3 -18   0  434.96   23.10 
  -3 -18   0  408.66   23.50 
   3 -18   0  414.56   23.00 
  -3 -18   0  400.46   23.20 
  -3  18   0  409.16   22.80 
   3  18   0  415.56   22.20 
  -3  18   0  412.26   23.30 
   3  18   0  447.06   23.40 
  -3  18   0  447.76   32.50 
  -4 -18   0   55.89    5.40 
  -4 -18   0   56.39    4.80 
   4 -18   0   59.09    4.30 
  -4 -18   0   52.49    5.90 
  -4  18   0   58.89    4.90 
   4  18   0   59.19    4.70 
   0 -19   0   -1.10    1.30 
   0  19   0   -0.10    0.60 
  -1 -19   0  272.17   19.40 
  -1 -19   0  264.47   18.70 
   1 -19   0  286.57   16.50 
  -1 -19   0  266.97   16.90 
   1 -19   0  288.17   16.60 
   1  19   0  283.87   15.50 
  -1  19   0  267.27   16.10 
   1  19   0  282.67   16.00 
  -1  19   0  275.87   15.10 
  -2 -19   0 1212.78   64.69 
   2 -19   0 1241.98   64.79 
  -2 -19   0 1262.67   64.69 
  -2 -19   0 1290.97   68.79 
   2 -19   0 1337.27   64.99 
  -2 -19   0 1200.18   65.59 
   2  19   0 1299.37   63.99 
  -2  19   0 1233.48   64.69 
  -2  19   0 1178.88   64.39 
   3 -19   0  320.27   17.50 
  -3 -19   0  283.07   20.30 
  -3 -19   0  279.27   17.80 
  -3 -19   0  285.97   17.40 
  -3 -19   0  311.07   17.70 
  -3 -19   0  300.87   17.80 
   3  19   0  314.67   16.60 
  -3  19   0  286.87   24.40 
  -3  19   0  296.57   17.20 
  -3  19   0  312.97   17.80 
   3  19   0  319.17   17.70 
  -4 -19   0   11.40    2.60 
  -4 -19   0   12.80    4.10 
  -4 -19   0    9.20    1.90 
   4 -19   0   13.10    1.90 
  -4  19   0   13.10    2.30 
  -4  19   0   10.10    3.70 
   4  19   0   15.60    2.20 
   0 -20   0   74.39    5.90 
   0 -20   0   66.99    7.00 
   0 -20   0   70.99    6.20 
   0 -20   0   59.59    7.10 
   0  20   0   69.59    5.70 
   0  20   0   66.39    4.80 
   1 -20   0   51.99    4.90 
   1 -20   0   53.79    5.80 
  -1 -20   0   46.80    5.10 
   1 -20   0   46.00    4.80 
  -1  20   0   51.09    4.60 
   1  20   0   48.10    5.40 
  -1  20   0   50.89    3.90 
   1  20   0   49.20    4.00 
  -2 -20   0  744.93   41.20 
   2 -20   0  848.02   41.80 
   2 -20   0  789.22   41.60 
  -2 -20   0  791.62   41.40 
  -2 -20   0  777.32   45.00 
  -2 -20   0  750.12   42.20 
  -2  20   0  753.92   41.20 
   2  20   0  829.22   40.60 
  -2  20   0  736.23   41.30 
   3 -20   0 1284.27   62.39 
  -3 -20   0 1131.09   65.19 
  -3 -20   0 1126.79   63.29 
  -3 -20   0 1241.58   62.09 
   3  20   0 1308.07   62.19 
  -3  20   0 1112.29   69.39 
  -3  20   0 1203.28   62.19 
  -4 -20   0   41.80    4.70 
   4 -20   0   42.90    3.30 
  -4 -20   0   40.30    3.60 
  -4  20   0   48.30    3.80 
   4  20   0   42.40    3.70 
   0 -21   0   -0.80    1.00 
   0 -21   0    0.60    1.10 
   0 -21   0    0.80    1.70 
   0  21   0    1.40    0.70 
   0  21   0   -0.30    1.00 
  -1 -21   0  254.47   14.80 
   1 -21   0  244.88   16.10 
  -1 -21   0  247.98   15.80 
  -1 -21   0  250.57   17.50 
   1 -21   0  263.07   15.30 
   1 -21   0  273.47   15.60 
  -1  21   0  245.68   14.90 
  -1  21   0  241.38   14.80 
   1  21   0  228.88   14.60 
  -2 -21   0  118.09   10.80 
   2 -21   0  123.59    8.60 
  -2 -21   0  113.69    9.00 
  -2 -21   0  110.79    8.20 
   2 -21   0  122.69    8.80 
  -2 -21   0  127.49    8.60 
   2  21   0  122.09    7.70 
  -2  21   0  118.79    8.30 
  -2  21   0  123.09    8.60 
   3 -21   0  636.94   32.50 
  -3 -21   0  539.95   35.70 
  -3 -21   0  597.04   32.30 
  -3 -21   0  629.34   32.60 
   3  21   0  607.44   32.50 
  -3  21   0  622.54   33.40 
  -3  21   0  612.64   32.20 
  -4 -21   0   32.50    3.80 
  -4 -21   0   32.90    3.50 
  -4  21   0   39.60    3.30 
   4  21   0   40.60    3.20 
   0 -22   0  410.36   22.30 
   0 -22   0  358.56   23.60 
   0 -22   0  384.86   22.60 
   0 -22   0  401.06   23.60 
   0  22   0  388.26   22.00 
   0  22   0  398.86   21.00 
   1 -22   0   71.99    5.90 
  -1 -22   0   60.49    5.80 
  -1 -22   0   55.79    6.80 
   1 -22   0   57.99    5.40 
   1 -22   0   58.99    6.30 
  -1 -22   0   57.19    5.00 
   1  22   0   53.99    4.90 
  -1  22   0   48.40    5.00 
   1  22   0   60.29    4.50 
  -1  22   0   55.49    5.20 
  -2 -22   0  317.57   17.70 
  -2 -22   0  302.67   18.40 
  -2 -22   0  311.37   20.60 
   2 -22   0  322.77   18.00 
   2 -22   0  316.27   17.90 
  -2 -22   0  273.27   17.20 
  -2  22   0  296.87   17.60 
  -2  22   0  295.27   17.50 
   2  22   0  301.57   16.60 
  -3 -22   0  638.44   36.20 
  -3 -22   0  687.83   39.00 
   3 -22   0  714.93   36.20 
  -3 -22   0  683.43   36.10 
  -3 -22   0  642.74   35.80 
   3  22   0  713.73   36.20 
  -3  22   0  696.83   36.40 
  -3  22   0  714.63   36.00 
  -4 -22   0   11.30    1.40 
  -4 -22   0   10.70    2.00 
  -4  22   0   13.80    2.30 
   4  22   0   11.60    2.10 
   1 -23   0  701.73   40.70 
  -1 -23   0  726.03   40.40 
   1 -23   0  779.82   40.20 
  -1 -23   0  727.23   42.30 
  -1 -23   0  760.02   39.30 
   1 -23   0  779.42   40.10 
   1  23   0  709.03   39.30 
  -1  23   0  757.32   39.80 
   1  23   0  783.62   38.60 
  -1  23   0  730.43   39.30 
   2 -23   0  134.69    8.80 
  -2 -23   0  125.59   10.70 
  -2 -23   0  114.09    8.90 
  -2 -23   0  128.89    8.40 
  -2  23   0  112.79    8.40 
  -2  23   0  127.19    8.50 
  -3 -23   0  271.67   17.50 
  -3 -23   0  277.77   15.20 
  -3 -23   0  253.87   15.10 
  -3 -23   0  244.78   14.60 
  -3  23   0  281.07   15.50 
   3  23   0  276.77   15.20 
  -3  23   0  273.27   15.00 
   0 -24   0 1006.20   55.79 
   0 -24   0 1052.29   54.79 
   0  24   0 1052.59   54.09 
  -1 -24   0  157.48   10.90 
  -1 -24   0  160.48    9.90 
  -1 -24   0  155.68   12.20 
   1 -24   0  162.88   10.80 
  -1  24   0  155.88   10.30 
   1  24   0  154.78   10.00 
  -1  24   0  153.98    9.90 
  -2 -24   0   29.50    3.70 
  -2 -24   0   30.00    3.40 
  -2 -24   0   27.30    4.50 
   2 -24   0   38.10    3.80 
  -2  24   0   31.50    3.40 
  -2  24   0   31.10    3.50 
  -3 -24   0  121.89   12.00 
   3 -24   0  120.59    7.80 
  -3 -24   0  124.99    7.80 
  -3  24   0  125.49    8.00 
  -3  24   0  132.09    7.70 
   3  24   0  130.19    7.90 
   0 -25   0   -0.60    1.20 
   0 -25   0    0.90    1.30 
   0  25   0   -1.70    0.90 
  -1 -25   0  341.77   20.30 
  -1 -25   0  374.16   26.00 
  -1 -25   0  353.36   19.00 
   1 -25   0  349.07   20.00 
  -1  25   0  340.57   19.00 
  -1  25   0  364.66   19.70 
   1  25   0  289.77   18.90 
   2 -25   0   26.60    3.10 
  -2 -25   0   24.20    3.20 
  -2 -25   0   22.70    3.90 
  -2 -25   0   31.20    3.00 
   2  25   0   31.10    3.00 
  -2  25   0   28.50    3.00 
  -2  25   0   25.60    3.00 
  -3 -25   0   56.29    5.20 
  -3 -25   0   60.09    4.90 
  -3  25   0   58.09    4.00 
   3  25   0   59.59    4.10 
  -3  25   0   54.59    4.20 
   0 -26   0  143.69   10.50 
   0 -26   0  142.39   10.70 
   0  26   0  152.38    9.50 
  -1 -26   0   88.69    6.30 
   1 -26   0   95.39    7.20 
  -1 -26   0   93.29    7.20 
  -1 -26   0   96.69    8.20 
  -1  26   0  106.49    7.10 
   1  26   0   95.69    6.60 
  -2 -26   0  117.89    9.00 
   2 -26   0  102.89    7.60 
  -2 -26   0   95.79    9.00 
  -2  26   0  114.19    7.30 
   2  26   0  135.29    8.70 
  -2  26   0  120.19    7.50 
   0 -27   0   -1.00    1.40 
   0 -27   0    0.30    0.90 
   0  27   0    2.20    1.00 
  -1 -27   0   46.80    3.50 
  -1 -27   0   40.40    4.10 
   1 -27   0   47.50    4.30 
  -1 -27   0   43.90    4.80 
   1  27   0   43.70    3.70 
   1  27   0   44.20    3.50 
  -1  27   0   48.60    4.10 
  -2 -27   0   52.39    3.80 
   2 -27   0   55.59    4.20 
  -2 -27   0   56.29    5.10 
  -2 -27   0   46.00    4.00 
  -2  27   0   55.49    4.20 
   2  27   0   55.09    3.80 
   0 -28   0    3.90    1.30 
   0 -28   0    3.20    1.40 
  -1 -28   0    5.50    1.40 
   1 -28   0    9.40    2.90 
  -1 -28   0    4.40    1.50 
  -1 -28   0    6.60    1.80 
  -1  28   0    6.40    2.10 
   1  28   0    8.80    1.70 
   1  28   0    7.10    1.50 
  -2 -28   0   39.00    3.10 
   2 -28   0   39.60    3.80 
  -2  28   0   42.20    3.20 
   2  28   0   39.50    2.80 
   0 -29   0    0.80    0.70 
   0  29   0    1.50    0.70 
  -1 -29   0   20.00    2.30 
   1 -29   0   21.10    2.40 
  -1 -29   0   20.10    3.20 
  -1  29   0   22.00    2.30 
   0 -30   0    2.40    1.00 
   0  30   0    1.30    0.70 
  -5   0   1    3.70    1.70 
  -5   0   1    1.80    1.40 
  -5   0   1    2.70    4.60 
   5   0  -1    1.50    1.20 
  -4   0   1    7.60    2.90 
  -4   0   1   11.00    2.20 
  -4   0   1   10.90    2.40 
  -4   0   1    5.50    3.30 
   4   0  -1   12.10    2.30 
   3   0  -1  614.34   32.50 
   3   0  -1  621.94   33.60 
  -3   0   1  620.74   33.50 
   2   0  -1 3180.78  158.68 
  -1   0   1  572.84   28.20 
  -1   0   1  528.85   27.50 
  -1   0   1  520.05   27.50 
   1   0  -1  542.65   28.00 
   2   0   1 1335.47   65.29 
   2   0   1 1265.07   66.59 
  -2   0  -1 1298.07   70.79 
  -3   0  -1  535.05   31.90 
   3   0   1  617.74   33.40 
  -3   0  -1  647.74   34.40 
   3   0   1  590.14   31.10 
   4   0   1 1168.48   64.09 
  -4   0  -1 1331.37   65.39 
  -5   0  -1  204.88   18.90 
  -5   0  -1  188.58   11.90 
   5  -1  -1   48.00    4.20 
  -5  -1   1   50.59    5.10 
  -5  -1   1   44.10    8.70 
  -5  -1   1   44.40    4.20 
  -5  -1   1   48.70    5.10 
  -5  -1   1   45.30    5.40 
   5   1  -1   42.20    4.20 
  -5   1   1   49.10    4.90 
  -5   1   1   34.50   11.20 
  -5   1   1   45.10    4.90 
  -4  -1   1   60.09    5.20 
   4  -1  -1   65.29    5.10 
  -4  -1   1   54.39    6.30 
  -4  -1   1   61.09    5.40 
  -4  -1   1   56.19    5.90 
  -4  -1   1   61.39   14.40 
  -4   1   1   51.09    6.60 
  -4   1   1   57.69    5.10 
  -4   1   1   54.49    5.00 
  -4   1   1   69.19   12.70 
  -4   1   1   63.29    7.40 
   4   1  -1   62.59    4.80 
   3  -1  -1  105.29    6.90 
   3  -1  -1  116.89    8.10 
  -3  -1   1   93.39    8.20 
   3   1  -1   99.19    6.80 
  -3   1   1  101.19    7.20 
   3   1  -1  106.19    7.70 
  -2  -1  -1 3508.65  177.88 
   2  -1   1 3597.94  175.78 
   2  -1   1 3359.76  177.18 
   2   1   1 3556.44  175.98 
   2   1   1 3651.93  177.38 
   3  -1   1  141.09   10.40 
   3  -1   1  137.49    8.40 
  -3  -1  -1  121.69    9.20 
  -3  -1  -1  145.39   11.00 
   3   1   1  157.98    8.80 
  -3   1  -1  140.79   10.90 
   3   1   1  152.38   10.60 
  -3   1  -1  141.29    9.80 
  -4  -1  -1  527.25   39.90 
  -4  -1  -1  519.25   27.10 
   4  -1   1  485.75   26.80 
  -4  -1  -1  488.55   27.80 
  -4   1  -1  465.85   27.50 
   4   1   1  467.65   26.80 
  -4   1  -1  514.65   39.90 
  -5  -1  -1  139.99   15.10 
  -5  -1  -1  153.58    9.90 
  -5   1  -1  172.08   11.60 
  -5   1  -1  147.39   16.10 
  -5  -2   1   48.50    5.20 
   5  -2  -1   44.60    4.10 
  -5  -2   1   47.50    4.60 
  -5  -2   1   53.29    5.40 
  -5  -2   1   47.90    5.10 
  -5   2   1   49.40    5.20 
   5   2  -1   42.70    4.40 
  -5   2   1   37.90   10.70 
  -5   2   1   54.89    5.00 
  -4  -2   1   98.29    8.30 
  -4  -2   1   95.49    9.00 
   4  -2  -1  105.39    7.30 
  -4  -2   1   98.59    7.50 
  -4  -2   1  105.49    7.60 
  -4   2   1  123.29   17.20 
  -4   2   1  114.59    7.80 
  -4   2   1   99.59    8.80 
  -4   2   1   96.89    8.90 
  -4   2   1  105.09    7.40 
   4   2  -1  108.89    7.00 
   3  -2  -1  605.54   32.20 
  -3  -2   1  608.34   33.70 
   3  -2  -1  599.84   33.60 
   3   2  -1  627.24   33.20 
   3   2  -1  617.64   32.20 
   2  -2   1 2095.59  108.19 
  -2  -2  -1 2077.69  110.39 
   2  -2   1 2170.78  109.79 
   2   2   1 2280.67  109.99 
   2   2   1 2232.68  108.59 
   3  -2   1  481.75   27.50 
  -3  -2  -1  530.25   28.90 
  -3  -2  -1  463.85   26.60 
   3   2   1  418.76   26.20 
  -3   2  -1  518.15   28.50 
   3   2   1  489.15   27.70 
  -4  -2  -1  404.86   23.10 
  -4  -2  -1  386.96   22.20 
  -4  -2  -1  444.86   34.50 
   4   2   1  353.26   21.70 
  -4   2  -1  393.26   22.50 
  -5  -2  -1  101.69    7.10 
  -5  -2  -1   90.59   12.10 
  -5   2  -1   91.09   12.40 
  -5  -3   1   54.89    5.60 
  -5  -3   1   57.89    4.50 
  -5  -3   1   46.10    5.20 
  -5  -3   1   51.99    4.90 
  -5   3   1   56.39    4.30 
   5   3  -1   48.50    4.60 
  -5   3   1   49.20    4.90 
  -5   3   1   46.90   10.90 
  -4  -3   1  282.07   19.10 
   4  -3  -1  297.37   17.10 
  -4  -3   1  278.67   17.30 
  -4  -3   1  291.87   18.20 
  -4   3   1  317.77   17.10 
  -4   3   1  274.67   17.50 
  -4   3   1  351.96   31.50 
  -4   3   1  294.77   18.50 
  -4   3   1  262.37   16.90 
   4   3  -1  311.27   16.60 
  -3  -3   1 2166.38  114.99 
   3  -3  -1 2232.68  113.19 
   3   3  -1 2238.78  114.09 
   3   3  -1 2349.17  113.59 
   2  -3   1 2826.42  139.19 
  -2  -3  -1 2756.22  139.79 
   2   3   1 2640.34  137.89 
   2   3   1 2830.22  139.19 
   3  -3   1  512.05   30.10 
  -3  -3  -1  553.24   31.50 
  -3   3  -1  538.55   31.00 
   3   3   1  547.95   28.50 
   3   3   1  535.55   30.40 
  -4  -3  -1  213.58   22.30 
  -4  -3  -1  216.08   14.20 
  -4  -3  -1  221.58   13.60 
  -4   3  -1  202.18   13.30 
   4   3   1  212.88   13.10 
  -4   3  -1  256.87   24.70 
  -5  -3  -1  109.19    7.70 
  -5  -3  -1  102.99    7.30 
  -5   3  -1  105.49   13.30 
  -5  -4   1  318.47   17.20 
   5  -4  -1  310.57   16.90 
  -5  -4   1  355.36   19.30 
  -5  -4   1  266.87   18.40 
  -5  -4   1  324.77   18.40 
  -5   4   1  324.27   35.70 
   5   4  -1  313.47   17.50 
  -5   4   1  295.47   16.70 
  -5   4   1  299.37   17.00 
  -5   4   1  278.87   19.30 
  -4  -4   1  120.99   10.20 
  -4  -4   1  121.39    9.60 
   4  -4  -1  125.19    8.60 
  -4   4   1  117.89    8.70 
   4   4  -1  127.79    8.00 
  -4   4   1  131.49   10.10 
  -4   4   1  136.19    8.60 
  -4   4   1  110.99    9.20 
   3  -4  -1  219.98   12.40 
  -3  -4   1  210.88   14.10 
   3  -4  -1  218.88   13.60 
   3   4  -1  203.18   13.00 
   3   4  -1  202.38   12.30 
  -2  -4  -1  903.41   48.50 
   2  -4   1  957.20   47.90 
   2  -4   1  927.01   46.00 
   2   4   1  920.01   47.90 
   2   4   1  882.51   46.70 
   3  -4   1  851.51   45.90 
  -3  -4  -1  822.52   45.20 
  -3  -4  -1  897.91   47.40 
  -3   4  -1  918.41   47.20 
   3   4   1  796.12   44.10 
   3   4   1  833.92   46.00 
  -4  -4  -1   45.30    4.50 
  -4  -4  -1   47.10    5.00 
  -4  -4  -1   41.40    9.30 
  -4   4  -1   37.00    4.10 
   4   4   1   37.40    3.80 
  -5  -4  -1   44.60    5.40 
  -5  -4  -1   49.99    4.80 
  -5   4  -1   42.90    8.50 
   5   4   1   57.29    4.20 
  -5  -5   1   83.59    8.80 
  -5  -5   1   97.79    7.80 
  -5  -5   1   73.69    7.10 
  -5  -5   1   85.19    6.00 
   5   5  -1   90.89    6.50 
  -5   5   1   74.29    5.50 
  -5   5   1   68.09   18.40 
  -5   5   1   86.39    5.80 
  -5   5   1   91.29    9.00 
   4  -5  -1  516.45   28.00 
  -4  -5   1  513.75   28.70 
  -4  -5   1  471.35   36.10 
  -4  -5   1  552.34   29.80 
  -4   5   1  524.45   28.50 
   4   5  -1  537.55   27.50 
  -4   5   1  473.85   30.20 
   3  -5  -1  738.03   40.00 
   3  -5  -1  713.23   38.70 
  -3  -5   1  766.02   41.20 
   3   5  -1  744.23   39.40 
   3   5  -1  750.82   38.70 
   1  -5  -1 1404.26   69.19 
  -1   5   1 1360.66   68.49 
   1   5  -1 1256.97   68.29 
  -1   5   1 1437.76   69.29 
   1   5  -1 1363.56   68.29 
   2  -5   1 1063.89   52.09 
   2  -5   1 1078.69   53.99 
  -2  -5  -1 1021.00   54.79 
   2   5   1 1003.00   53.89 
  -2   5  -1 1052.49   54.69 
   2   5   1 1032.80   52.99 
   3  -5   1   52.49    5.60 
  -3  -5  -1   44.70    5.70 
  -3  -5  -1   45.40    4.80 
   3   5   1   60.89    4.60 
  -3   5  -1   36.50    5.20 
   3   5   1   53.09    5.70 
  -4  -5  -1   26.80    3.70 
  -4  -5  -1   25.90    4.00 
   4   5   1   23.90    2.90 
  -4   5  -1   27.40    8.20 
  -5  -5  -1   53.29    5.00 
  -5   5  -1   53.09    9.30 
   5   5   1   51.69    4.10 
  -5  -6   1  236.88   15.10 
  -5  -6   1  237.68   13.50 
  -5   6   1  218.88   13.70 
  -5   6   1  257.77   25.10 
  -5   6   1  224.68   12.90 
   4  -6  -1  143.59    9.70 
  -4  -6   1  143.99   11.00 
  -4  -6   1  156.48   10.60 
  -4  -6   1  145.89   10.20 
  -4   6   1  148.99   19.60 
   4   6  -1  148.59    9.20 
  -4   6   1  155.48    9.60 
  -4   6   1  142.69    9.80 
  -3  -6   1 1012.90   53.49 
   3  -6  -1  963.20   50.79 
  -3  -6   1  928.61   51.89 
   3  -6  -1  916.61   50.59 
   3  -6  -1 1011.20   52.19 
  -3   6   1 1006.20   51.09 
   3   6  -1  999.90   51.49 
   3   6  -1 1044.00   50.79 
   2  -6  -1 1453.65   68.09 
  -2  -6   1 1167.48   64.69 
  -2   6   1 1142.99   63.49 
   2   6  -1 1269.07   63.69 
   2   6  -1 1251.47   63.39 
  -1  -6  -1 1604.44   84.79 
   1  -6   1 1925.31   84.39 
  -1   6  -1 1478.15   84.59 
   1   6   1 1692.63   83.89 
   1   6   1 1655.23   84.29 
  -2  -6  -1  242.38   15.60 
   2  -6   1  265.07   14.80 
   2   6   1  260.87   14.00 
  -2   6  -1  216.48   15.00 
   2   6   1  270.27   15.00 
  -3  -6  -1  808.42   43.30 
  -3  -6  -1  735.53   41.00 
   3  -6   1  730.83   41.40 
   3   6   1  724.83   41.60 
   3   6   1  780.62   40.10 
  -3   6  -1  804.12   42.60 
   3   6   1  768.32   39.40 
  -4  -6  -1  262.87   15.50 
  -4  -6  -1  250.47   15.80 
   4  -6   1  214.58   15.60 
  -4   6  -1  233.18   24.20 
   4   6   1  235.28   14.40 
  -4   6  -1  264.17   14.90 
  -5  -6  -1    9.30    2.20 
   5   6   1   12.00    2.00 
  -5  -7   1  179.58   11.70 
  -5  -7   1  152.98   12.10 
  -5  -7   1  180.78   10.80 
  -5   7   1  207.68   21.40 
  -5   7   1  174.98   10.30 
   5   7  -1  194.88   11.10 
  -5   7   1  189.78   11.20 
  -4  -7   1  353.96   20.30 
  -4  -7   1  356.96   21.50 
  -4  -7   1  383.36   22.50 
  -4  -7   1  339.17   21.00 
   4  -7  -1  359.76   20.40 
  -4  -7   1  369.66   23.50 
   4   7  -1  376.56   20.20 
  -4   7   1  418.66   35.00 
  -4   7   1  381.06   20.30 
  -4   7   1  338.17   20.70 
  -3  -7   1  339.87   20.20 
   3  -7  -1  281.17   17.20 
   3  -7  -1  320.87   18.70 
  -3  -7   1  304.67   18.60 
   3  -7  -1  302.37   17.30 
   3   7  -1  293.07   16.80 
   3   7  -1  310.77   17.90 
   3   7  -1  327.27   17.30 
  -3   7   1  310.37   17.50 
   2  -7  -1 3696.03  174.88 
  -2   7   1 3608.54  173.98 
   2   7  -1 3142.39  173.68 
   0  -7   1 1630.54   80.99 
   0   7   1 1528.75   80.39 
   0   7   1 1644.14   79.99 
   0   7  -1 1581.34   79.29 
  -1  -7  -1  839.22   42.70 
   1  -7   1  813.92   42.80 
  -1   7  -1  783.32   42.50 
   1   7   1  858.11   41.60 
   1   7   1  776.72   41.90 
   2  -7   1 1609.94   81.59 
  -2  -7  -1 1588.74   82.79 
  -2   7  -1 1632.04   82.59 
   2   7   1 1529.55   81.69 
   2   7   1 1643.44   80.89 
  -3  -7  -1  296.67   17.50 
  -3  -7  -1  289.07   19.00 
   3  -7   1  271.87   17.50 
   3   7   1  273.77   15.50 
   3   7   1  289.27   18.00 
  -3   7  -1  284.27   18.40 
   3   7   1  285.37   16.40 
  -4  -7  -1   33.40    4.80 
  -5  -7  -1   74.69    5.40 
  -5  -7  -1   65.89    5.60 
   5   7   1   60.29    4.70 
  -5   7  -1   70.79   10.50 
  -5  -8   1   50.99    5.70 
  -5  -8   1   66.59    6.30 
  -5  -8   1   61.09    4.70 
  -5  -8   1   61.89    5.50 
  -5   8   1   60.29    4.30 
   5   8  -1   62.59    4.80 
  -5   8   1   59.79   10.80 
  -4  -8   1  130.29   10.70 
  -4  -8   1  144.89   10.00 
  -4  -8   1  151.98   10.50 
  -4  -8   1  120.39   11.30 
  -4  -8   1  145.79    9.30 
   4  -8  -1  153.28    9.20 
  -4   8   1  147.19   10.30 
  -4   8   1  128.69    9.30 
  -4   8   1  166.38    9.30 
   4   8  -1  134.59    9.00 
  -4   8   1  157.78   19.60 
   4   8  -1  140.59    8.90 
   3  -8  -1 1491.15   87.69 
   3  -8  -1 1677.93   87.19 
  -3  -8   1 1794.42   89.19 
   3   8  -1 1754.52   85.69 
   3   8  -1 1571.64   85.39 
  -3   8   1 1751.52   86.19 
   3   8  -1 1803.72   90.59 
  -1  -8   1  417.96   23.00 
   1  -8  -1  415.56   22.30 
   1   8  -1  401.06   21.00 
  -1   8   1  402.66   22.40 
   1   8  -1  438.86   21.40 
  -1   8   1  420.76   21.80 
   0  -8   1  402.26   22.10 
   0   8  -1  413.56   20.30 
   0   8   1  391.36   21.00 
  -1  -8  -1 1387.36   67.19 
   1  -8   1 1353.16   67.39 
   1  -8   1 1154.58   67.39 
  -1   8  -1 1282.27   67.09 
   1   8   1 1319.27   66.39 
   1   8   1 1327.87   65.89 
   2  -8   1  312.97   17.80 
  -2  -8  -1  302.17   18.90 
   2   8   1  323.07   18.00 
  -2   8  -1  309.07   18.60 
   3  -8   1  504.55   28.80 
  -3  -8  -1  512.85   28.70 
  -3  -8  -1  459.65   31.20 
  -3   8  -1  536.45   30.00 
   3   8   1  556.24   28.30 
   3   8   1  485.35   29.00 
  -4  -8  -1  157.28   13.80 
   4  -8   1  146.69   10.60 
  -4  -8  -1  170.68   11.00 
  -4   8  -1  161.98   10.30 
   4   8   1  153.68   10.20 
  -4   8  -1  171.48   19.60 
  -5  -8  -1   73.29    6.00 
  -5  -8  -1   83.79    5.60 
   5   8   1   82.59    5.40 
  -5   8  -1   61.89    9.80 
  -5  -9   1  100.19    7.60 
  -5  -9   1   96.39    8.10 
  -5  -9   1  104.69    7.30 
   5  -9  -1  101.69    6.80 
  -5   9   1   97.29   13.60 
  -5   9   1  110.19    6.40 
   5   9  -1  106.09    6.80 
  -4  -9   1   68.59    7.70 
  -4  -9   1   67.19    6.40 
   4  -9  -1   73.39    5.30 
  -4  -9   1   63.79    6.10 
  -4  -9   1   69.59    5.60 
  -4  -9   1   63.89    7.00 
  -4   9   1   88.69   13.80 
   4   9  -1   74.99    5.40 
  -4   9   1   82.59    6.80 
  -4   9   1   76.89    5.80 
  -4   9   1   78.59    5.60 
   4   9  -1   65.99    5.50 
  -3  -9   1 3006.00  163.78 
   3  -9  -1 3204.88  162.18 
   3  -9  -1 3276.67  162.48 
  -3  -9   1 3495.25  166.08 
   3  -9  -1 3306.27  163.78 
   3   9  -1 3061.29  161.78 
   3   9  -1 3531.85  162.38 
  -3   9   1 3011.90  162.68 
   2  -9  -1 4985.30  239.58 
   2   9  -1 4412.86  238.18 
  -2   9   1 4963.40  238.78 
   1  -9  -1 1649.63   82.89 
  -1  -9   1 1692.93   84.79 
   1  -9  -1 1572.14   83.69 
   1   9  -1 1692.83   82.79 
  -1   9   1 1764.82   83.39 
   1   9  -1 1570.44   82.29 
   0   9  -1 5210.48  258.37 
  -1  -9  -1 1577.64   81.79 
   1  -9   1 1571.04   82.09 
   1  -9   1 1707.43   80.59 
   1   9   1 1618.84   81.09 
  -1   9  -1 1521.15   81.79 
   1   9   1 1600.14   80.59 
  -2  -9  -1 3689.23  183.38 
   2  -9   1 3748.72  181.78 
   2   9   1 3470.15  181.88 
   2   9   1 3615.84  181.18 
  -2   9  -1 3581.44  182.78 
  -3  -9  -1   69.49    7.50 
   3  -9   1   60.99    7.20 
  -3  -9  -1   58.49    6.10 
   3   9   1   59.29    5.40 
   3   9   1   63.89    4.70 
  -4  -9  -1  423.96   24.00 
  -4  -9  -1  390.36   23.10 
   4   9   1  379.56   22.40 
  -4   9  -1  405.96   22.50 
  -4   9  -1  418.76   34.00 
  -5  -9  -1  205.58   11.30 
  -5   9  -1  162.88   19.30 
   5   9   1  193.88   10.90 
  -5 -10   1   56.59    5.40 
   5 -10  -1   56.99    6.00 
  -5 -10   1   53.49    5.00 
  -5 -10   1   55.49    4.70 
  -5 -10   1   44.30    5.20 
  -5  10   1   58.79    5.30 
   5  10  -1   59.19    4.40 
  -5  10   1   58.69   10.00 
  -4 -10   1   85.69    6.50 
  -4 -10   1   91.09    8.00 
   4 -10  -1   90.89    5.90 
  -4 -10   1   83.39    8.80 
  -4 -10   1   76.39    7.40 
  -4 -10   1   97.19    7.20 
  -4  10   1   93.09    6.30 
   4  10  -1   89.19    6.20 
  -4  10   1   86.59    7.50 
   4  10  -1   84.99    6.40 
  -4  10   1  101.19   15.20 
  -3 -10   1 1576.34   82.39 
   3 -10  -1 1600.24   78.49 
   3 -10  -1 1452.85   78.59 
   3 -10  -1 1589.24   80.19 
  -3 -10   1 1456.15   80.19 
   3  10  -1 1606.74   78.69 
  -3  10   1 1578.84   78.99 
   3  10  -1 1509.25   78.29 
  -2 -10   1  718.03   39.20 
   2 -10  -1  695.23   37.80 
   2  10  -1  755.92   36.80 
  -2  10   1  699.03   37.20 
   2  10  -1  705.73   36.70 
  -1 -10   1  961.30   50.39 
   1 -10  -1  897.41   49.10 
   1 -10  -1  898.41   48.50 
  -1  10   1 1005.00   48.90 
   1  10  -1 1027.30   48.30 
   0  10   1 2387.46  130.49 
   0  10  -1 2820.22  129.49 
  -1 -10  -1  607.94   32.20 
   1 -10   1  628.24   30.60 
   1 -10   1  601.04   32.50 
   1  10   1  596.54   30.90 
   1  10   1  520.85   31.20 
  -1  10  -1  604.74   32.80 
   2 -10   1 3995.80  201.38 
  -2 -10  -1 4139.49  203.58 
   2  10   1 3864.01  201.78 
   2  10   1 4052.09  201.08 
  -2  10  -1 4051.19  202.88 
  -3 -10  -1  476.95   25.50 
   3 -10   1  443.56   26.30 
  -3 -10  -1  467.45   26.50 
   3 -10   1  460.35   26.70 
  -3 -10  -1  438.36   25.70 
   3  10   1  436.76   26.70 
   3  10   1  480.05   24.60 
  -3  10  -1  515.75   36.80 
  -3  10  -1  466.75   28.30 
   3  10   1  416.16   25.00 
  -4 -10  -1  261.47   16.10 
  -4 -10  -1  236.98   15.10 
  -4  10  -1  246.48   23.90 
  -4  10  -1  245.38   14.60 
   4  10   1  237.58   14.70 
  -5 -10  -1  433.76   23.40 
  -5 -10  -1  442.36   24.10 
   5  10   1  437.06   23.20 
  -5 -11   1    4.10    1.10 
   5 -11  -1    1.30    1.10 
  -5 -11   1    2.30    1.20 
  -5 -11   1    2.00    1.50 
  -5 -11   1   -0.90    1.20 
  -5  11   1    0.40    0.80 
   5  11  -1    1.10    1.40 
  -5  11   1    2.90    2.60 
  -4 -11   1   25.70    4.20 
   4  11  -1   23.80    2.70 
  -4  11   1   23.40   12.30 
  -3 -11   1 1589.34   84.69 
   3 -11  -1 1640.04   82.49 
   3 -11  -1 1645.04   84.49 
   3  11  -1 1714.83   83.09 
   3  11  -1 1576.44   82.59 
   2 -11  -1 1285.47   65.59 
  -2 -11   1 1265.47   67.09 
  -2  11   1 1226.88   64.89 
   2  11  -1 1311.37   64.49 
   1 -11  -1 1555.74   81.09 
  -1 -11   1 1637.34   83.09 
   1 -11  -1 1571.84   81.59 
   1  11  -1 1629.64   80.69 
  -1  11   1 1658.63   81.29 
  -1 -11  -1 3014.90  151.18 
   1 -11   1 3142.79  148.99 
   1 -11   1 2952.60  151.28 
  -1  11  -1 3093.19  151.38 
   1  11   1 2654.63  149.88 
   1  11   1 3075.99  149.69 
   2 -11   1 5913.81  286.67 
  -2 -11  -1 6591.64  288.47 
   2  11   1 5241.18  286.97 
  -2  11  -1 5493.15  287.97 
  -2  11  -1 5838.82  285.87 
   2  11   1 5378.96  286.27 
   3 -11   1   98.89    7.80 
  -3 -11  -1   86.49    8.90 
  -3 -11  -1   95.09    8.40 
  -3 -11  -1   98.09    8.10 
  -3 -11  -1  111.69    7.60 
   3  11   1   91.39   10.20 
   3  11   1   92.09    7.00 
  -3  11  -1  100.29    7.20 
  -3  11  -1  104.09   14.00 
  -4 -11  -1   90.89    7.60 
  -4 -11  -1  110.29    8.50 
  -4 -11  -1   84.29    9.40 
  -4  11  -1  105.29   14.40 
  -4  11  -1  100.99    7.20 
   4  11   1   92.59    7.10 
  -5 -11  -1  105.49    7.20 
  -5 -11  -1   98.29    6.60 
   5  11   1   92.99    6.30 
  -5 -12   1   33.90    3.50 
  -5 -12   1   31.60    2.80 
   5 -12  -1   26.80    2.80 
  -5 -12   1   30.40    3.60 
  -5 -12   1   39.50    6.00 
   5  12  -1   27.00    2.90 
  -5  12   1   24.00    6.30 
  -5  12   1   28.40    2.50 
   5  12  -1   26.80    3.10 
  -4 -12   1  224.18   17.00 
  -4 -12   1  234.08   13.90 
  -4 -12   1  215.88   14.90 
  -4 -12   1  234.38   14.60 
  -4 -12   1  246.78   16.00 
  -4  12   1  258.17   13.70 
   4  12  -1  243.98   13.80 
  -4  12   1  253.67   25.20 
  -4  12   1  223.58   14.70 
   4  12  -1  216.38   13.80 
  -3 -12   1 1418.66   74.19 
   3 -12  -1 1389.56   69.09 
  -3 -12   1 1342.37   71.59 
   3  12  -1 1327.57   69.59 
   3  12  -1 1360.56   69.99 
   2 -12  -1  772.82   41.80 
  -2 -12   1  823.92   43.90 
   2  12  -1  825.02   41.70 
  -2  12   1  755.32   41.20 
   1 -12  -1 1439.06   75.09 
  -1 -12   1 1480.65   76.89 
   1 -12  -1 1565.64   75.09 
  -1  12   1 1431.36   74.89 
   0 -12   1 1634.04   86.09 
   0 -12  -1 1581.74   85.09 
   0  12   1 1713.63   84.69 
   0  12  -1 1643.44   83.79 
   0  12   1 1798.72   84.49 
   1 -12   1 4521.05  217.08 
   1  12   1 3777.52  215.08 
   1  12   1 4385.86  214.98 
  -1  12  -1 4543.95  216.88 
  -2 -12  -1  658.13   38.30 
  -2 -12  -1  678.43   36.60 
  -2  12  -1  675.93   35.10 
   2  12   1  676.63   36.10 
   2  12   1  691.13   36.80 
  -2  12  -1  710.23   37.90 
  -3 -12  -1  140.79    9.80 
  -3 -12  -1  147.19   10.70 
   3 -12   1  155.48   10.20 
  -3 -12  -1  145.49   10.30 
  -3  12  -1  147.99    9.70 
  -3  12  -1  146.59   17.30 
  -4 -12  -1   43.70    4.70 
  -4 -12  -1   44.50    5.20 
  -4  12  -1   47.70    4.30 
   4  12   1   45.90    4.60 
  -4  12  -1   38.60    8.90 
  -5 -12  -1  424.36   23.70 
  -5 -12  -1  443.06   24.20 
  -5  12  -1  436.26   30.20 
   5  12   1  496.85   24.90 
   5 -13  -1   38.80    3.20 
  -5 -13   1   38.40    4.40 
  -5 -13   1   44.90    4.30 
  -5  13   1   44.40   10.70 
  -5  13   1   38.50    4.40 
   5  13  -1   35.80    3.70 
   4 -13  -1  998.50   51.39 
  -4 -13   1  979.20   51.99 
  -4 -13   1  975.30   52.59 
  -4 -13   1  924.31   54.79 
  -4 -13   1 1032.70   51.29 
  -4 -13   1  958.60   52.79 
  -4  13   1 1054.99   52.29 
  -4  13   1 1104.29   50.79 
  -4  13   1  823.12   62.39 
   4  13  -1 1009.40   50.89 
   4  13  -1  972.70   51.19 
  -3 -13   1  926.51   58.89 
  -3 -13   1 1050.09   56.79 
  -3 -13   1 1032.70   56.69 
   3 -13  -1 1106.29   54.29 
  -3 -13   1 1108.79   55.69 
   3 -13  -1 1080.19   56.59 
  -3 -13   1 1022.50   56.69 
  -3  13   1 1153.88   69.59 
  -3  13   1 1094.49   56.29 
  -3  13   1 1138.09   55.09 
   2 -13  -1  183.38   11.40 
  -2 -13   1  196.38   13.40 
   2  13  -1  172.08   10.30 
   2  13  -1  176.78   10.50 
  -2  13   1  171.48   10.80 
   1 -13  -1  486.05   27.30 
  -1 -13   1  539.15   29.50 
   1 -13  -1  531.85   27.50 
   1  13  -1  507.75   26.70 
  -1  13   1  510.25   27.30 
   0 -13  -1 3272.67  172.48 
   0 -13   1 3471.05  173.68 
   0  13   1 3675.43  171.78 
   0  13   1 3476.35  171.88 
   0  13  -1 3279.07  170.78 
  -1 -13  -1  153.68   10.50 
   1 -13   1  149.99   10.70 
   1  13   1  137.49    9.20 
   1  13   1  145.59    9.20 
  -1  13  -1  153.28   10.70 
  -2 -13  -1  695.73   37.00 
  -2 -13  -1  696.03   39.00 
   2  13   1  693.23   35.50 
  -2  13  -1  686.53   35.40 
   2  13   1  670.53   36.50 
   2  13   1  686.03   37.20 
  -3 -13  -1   68.29    7.30 
  -3 -13  -1   75.69    6.80 
  -3 -13  -1   65.39    5.90 
   3 -13   1   72.29    6.30 
  -3 -13  -1   62.49    6.10 
  -3  13  -1   70.69    5.80 
  -3  13  -1   78.59   12.10 
   3  13   1   66.19    5.60 
  -4 -13  -1   18.00    3.40 
  -4 -13  -1   17.50    3.30 
  -4 -13  -1   20.20    3.20 
   4  13   1   14.70    2.60 
  -4  13  -1   15.50    5.60 
  -5 -13  -1  112.89    8.40 
  -5 -13  -1  100.49    8.80 
   5  13   1  112.69    6.60 
  -5 -14   1    9.00    1.80 
  -5 -14   1    9.60    2.40 
  -5 -14   1   11.10    2.20 
   5 -14  -1   13.40    2.40 
  -5  14   1    8.80    4.00 
   5  14  -1   15.10    1.80 
  -5  14   1   11.80    2.10 
  -4 -14   1  594.34   33.10 
  -4 -14   1  578.74   31.70 
   4 -14  -1  593.14   31.90 
  -4 -14   1  564.34   32.30 
  -4 -14   1  568.14   32.80 
  -4 -14   1  578.34   35.30 
  -4  14   1  586.94   32.40 
   4  14  -1  621.94   31.40 
   4  14  -1  565.94   31.60 
  -4  14   1  632.34   31.30 
  -4  14   1  625.74   44.00 
  -3 -14   1 2013.60   96.29 
  -3 -14   1 1783.42   99.99 
   3 -14  -1 1926.01   96.19 
   3  14  -1 1835.52   94.89 
  -3  14   1 1703.03   96.19 
  -3  14   1 1988.70   95.39 
  -3  14   1 1875.91  116.59 
   2 -14  -1   23.50    2.20 
  -2 -14   1   21.80    3.90 
   2 -14  -1   15.80    2.60 
   2  14  -1   16.80    2.30 
  -2  14   1   22.30    2.60 
  -1 -14   1  751.52   40.40 
   1 -14  -1  710.63   37.80 
  -1  14   1  734.53   37.90 
   1  14  -1  713.23   37.40 
   0 -14  -1 5279.37  269.87 
   0  14   1 5429.06  269.97 
   0  14   1 5483.35  270.47 
   0  14  -1 5482.05  269.17 
  -1 -14  -1  438.16   25.80 
   1 -14   1  443.66   26.00 
   1  14   1  451.25   24.20 
  -1  14  -1  452.45   26.00 
  -2 -14  -1   33.80    3.90 
  -2 -14  -1   31.60    5.10 
   2  14   1   38.40    3.10 
  -2  14  -1   32.20    2.90 
  -3 -14  -1  390.76   22.60 
  -3 -14  -1  345.67   23.80 
   3 -14   1  406.26   22.10 
  -3 -14  -1  381.46   22.10 
  -3 -14  -1  391.56   21.80 
   3 -14   1  372.86   21.20 
   3  14   1  386.96   21.60 
  -3  14  -1  380.66   21.50 
  -3  14  -1  381.46   30.70 
  -4 -14  -1  173.78   12.70 
  -4 -14  -1  176.58   13.70 
  -4 -14  -1  186.58   14.30 
  -4  14  -1  194.58   19.70 
   4  14   1  201.88   12.00 
  -4  14  -1  205.28   11.80 
  -5 -15   1  104.09    8.10 
  -5 -15   1   86.19    6.80 
  -5 -15   1   91.99    6.10 
   5 -15  -1   92.49    5.40 
  -5  15   1   76.99   10.00 
  -5  15   1   91.59    5.60 
   5  15  -1   94.39    5.50 
  -4 -15   1  236.38   15.20 
   4 -15  -1  254.47   14.70 
  -4 -15   1  248.48   15.50 
  -4 -15   1  239.98   14.50 
  -4 -15   1  237.28   17.50 
  -4 -15   1  248.88   15.40 
   4  15  -1  247.78   14.60 
  -4  15   1  256.87   15.20 
   4  15  -1  254.17   14.20 
  -4  15   1  255.07   14.10 
  -4  15   1  246.18   23.50 
   3 -15  -1 4077.89  207.48 
  -3 -15   1 4186.28  208.28 
  -3 -15   1 4014.40  211.98 
  -3 -15   1 4117.99  208.38 
  -3 -15   1 4210.88  207.48 
  -3 -15   1 3989.90  208.58 
   3  15  -1 4144.29  206.88 
  -3  15   1 4231.58  221.68 
  -3  15   1 4081.39  207.88 
  -3  15   1 4293.97  206.78 
  -2 -15   1  124.79   10.50 
   2 -15  -1  122.39    7.20 
   2  15  -1  123.89    7.90 
   2  15  -1  110.99    7.40 
  -1 -15   1  925.41   48.90 
  -1  15   1  872.41   46.10 
   1  15  -1  870.61   45.50 
   0 -15   1 2508.65  126.09 
   0 -15  -1 2370.46  124.89 
   0  15   1 2499.65  123.69 
  -1 -15  -1  555.84   31.80 
   1 -15   1  568.14   32.70 
  -1  15  -1  557.94   29.20 
   1  15   1  563.64   30.00 
  -2 -15  -1  314.27   18.70 
  -2 -15  -1  317.97   20.90 
  -2  15  -1  329.77   17.30 
   2  15   1  331.17   17.40 
   2  15   1  306.07   18.50 
   3 -15   1   88.69    7.10 
  -3 -15  -1   87.29    7.40 
  -3 -15  -1   79.39    6.50 
  -3 -15  -1   87.89    7.10 
   3 -15   1   88.29    6.50 
  -3 -15  -1   78.29    8.20 
  -3  15  -1   88.99   12.40 
   3  15   1   78.39    6.40 
  -3  15  -1   81.59    6.60 
  -4 -15  -1   67.19    5.80 
  -4 -15  -1   64.29    5.60 
  -4 -15  -1   64.89    6.30 
   4  15   1   69.39    5.50 
  -4  15  -1   66.89   10.30 
  -4  15  -1   66.19    5.40 
  -5 -16   1   75.59    5.30 
  -5 -16   1   71.69    6.20 
  -5  16   1   67.69    8.30 
   5  16  -1   67.09    5.20 
   4 -16  -1   80.89    8.40 
  -4 -16   1   76.69    7.20 
  -4 -16   1   67.89    6.70 
  -4 -16   1   72.09    6.10 
   4  16  -1   89.09    7.40 
  -4  16   1   83.49    7.40 
   4  16  -1   75.39    5.40 
  -3 -16   1 2839.22  150.08 
  -3 -16   1 2882.01  149.59 
  -3 -16   1 2849.81  150.38 
   3 -16  -1 3064.79  149.88 
  -3 -16   1 3150.48  154.88 
  -3 -16   1 2841.82  150.78 
  -3  16   1 2898.91  150.18 
   3  16  -1 3013.90  149.09 
  -3  16   1 3101.79  149.09 
  -3  16   1 3036.80  149.88 
  -2 -16   1 1721.73   89.19 
   2  16  -1 1629.54   84.59 
  -1 -16   1  361.16   22.60 
   1  16  -1  358.56   20.10 
   1  16  -1  353.16   19.30 
   0 -16  -1  447.36   26.20 
   0 -16   1  475.85   27.40 
   0  16  -1  457.75   24.30 
   0  16   1  476.85   25.10 
  -1 -16  -1  279.27   16.10 
   1 -16   1  262.57   17.60 
  -1 -16  -1  248.38   17.30 
   1  16   1  285.97   15.20 
   1  16   1  266.97   15.80 
  -1  16  -1  287.27   18.00 
  -1  16  -1  280.37   15.00 
  -2 -16  -1  135.89   11.40 
   2 -16   1  144.99    9.20 
   2 -16   1  124.99    9.20 
  -2 -16  -1  142.19    9.40 
  -2 -16  -1  130.39    9.20 
  -2 -16  -1  132.79    9.40 
  -2  16  -1  137.19    8.10 
  -2  16  -1  122.69    8.80 
   2  16   1  138.59    8.30 
   2  16   1  129.39    8.90 
  -3 -16  -1  214.18   13.50 
  -3 -16  -1  180.28   14.40 
   3 -16   1  198.48   12.10 
  -3 -16  -1  206.38   12.60 
   3 -16   1  199.38   12.90 
  -3  16  -1  203.58   12.00 
  -3  16  -1  204.98   12.50 
  -3  16  -1  180.88   19.30 
   3  16   1  194.08   12.30 
  -4 -16  -1   78.09    6.00 
  -4 -16  -1   73.39    6.00 
  -4  16  -1   70.19    5.50 
   4  16   1   77.79    5.70 
  -4  16  -1   67.69   10.10 
   4 -17  -1   14.10    2.50 
  -4 -17   1   15.50    2.70 
  -4 -17   1   17.40    3.70 
  -4 -17   1   14.20    2.60 
  -4 -17   1   14.40    2.50 
  -4 -17   1   14.80    2.50 
  -4  17   1   18.30    2.80 
   4  17  -1   19.10    2.60 
  -4  17   1   17.30    5.30 
   4  17  -1   17.30    2.10 
  -3 -17   1  360.76   22.40 
  -3 -17   1  428.46   23.50 
  -3 -17   1  355.06   21.50 
   3 -17  -1  391.66   22.00 
  -3 -17   1  390.76   21.60 
  -3 -17   1  377.06   26.00 
   3  17  -1  387.86   20.80 
  -3  17   1  381.76   22.10 
  -3  17   1  324.47   30.20 
  -3  17   1  373.96   21.00 
  -3  17   1  377.66   21.80 
  -2 -17   1  350.36   21.80 
  -2 -17   1  361.26   20.70 
   2 -17  -1  385.96   21.00 
  -2 -17   1  358.16   24.50 
  -2  17   1  363.66   21.00 
   2  17  -1  433.06   22.20 
   2  17  -1  335.87   20.60 
  -2  17   1  361.56   20.20 
  -2  17   1  362.16   21.00 
  -1 -17   1   71.29    7.60 
   1  17  -1   61.09    5.00 
   1  17  -1   83.79    5.20 
  -1  17   1   71.39    5.60 
   0 -17   1  966.30   50.89 
   0 -17  -1  846.32   49.99 
   0  17   1  949.80   48.20 
   0  17  -1  944.41   47.40 
   1 -17   1  182.78   13.30 
  -1 -17  -1  178.58   13.10 
  -1  17  -1  181.38   13.30 
  -1  17  -1  177.58   10.40 
   1  17   1  186.98   11.60 
   1  17   1  185.78   10.90 
   2 -17   1  147.09    9.70 
   2 -17   1  146.49    9.90 
  -2 -17  -1  144.29   12.00 
  -2 -17  -1  143.69    9.90 
  -2 -17  -1  158.58   10.00 
  -2 -17  -1  145.69    9.90 
  -2  17  -1  150.18    8.70 
   2  17   1  134.99    9.50 
  -2  17  -1  141.29    9.50 
  -3 -17  -1   47.40    4.80 
  -3 -17  -1   39.90    5.60 
  -3 -17  -1   42.50    4.60 
   3 -17   1   38.40    3.90 
  -3 -17  -1   47.30    4.50 
  -3  17  -1   42.70    3.90 
   3  17   1   43.40    4.30 
  -3  17  -1   37.90    7.90 
  -3  17  -1   41.00    4.40 
  -4 -17  -1    9.30    2.20 
  -4 -17  -1   10.10    2.00 
  -4 -17  -1   11.60    2.20 
   4  17   1    8.00    1.80 
  -4  17  -1   10.30    2.00 
   4 -18  -1   35.50    3.50 
  -4 -18   1   33.00    3.60 
  -4 -18   1   28.60    3.50 
  -4 -18   1   36.30    5.00 
  -4 -18   1   37.10    3.40 
   4  18  -1   38.10    3.10 
  -4  18   1   36.20    7.10 
   4  18  -1   40.50    3.60 
  -4  18   1   33.60    3.80 
  -3 -18   1  234.18   14.80 
  -3 -18   1  217.18   17.10 
  -3 -18   1  222.98   13.70 
  -3 -18   1  221.98   14.10 
   3 -18  -1  245.68   14.00 
  -3  18   1  200.98   20.70 
  -3  18   1  233.18   14.30 
   3  18  -1  229.98   13.20 
  -3  18   1  224.98   13.70 
  -3  18   1  225.28   13.10 
  -2 -18   1  717.13   43.70 
   2 -18  -1  722.03   43.70 
   2 -18  -1  814.22   40.00 
  -2 -18   1  703.93   40.80 
  -2 -18   1  756.32   39.70 
  -2  18   1  754.02   40.10 
   2  18  -1  768.72   39.00 
  -2  18   1  738.03   40.00 
  -1 -18   1 4463.95  212.38 
   1  18  -1 3848.21  207.38 
  -1  18   1 4165.48  208.48 
   0 -18   1  200.68   14.20 
   0  18   1  200.18   12.10 
   0  18  -1  185.98   11.10 
  -1 -18  -1   86.89    8.50 
   1 -18   1   73.79    6.50 
  -1 -18  -1   80.39    7.80 
   1 -18   1   85.29   11.10 
  -1  18  -1   80.79    5.50 
   1  18   1   86.19    6.40 
   2 -18   1    5.20    1.90 
   2 -18   1    5.70    1.60 
  -2 -18  -1    8.20    2.60 
  -2 -18  -1    6.60    2.10 
  -2 -18  -1    6.90    2.00 
   2 -18   1    2.80    2.10 
  -2 -18  -1    5.40    1.80 
  -2 -18  -1    6.40    2.10 
   2  18   1    7.00    1.90 
  -2  18  -1    5.40    1.60 
  -2  18  -1    7.40    1.40 
  -3 -18  -1    9.30    2.30 
  -3 -18  -1   10.30    2.30 
   3 -18   1    8.50    2.60 
   3 -18   1    9.30    1.90 
  -3 -18  -1    8.90    2.90 
  -3 -18  -1    9.50    2.20 
  -3  18  -1    9.10    4.30 
  -3  18  -1    8.20    1.60 
   3  18   1   10.20    2.20 
  -3  18  -1    4.80    1.70 
  -4 -18  -1  141.49    8.80 
  -4 -18  -1  128.09    9.30 
  -4  18  -1  113.99   12.30 
   4  18   1  163.98   11.10 
  -4  18  -1  160.58    9.70 
  -4 -19   1   56.19    6.30 
  -4 -19   1   57.39    6.40 
  -4 -19   1   56.79    4.50 
   4 -19  -1   60.29    4.70 
   4  19  -1   63.99    4.50 
  -4  19   1   56.89    4.90 
   4  19  -1   56.99    4.70 
  -3 -19   1   94.69    7.50 
  -3 -19   1  105.79   10.30 
  -3 -19   1  102.29    8.30 
   3 -19  -1  113.59    7.80 
  -3 -19   1  104.19    7.50 
  -3  19   1  109.09    7.50 
   3  19  -1  107.09    7.00 
  -3  19   1   92.39   12.90 
  -3  19   1  103.79    7.80 
   2 -19  -1 1922.41   93.89 
  -2 -19   1 1752.02   94.89 
  -2 -19   1 1869.11   93.69 
  -2 -19   1 1743.03   97.79 
   2 -19  -1 1976.90   94.89 
  -2  19   1 1786.22   93.99 
   2  19  -1 1875.71   92.99 
  -2  19   1 1786.32   93.89 
  -2  19   1 1803.22   93.89 
  -1 -19   1 3325.47  170.38 
  -1 -19   1 3235.28  180.98 
   1 -19  -1 3610.44  170.88 
   1 -19  -1 3593.44  169.38 
  -1 -19   1 3465.85  169.08 
  -1  19   1 3311.97  169.38 
  -1  19   1 3177.08  169.28 
  -1  19   1 3168.18  169.78 
   0 -19   1  317.37   20.30 
   0  19  -1  299.47   16.70 
   0  19   1  274.57   20.20 
   0  19   1  326.27   17.90 
  -1 -19  -1  119.89    8.10 
  -1 -19  -1  121.59    8.10 
   1 -19   1  127.49   11.30 
  -1 -19  -1  108.39    8.50 
   1 -19   1  123.49    8.40 
  -1  19  -1  117.29    7.40 
   1  19   1  115.59    8.20 
  -1  19  -1  114.89    8.00 
  -2 -19  -1  169.28   13.60 
   2 -19   1  171.08   11.10 
  -2 -19  -1  172.48   11.20 
   2 -19   1  173.28   11.20 
  -2 -19  -1  174.88   11.20 
  -2 -19  -1  160.88   11.30 
  -2 -19  -1  189.38   11.40 
   2 -19   1  180.28   11.40 
  -2  19  -1  167.78   11.00 
   2  19   1  180.18   11.20 
  -2  19  -1  168.48    9.90 
  -3 -19  -1  100.09    8.70 
  -3 -19  -1  108.69    9.80 
  -3 -19  -1  117.99    7.90 
   3 -19   1  103.09    7.30 
  -3 -19  -1  103.99    7.80 
   3 -19   1  115.19    7.70 
  -3  19  -1  115.69    7.80 
  -3  19  -1  108.89    7.80 
   3  19   1  113.99    7.70 
  -3  19  -1   89.89   11.70 
  -4 -19  -1    6.00    1.60 
  -4 -19  -1    3.80    1.30 
   4  19   1    2.80    1.20 
  -4  19  -1    1.90    2.40 
  -4  19  -1    6.60    1.50 
   4 -20  -1   65.19    4.60 
  -4 -20   1   66.99    5.40 
  -4 -20   1   58.49    4.70 
  -4 -20   1   62.19    4.60 
   4  20  -1   65.99    4.20 
   4  20  -1   72.79    5.50 
  -4  20   1   69.59    7.20 
  -3 -20   1   27.10    3.20 
  -3 -20   1   26.90    4.90 
  -3 -20   1   25.70    4.00 
   3 -20  -1   29.60    3.60 
  -3  20   1   23.00    8.10 
   3  20  -1   25.60    2.80 
  -3  20   1   27.80    3.60 
  -2 -20   1 3784.92  197.88 
  -2 -20   1 3612.04  194.78 
   2 -20  -1 4056.69  194.78 
   2 -20  -1 4127.19  193.88 
  -2 -20   1 3859.21  193.48 
  -2  20   1 3765.72  193.68 
   2  20  -1 3964.20  192.88 
  -2  20   1 3717.13  193.88 
  -2  20   1 3794.02  193.78 
  -1 -20   1  295.67   16.60 
   1 -20  -1  306.67   18.70 
   1 -20  -1  283.57   16.90 
  -1 -20   1  290.67   20.30 
  -1 -20   1  281.87   17.90 
   1  20  -1  290.97   15.90 
  -1  20   1  270.57   16.80 
  -1  20   1  278.87   16.90 
  -1  20   1  254.87   17.20 
   0 -20   1   67.79    5.70 
   0  20  -1   60.19    4.60 
  -1 -20  -1   96.89    7.20 
  -1 -20  -1  105.09    9.20 
   1 -20   1  101.19    7.20 
  -1 -20  -1   95.09    7.00 
  -1 -20  -1   84.89    7.40 
   1 -20   1  114.09    8.00 
   1  20   1   94.49    7.30 
  -1  20  -1   91.19    6.90 
  -1  20  -1   97.69    6.30 
  -2 -20  -1   43.70    6.20 
   2 -20   1   51.79    4.60 
  -2 -20  -1   49.80    4.70 
  -2 -20  -1   54.49    5.00 
  -2 -20  -1   50.59    4.70 
   2 -20   1   48.40    4.80 
  -2 -20  -1   47.20    4.60 
  -2  20  -1   46.20    4.60 
   2  20   1   47.30    4.40 
  -2  20  -1   48.20    4.50 
   3 -20   1  400.56   21.30 
  -3 -20  -1  393.76   21.90 
  -3 -20  -1  387.26   24.10 
  -3 -20  -1  381.36   21.70 
   3 -20   1  384.26   21.50 
  -3  20  -1  391.16   21.80 
   3  20   1  406.16   21.70 
  -3  20  -1  388.46   21.30 
  -4 -20  -1  209.68   13.10 
  -4 -20  -1  224.28   12.70 
   4  20   1  242.88   12.70 
  -4  20  -1  237.28   12.80 
   4 -21  -1   12.40    1.80 
  -4 -21   1   13.10    1.80 
  -4 -21   1    9.60    1.70 
  -4 -21   1   15.20    2.80 
  -4  21   1   10.70    3.10 
   4  21  -1   13.30    1.80 
  -4  21   1   11.00    2.00 
  -3 -21   1   97.69    8.30 
  -3 -21   1  101.89    7.10 
   3  21  -1  114.69    7.20 
  -3  21   1  106.09    7.20 
  -3  21   1  109.99   12.70 
  -2 -21   1  965.90   51.69 
  -2 -21   1  936.21   49.99 
   2 -21  -1  990.70   51.19 
   2 -21  -1 1040.60   50.59 
  -2 -21   1  922.71   53.89 
  -2  21   1  965.80   50.49 
  -2  21   1  906.31   50.39 
  -2  21   1  941.51   50.49 
  -1 -21   1  172.08   13.80 
   1 -21  -1  181.78   11.60 
  -1 -21   1  174.28   11.20 
  -1 -21   1  168.98   11.00 
   1 -21  -1  189.88   12.80 
  -1 -21   1  180.78   12.50 
   1  21  -1  184.18   10.70 
   1  21  -1  175.78   11.00 
  -1  21   1  176.78   11.50 
  -1  21   1  181.98   11.80 
   0 -21   1  105.59    8.20 
   0 -21   1   90.09    7.00 
   0 -21  -1  101.79    7.60 
   0 -21   1   98.29    7.00 
   0 -21  -1   95.29    8.50 
   0  21  -1   95.99    6.40 
   0  21   1   91.39    7.20 
   0  21  -1   90.89    7.00 
   1 -21   1  101.19    7.10 
  -1 -21  -1   87.19    7.20 
   1 -21   1   98.59    7.50 
  -1 -21  -1   96.59    8.90 
  -1 -21  -1   85.59    6.60 
  -1 -21  -1   95.59    6.90 
  -1  21  -1   91.79    6.10 
  -1  21  -1   86.19    6.60 
   1  21   1   94.19    7.00 
   2 -21   1  434.46   23.30 
  -2 -21  -1  381.66   23.20 
  -2 -21  -1  423.96   26.10 
  -2 -21  -1  409.76   23.00 
   2 -21   1  423.36   23.20 
  -2 -21  -1  410.56   23.00 
  -2  21  -1  409.36   23.00 
  -2  21  -1  420.86   23.00 
   2  21   1  419.56   22.90 
   3 -21   1   81.49    6.40 
   3 -21   1   90.49    6.50 
  -3 -21  -1  100.19    6.80 
  -3 -21  -1   97.19    8.50 
  -3  21  -1  103.19    7.00 
   3  21   1  104.89    6.80 
  -3  21  -1   97.29    6.40 
  -4 -22   1   54.69    5.00 
  -4 -22   1   54.39    4.20 
   4 -22  -1   54.89    3.80 
   4  22  -1   60.19    4.00 
  -4  22   1   58.79    4.20 
  -3 -22   1    4.90    2.00 
  -3 -22   1    6.60    1.60 
  -3 -22   1    5.70    1.80 
   3 -22  -1    7.70    1.90 
  -3  22   1    4.80    1.50 
  -3  22   1    3.30    1.10 
   3  22  -1    6.50    1.20 
   2 -22  -1  649.43   35.70 
  -2 -22   1  634.94   34.70 
  -2 -22   1  649.54   36.20 
   2 -22  -1  716.93   35.40 
  -2 -22   1  667.13   38.50 
   2  22  -1  639.44   34.20 
  -2  22   1  629.84   35.10 
  -2  22   1  630.44   35.10 
   1 -22  -1  418.96   27.90 
  -1 -22   1  365.46   23.80 
   1 -22  -1  438.16   24.10 
  -1 -22   1  381.06   26.50 
  -1 -22   1  464.75   25.20 
  -1 -22   1  377.86   29.30 
  -1  22   1  426.56   23.80 
   1  22  -1  455.45   22.70 
   0 -22   1  361.26   21.10 
   0 -22  -1  345.47   20.50 
   0 -22   1  353.76   20.20 
   0 -22  -1  342.17   21.90 
   0 -22   1  350.76   19.80 
   0  22  -1  343.27   19.90 
   0  22  -1  372.06   19.30 
   0  22   1  353.16   20.50 
  -1 -22  -1  145.89   12.30 
   1 -22   1  145.19    9.80 
  -1 -22  -1  128.59    9.70 
  -1 -22  -1  149.59    9.40 
   1 -22   1  145.89   10.30 
  -1 -22  -1  141.39    9.20 
  -1  22  -1  139.49    9.60 
   1  22   1  151.58    9.40 
  -1  22  -1  155.58   10.00 
   1  22   1  145.39    9.80 
  -1  22  -1  143.99    9.30 
  -2 -22  -1  104.69    7.40 
   2 -22   1  105.49    7.50 
   2 -22   1  110.39    7.60 
  -2 -22  -1   98.79    7.30 
  -2 -22  -1  100.39    9.20 
   2  22   1  107.89    7.30 
  -2  22  -1   99.79    7.20 
  -2  22  -1  107.09    7.40 
  -3 -22  -1   63.19    6.30 
   3  22   1   65.79    5.00 
  -3  22  -1   66.49    4.70 
  -3  22  -1   65.19    5.10 
  -3 -23   1   18.60    2.70 
  -3 -23   1   13.10    2.20 
  -3 -23   1   16.00    3.50 
   3 -23  -1   16.30    2.50 
   3  23  -1   21.00    2.50 
  -3  23   1   19.40    2.70 
   3  23  -1   18.30    1.90 
  -3  23   1   16.70    2.40 
  -2 -23   1  108.49    9.70 
   2 -23  -1  121.29    8.90 
  -2 -23   1  104.19    8.50 
  -2 -23   1  100.59    7.40 
   2 -23  -1  107.59    7.90 
  -2  23   1  112.49    7.90 
   2  23  -1  110.89    7.10 
  -2  23   1  107.19    7.80 
  -1 -23   1  161.68   11.30 
   1 -23  -1  161.78   10.60 
  -1 -23   1  162.98   12.40 
   1 -23  -1  153.28   11.40 
  -1 -23   1  158.58   10.10 
   1  23  -1  168.68    9.70 
  -1  23   1  152.68   10.20 
  -1  23   1  155.48   10.60 
   1  23  -1  149.59    9.80 
   0 -23   1 1401.06   70.19 
   0 -23  -1 1307.47   69.39 
   0 -23   1 1354.76   68.59 
   0 -23  -1 1271.97   70.99 
   0 -23   1 1339.27   68.99 
   0  23  -1 1422.56   68.19 
   0  23   1 1324.77   69.29 
   0  23  -1 1292.77   68.79 
   1 -23   1   24.70    3.40 
  -1 -23  -1   24.60    3.60 
  -1 -23  -1   27.40    4.40 
   1 -23   1   31.30    3.90 
  -1 -23  -1   26.00    3.10 
   1  23   1   31.80    3.30 
  -1  23  -1   36.00    3.40 
  -1  23  -1   28.90    3.30 
   1  23   1   31.10    3.50 
  -1  23  -1   28.30    2.60 
   2 -23   1  125.39    8.40 
  -2 -23  -1  116.59    7.90 
  -2 -23  -1  130.89    8.20 
  -2 -23  -1  115.59    8.30 
   2 -23   1  131.79    8.90 
  -2  23  -1  137.89    8.90 
   2  23   1  126.79    8.10 
  -2  23  -1  120.99    8.20 
  -3 -23  -1  262.27   17.10 
  -3 -23  -1  265.97   15.30 
   3  23   1  291.87   15.50 
  -3  23  -1  284.27   15.30 
  -3  23  -1  298.47   15.90 
  -3 -24   1   88.09    6.70 
   3 -24  -1  113.59    8.20 
  -3 -24   1   98.79    8.00 
  -3 -24   1  105.49    9.90 
   3  24  -1   99.89    5.90 
  -3  24   1   94.19    6.40 
  -3  24   1  105.29    8.40 
   2 -24  -1   89.69    6.60 
  -2 -24   1   82.19    8.00 
  -2 -24   1   85.29    6.10 
   2 -24  -1   94.09    6.90 
  -2 -24   1   83.99    7.10 
  -2  24   1   86.99    6.50 
  -2  24   1   82.09    6.40 
   2  24  -1   82.89    5.80 
   1 -24  -1   14.40    3.00 
  -1 -24   1   14.10    3.30 
  -1 -24   1   20.80    2.60 
   1 -24  -1   17.60    2.90 
  -1 -24   1   19.70    3.20 
  -1  24   1   14.40    2.60 
   1  24  -1   14.70    2.00 
   1  24  -1   14.30    2.50 
  -1  24   1   15.50    2.60 
   0 -24   1   81.29    7.20 
   0 -24   1   88.89    6.70 
   0 -24  -1   86.89    8.10 
   0 -24   1   91.19    6.30 
   0 -24  -1   81.39    7.00 
   0  24   1   88.99    6.90 
   0  24  -1   83.79    6.50 
   0  24  -1   93.29    5.90 
  -1 -24  -1  395.36   23.40 
   1 -24   1  425.66   23.70 
   1 -24   1  435.46   23.30 
  -1 -24  -1  406.96   25.40 
  -1 -24  -1  454.75   23.40 
  -1  24  -1  429.66   23.20 
  -1  24  -1  374.76   23.40 
   2 -24   1   98.09    6.90 
  -2 -24  -1   97.19    8.50 
  -2 -24  -1   91.09    7.40 
   2 -24   1  107.89    7.10 
  -2 -24  -1   88.89    6.50 
  -2  24  -1   96.49    6.70 
  -2  24  -1  106.89    6.90 
   2  24   1  106.49    6.70 
  -3 -24  -1   25.80    2.40 
  -3 -24  -1   30.00    3.70 
  -3  24  -1   30.60    2.60 
  -3  24  -1   32.20    2.90 
   3  24   1   29.30    2.70 
  -3 -25   1   64.49    4.80 
   3 -25  -1   66.69    4.80 
  -3 -25   1   66.79    5.90 
  -3 -25   1   68.69    4.70 
  -3  25   1   69.39    4.90 
   3  25  -1   72.89    4.80 
  -3  25   1   71.59    4.60 
  -2 -25   1    2.10    1.60 
  -2 -25   1    5.20    1.30 
  -2 -25   1    2.00    1.40 
   2 -25  -1    4.80    1.50 
   2  25  -1    4.50    1.00 
  -2  25   1    4.70    1.30 
  -2  25   1    4.30    1.40 
  -1 -25   1   26.90    4.10 
  -1 -25   1   24.70    4.00 
  -1 -25   1   31.90    3.00 
   1 -25  -1   30.50    3.90 
  -1  25   1   29.60    3.10 
  -1  25   1   30.20    4.50 
   1  25  -1   20.40    2.70 
   0 -25   1  687.13   37.70 
   0 -25   1  702.53   37.00 
   0 -25  -1  694.93   38.80 
   0 -25   1  625.44   36.20 
   0 -25  -1  692.73   37.40 
   0  25   1  720.03   37.40 
   0  25  -1  701.13   36.90 
   0  25  -1  745.53   36.10 
  -1 -25  -1  355.86   22.20 
   1 -25   1  357.56   20.50 
  -1 -25  -1  320.37   20.10 
  -1 -25  -1  385.66   19.60 
   1 -25   1  379.86   20.40 
   1  25   1  373.56   19.40 
  -1  25  -1  371.36   20.20 
   1  25   1  329.47   19.80 
  -2 -25  -1   20.40    2.30 
  -2 -25  -1   18.50    2.60 
  -2 -25  -1   22.60    3.50 
   2 -25   1   26.20    3.10 
  -2  25  -1   17.30    2.40 
  -2  25  -1   17.40    3.00 
   2  25   1   22.30    2.60 
  -3 -26   1   12.00    1.70 
   3 -26  -1   15.20    2.40 
  -3 -26   1   17.20    2.20 
  -3 -26   1   13.40    2.60 
   3  26  -1   17.50    2.40 
  -3  26   1   10.70    1.80 
  -2 -26   1    3.30    2.00 
  -2 -26   1    2.10    1.10 
  -2 -26   1    1.60    1.00 
   2 -26  -1    1.30    0.90 
  -2  26   1    3.10    1.00 
   1 -26  -1   52.19    5.10 
   1 -26  -1   50.69    4.60 
  -1 -26   1   54.69    5.30 
  -1 -26   1   45.00    4.00 
  -1 -26   1   54.29    4.90 
  -1  26   1   55.89    4.60 
   1  26  -1   55.69    3.80 
   1  26  -1   48.50    4.20 
   0 -26   1   17.20    2.20 
   0 -26  -1   16.60    3.10 
   0 -26   1   16.30    2.60 
   0 -26  -1   16.30    2.80 
   0  26   1   17.80    2.80 
   0  26  -1   17.80    2.40 
  -1 -26  -1  126.19    9.60 
   1 -26   1  119.89    8.30 
  -1  26  -1  119.49    8.00 
   1  26   1  121.09    8.80 
   2 -26   1   70.49    5.20 
  -2 -26  -1   71.29    6.50 
  -2  26  -1   81.29    5.30 
  -2  26  -1   77.89    5.10 
   2  26   1   80.99    5.00 
  -2 -27   1   42.10    3.40 
  -2 -27   1   43.30    4.30 
   2 -27  -1   44.30    3.70 
  -2 -27   1   45.30    3.90 
   2  27  -1   45.10    3.40 
  -2  27   1   48.00    3.80 
  -1 -27   1  175.68   11.90 
  -1 -27   1  195.98   11.90 
   1 -27  -1  192.38   11.50 
   1 -27  -1  185.88   11.90 
  -1 -27   1  187.28   12.10 
   1  27  -1  186.08   10.80 
  -1  27   1  200.78   11.60 
   0 -27   1   69.69    4.80 
   0 -27  -1   67.99    6.10 
   0 -27  -1   61.19    5.10 
   0 -27   1   64.89    5.40 
   0  27   1   64.59    5.20 
   0  27  -1   68.59    5.10 
   1 -27   1   34.90    4.10 
  -1 -27  -1   29.30    3.10 
  -1 -27  -1   32.80    4.00 
  -1  27  -1   35.10    3.30 
   1  27   1   32.80    3.00 
   2 -27   1   33.40    2.70 
  -2 -27  -1   34.40    3.70 
   2  27   1   35.20    2.80 
  -2  27  -1   34.90    2.90 
  -2  27  -1   29.80    2.70 
  -2 -28   1   37.40    3.30 
  -2 -28   1   33.60    3.20 
  -2 -28   1   34.00    2.70 
   2 -28  -1   38.00    3.20 
  -2  28   1   42.70    3.30 
   2  28  -1   37.90    2.90 
   1 -28  -1   20.10    2.40 
  -1 -28   1   23.00    2.80 
   1 -28  -1   19.00    3.70 
  -1 -28   1   16.50    1.90 
  -1 -28   1   16.80    2.60 
  -1  28   1   19.20    2.40 
   0 -28  -1   68.29    5.70 
   0 -28  -1   60.49    5.00 
   0  28   1   72.69    5.10 
   0  28  -1   66.49    4.80 
  -1 -28  -1   13.90    2.10 
  -1 -28  -1   13.40    2.40 
   1 -28   1   13.70    2.00 
   1  28   1   17.00    1.90 
  -1  28  -1   13.60    1.90 
   1 -29  -1  181.28   10.90 
  -1 -29   1  184.88   11.10 
  -1 -29   1  171.88   10.60 
   1  29  -1  197.68   10.80 
  -1  29   1  218.88   11.10 
   0 -29  -1   75.99    5.50 
   0 -29   1   84.29    5.70 
   0  29   1   82.89    5.40 
   0  29  -1   84.69    5.30 
   1 -29   1   12.40    1.70 
  -1 -29  -1   13.10    2.00 
  -1  29  -1   12.80    1.80 
  -5   0   2  126.89    8.80 
  -5   0   2  129.59    9.00 
  -5   0   2  131.39    9.60 
   5   0  -2  135.79    8.90 
  -5   0   2  125.49   15.20 
  -4   0   2   19.80    4.20 
  -4   0   2   20.00    3.40 
  -4   0   2   22.10    3.20 
  -4   0   2   17.90    7.40 
  -3   0   2  233.08   15.10 
   3   0  -2  277.37   15.10 
   3   0  -2  255.67   16.00 
  -2   0   2  547.25   28.90 
   2   0  -2  546.25   28.90 
  -2   0   2  550.04   28.50 
   2   0  -2  558.34   29.90 
  -1   0   2  769.52   36.50 
  -1   0   2  728.73   37.20 
   1   0  -2  672.73   36.30 
  -1   0   2  659.53   36.10 
  -1   0  -2  706.33   35.70 
   1   0   2  621.44   35.40 
  -3   0  -2  136.99   11.20 
  -3   0  -2  121.49    8.90 
   3   0   2  125.49   10.60 
  -3   0  -2  133.29    7.80 
  -4   0  -2  112.59   15.40 
  -4   0  -2  110.89    8.20 
   4   0   2  123.99    8.20 
  -5   0  -2  109.69   11.20 
  -5  -1   2  151.58    9.90 
   5  -1  -2  160.98   10.00 
  -5  -1   2  144.89   10.70 
  -5  -1   2  132.99   10.30 
   5   1  -2  133.49    9.50 
  -5   1   2  155.48   10.00 
  -5   1   2  163.68   10.50 
  -5   1   2  139.29   10.10 
  -4  -1   2   77.29   12.40 
  -4  -1   2   63.09    5.60 
  -4  -1   2   83.79    6.20 
   4  -1  -2   66.89    5.10 
  -4  -1   2   69.39    7.70 
  -4  -1   2   66.09    6.20 
  -4   1   2   60.59    5.90 
  -4   1   2   76.29   16.10 
  -4   1   2   63.49    8.10 
  -4   1   2   67.19    5.70 
   4   1  -2   65.89    5.00 
  -4   1   2   60.79    5.90 
   3  -1  -2  196.88   13.00 
   3  -1  -2  206.68   12.10 
  -3  -1   2  172.68   12.00 
  -3   1   2  174.68   12.00 
  -3   1   2  215.68   12.30 
   3   1  -2  196.28   11.90 
   3   1  -2  207.18   13.10 
  -2  -1   2   68.59    4.80 
  -2  -1   2   72.39    4.90 
   2  -1  -2   58.79    5.40 
   2   1  -2   64.39    5.40 
  -2   1   2   75.19    4.20 
  -2   1   2   69.09    4.90 
   2   1  -2   68.59    4.80 
   0  -1   2  608.54   31.30 
   0  -1  -2  647.44   32.40 
   0  -1   2  639.34   32.70 
   0   1  -2  628.34   32.50 
   0   1   2  607.64   32.70 
   0   1   2  577.44   31.50 
   1  -1   2 4050.69  202.38 
   1  -1   2 4014.80  200.28 
   2  -1   2 3800.22  202.08 
   2  -1   2 4394.36  205.28 
  -2  -1  -2 3811.22  205.18 
  -2   1  -2 3846.72  205.18 
   2   1   2 4002.20  202.58 
   2   1   2 4535.45  205.38 
  -3  -1  -2  275.37   17.90 
  -3  -1  -2  248.18   14.00 
  -3  -1  -2  242.08   15.10 
   3   1   2  248.78   17.30 
  -3   1  -2  265.17   17.80 
  -3   1  -2  233.68   14.90 
   4  -1   2    9.70    2.00 
  -4  -1  -2    0.80    3.30 
  -4  -1  -2    9.30    2.20 
  -4   1  -2    1.50    3.90 
   4   1   2    8.20    1.90 
  -4   1  -2    4.50    1.90 
  -5  -1  -2  111.59   11.10 
   5   1   2  126.89    7.20 
  -5  -2   2  393.46   22.20 
   5  -2  -2  355.36   20.80 
  -5   2   2  379.96   23.00 
  -5   2   2  360.26   22.40 
  -5   2   2  368.56   21.50 
  -5   2   2  382.66   31.90 
   5   2  -2  369.76   20.80 
  -4  -2   2  271.17   19.50 
  -4  -2   2  301.27   18.70 
  -4  -2   2  287.37   17.80 
   4  -2  -2  320.27   17.20 
  -4  -2   2  305.57   18.00 
  -4   2   2  285.77   17.50 
  -4   2   2  317.97   20.10 
   4   2  -2  306.27   16.80 
  -4   2   2  308.37   18.30 
  -4   2   2  315.17   17.70 
  -4   2   2  305.77   33.30 
  -3  -2   2  553.14   32.50 
   3  -2  -2  621.74   33.70 
   3  -2  -2  640.54   32.50 
  -3   2   2  632.74   32.50 
   3   2  -2  607.84   32.20 
  -3   2   2  550.84   32.30 
   3   2  -2  615.24   33.30 
  -2  -2   2  224.18   12.80 
  -2  -2   2  219.28   13.10 
   2  -2  -2  247.08   14.10 
   2   2  -2  225.68   12.80 
  -2   2   2  222.28   13.00 
   0  -2   2 1993.80   94.99 
   0  -2  -2 1834.42   94.49 
   0  -2   2 1745.73   93.49 
   0   2   2 1966.30   95.19 
   0   2   2 1905.61   93.89 
   0   2  -2 1814.72   94.79 
  -1  -2  -2  290.57   17.40 
   1  -2   2  335.87   17.70 
   1  -2   2  284.87   15.40 
   1   2   2  291.57   16.00 
   3  -2   2  604.94   50.19 
  -3  -2  -2  493.05   28.80 
   3  -2   2  502.45   30.90 
  -3  -2  -2  554.14   32.50 
  -3   2  -2  534.05   27.40 
  -3   2  -2  513.85   31.50 
  -3   2  -2  554.74   48.00 
  -3   2  -2  467.85   28.30 
   4  -2   2   82.79    6.40 
  -4  -2  -2   74.09    6.60 
  -4  -2  -2  101.39   13.80 
  -4   2  -2   88.49   13.60 
   4   2   2   86.39    6.60 
  -5   2  -2   28.10    5.60 
   5   2   2   27.90    2.70 
  -5  -3   2  629.14   34.60 
  -5  -3   2  651.23   34.10 
   5  -3  -2  592.54   33.10 
  -5   3   2  587.44   33.90 
  -5   3   2  647.84   46.40 
  -5   3   2  627.74   33.80 
   5   3  -2  624.74   33.20 
  -4  -3   2  486.65   27.90 
  -4  -3   2  464.35   27.00 
  -4  -3   2  459.25   28.90 
   4  -3  -2  494.65   26.30 
  -4  -3   2  483.95   27.10 
  -4   3   2  468.95   26.50 
  -4   3   2  474.05   27.20 
  -4   3   2  519.95   41.00 
  -4   3   2  476.75   26.50 
   4   3  -2  509.55   25.80 
  -4   3   2  468.15   28.20 
  -3  -3   2 1525.45   74.69 
  -3  -3   2 1341.07   74.19 
   3  -3  -2 1398.46   75.09 
   3  -3  -2 1485.85   74.09 
   3   3  -2 1438.86   74.69 
  -3   3   2 1525.85   74.19 
  -3   3   2 1310.67   73.89 
   3   3  -2 1508.25   73.79 
   2  -3  -2 3567.94  180.78 
  -2  -3   2 3572.14  180.18 
   2   3  -2 3565.64  179.38 
   2   3  -2 3663.63  181.08 
  -1  -3   2 3131.29  153.48 
  -1   3   2 2904.81  153.88 
   1   3  -2 3150.08  153.68 
   0  -3   2 1370.16   75.39 
   0  -3   2 1418.46   74.19 
   0  -3   2 1529.75   75.99 
   0  -3  -2 1528.35   75.39 
   0   3  -2 1503.15   75.89 
   0   3   2 1542.75   74.79 
   0   3   2 1522.25   75.99 
   1  -3   2  744.93   37.50 
   1  -3   2  645.24   35.20 
   1   3   2  752.62   37.60 
   1   3   2  694.13   36.00 
  -1   3  -2  663.33   37.30 
   2  -3   2 5074.49  258.47 
   2   3   2 5157.18  258.67 
   2   3   2 5133.49  256.47 
  -2   3  -2 5221.88  259.27 
   3  -3   2  322.07   23.50 
   3  -3   2  284.17   29.50 
  -3  -3  -2  263.57   17.10 
  -3   3  -2  291.97   19.80 
  -3   3  -2  309.37   15.90 
   3   3   2  243.18   16.90 
  -3   3  -2  334.67   28.00 
  -4  -3  -2   11.20    5.40 
   4  -3   2   21.90    3.10 
  -4  -3  -2   16.50    3.20 
  -4  -3  -2   20.30    3.10 
   4   3   2   22.40    2.90 
  -4   3  -2   13.40    6.10 
   5   3   2   36.70    2.90 
  -5   3  -2   30.60    6.10 
  -5  -4   2  828.72   43.70 
  -5  -4   2  803.42   44.90 
  -5  -4   2  858.11   43.00 
   5  -4  -2  768.82   40.60 
  -5  -4   2  780.42   42.30 
   5   4  -2  794.62   40.80 
  -5   4   2  733.93   42.00 
  -5   4   2  787.82   42.50 
  -5   4   2  665.23   41.10 
  -5   4   2  751.32   40.40 
  -4  -4   2 1424.56   71.59 
  -4  -4   2 1294.47   72.59 
   4  -4  -2 1358.66   69.59 
  -4  -4   2 1411.06   70.59 
  -4  -4   2 1316.47   70.39 
   4   4  -2 1390.26   68.99 
  -4   4   2 1388.96   69.69 
  -4   4   2 1306.97   71.39 
  -4   4   2 1319.37   69.59 
  -4   4   2 1340.57   70.39 
   3  -4  -2  377.26   21.10 
  -3  -4   2  361.36   21.90 
   3  -4  -2  406.66   22.60 
   3  -4  -2  399.06   20.50 
  -3  -4   2  353.56   21.30 
   3   4  -2  380.86   20.80 
   3   4  -2  401.96   21.80 
  -3   4   2  355.96   21.00 
  -3   4   2  333.47   20.90 
   2  -4  -2 2803.02  133.59 
  -2  -4   2 2470.35  132.89 
   2   4  -2 2590.34  132.59 
  -2   4   2 2720.93  132.39 
   2   4  -2 2586.84  131.99 
   0  -4   2 1471.15   76.59 
   0  -4   2 1520.75   76.09 
   0  -4  -2 1565.04   75.99 
   0  -4   2 1406.96   74.69 
   0   4   2 1531.55   76.59 
   0   4  -2 1534.05   76.69 
   0   4   2 1469.95   75.49 
   1  -4   2  170.98   10.40 
  -1  -4  -2  145.89   10.10 
   1   4   2  152.58    9.20 
  -1   4  -2  145.79   10.20 
   1   4   2  169.38   10.40 
   2  -4   2 6286.97  309.87 
   2   4   2 6159.48  307.87 
  -2   4  -2 6099.99  310.37 
  -3  -4  -2 1067.59   57.89 
  -3   4  -2 1213.08   71.09 
  -3   4  -2 1141.09   65.69 
  -3   4  -2 1092.69   56.29 
   3   4   2 1030.70   57.39 
   4  -4   2  111.19    8.20 
  -4  -4  -2  119.69    8.90 
  -4  -4  -2  127.59   15.00 
  -4  -4  -2  118.09    8.10 
  -4   4  -2  124.59   16.10 
   4   4   2  127.29    8.50 
  -5  -4  -2    6.50    1.90 
   5   4   2    6.40    1.40 
  -5  -5   2 1910.31   94.29 
  -5  -5   2 1801.62   92.59 
  -5  -5   2 1804.52   94.69 
   5   5  -2 1929.81   92.49 
  -5   5   2 1571.14   91.79 
  -5   5   2 1954.00   92.29 
  -5   5   2 1917.21  108.29 
  -5   5   2 1689.83   92.89 
  -4  -5   2  165.58   11.80 
   4  -5  -2  152.58   10.40 
  -4  -5   2  157.98   11.20 
  -4  -5   2  161.08   12.90 
  -4  -5   2  160.68   11.10 
  -4   5   2  154.08   10.30 
  -4   5   2  162.08   10.30 
  -4   5   2  184.48   21.70 
  -4   5   2  152.78   10.90 
  -4   5   2  174.48   12.00 
   4   5  -2  157.98    9.80 
  -3  -5   2  545.95   30.20 
   3  -5  -2  500.75   27.70 
   3  -5  -2  536.85   30.10 
  -3  -5   2  486.95   29.00 
   3  -5  -2  551.74   28.90 
  -3   5   2  509.35   28.70 
  -3   5   2  547.35   28.90 
   3   5  -2  551.14   28.40 
   3   5  -2  521.25   29.00 
  -2  -5   2 3566.44  181.58 
   2  -5  -2 3722.93  181.88 
   2   5  -2 3435.66  180.78 
   2   5  -2 3573.24  180.28 
  -2   5   2 3752.92  180.88 
   0  -5  -2  777.62   40.90 
   0  -5   2  867.81   41.00 
   0  -5   2  762.52   41.70 
   0   5   2  881.01   41.90 
   0   5  -2  708.83   39.60 
   0   5   2  751.62   40.50 
   0   5  -2  799.32   41.80 
  -1  -5  -2  616.14   34.90 
   1  -5   2  695.43   35.00 
   1   5   2  608.44   33.80 
   1   5   2  704.83   35.20 
  -1   5  -2  630.74   35.20 
  -2  -5  -2 1740.23   90.89 
   2  -5   2 1793.52   90.59 
   2   5   2 1746.63   88.79 
   2   5   2 1726.13   90.49 
   3  -5   2   10.00    2.20 
  -3  -5  -2   14.00    2.90 
   3  -5   2    4.40    5.30 
   3   5   2    4.20    3.00 
  -3   5  -2   12.40    6.10 
   3   5   2    9.70    2.20 
   3   5   2    3.90    7.40 
   4  -5   2   11.10    2.20 
  -4  -5  -2    6.80    2.10 
  -4  -5  -2   10.50    2.20 
  -4  -5  -2    7.10    3.60 
   4  -5   2   12.20    2.50 
  -4   5  -2    9.70    5.00 
  -4   5  -2    9.90    1.90 
   4   5   2   12.20    2.40 
  -5  -5  -2   13.50    2.20 
   5   5   2   11.50    1.90 
  -5   5  -2    7.80    3.30 
  -5  -6   2  515.75   33.10 
   5  -6  -2  574.24   30.70 
  -5  -6   2  686.93   37.80 
  -5  -6   2  626.54   32.20 
  -5  -6   2  601.84   31.50 
  -5   6   2  493.95   42.40 
  -5   6   2  576.84   31.60 
  -5   6   2  558.34   30.70 
  -5   6   2  641.34   30.90 
  -5   6   2  569.14   31.40 
   5   6  -2  616.14   32.70 
  -4  -6   2  430.06   24.30 
   4  -6  -2  416.76   23.50 
  -4  -6   2  429.86   25.20 
  -4  -6   2  384.56   26.10 
  -4  -6   2  420.26   24.40 
  -4   6   2  445.86   37.70 
   4   6  -2  428.16   22.80 
  -4   6   2  397.06   24.60 
  -4   6   2  449.66   23.40 
  -4   6   2  426.16   23.30 
  -4   6   2  415.36   23.90 
  -3  -6   2  493.95   29.80 
   3  -6  -2  517.25   29.50 
   3  -6  -2  524.75   28.40 
   3   6  -2  523.55   28.50 
  -3   6   2  511.95   28.30 
   3   6  -2  530.25   27.80 
   2  -6  -2 3066.19  145.19 
  -2  -6   2 2678.33  144.89 
   2   6  -2 2904.91  143.39 
  -2   6   2 2887.01  143.99 
   2   6  -2 2791.02  143.79 
  -1  -6   2 3821.32  191.08 
   1   6  -2 3703.83  191.08 
  -1   6   2 3967.20  192.38 
   0  -6  -2 2203.28  113.79 
   0  -6   2 2569.04  115.29 
   0  -6   2 2230.68  114.89 
   0   6  -2 2277.77  114.99 
   0   6  -2 2189.28  112.39 
   0   6   2 2278.87  114.69 
   0   6   2 2110.39  113.49 
   1  -6   2 1202.38   61.69 
  -1  -6  -2 1186.28   61.89 
   1   6   2 1201.68   61.99 
   1   6   2 1184.78   60.79 
  -1   6  -2 1188.58   62.39 
  -2  -6  -2 2807.62  141.69 
   2  -6   2 2858.71  141.09 
  -2  -6  -2 2809.52  140.19 
   2   6   2 2831.12  139.49 
  -2   6  -2 2829.82  141.99 
   2   6   2 2613.04  140.99 
  -2   6  -2 2661.73  138.49 
   3  -6   2  162.38   20.60 
  -3  -6  -2  122.89    9.40 
   3  -6   2  131.59    9.20 
   3  -6   2  124.99    9.20 
  -3  -6  -2  121.79    9.00 
   3   6   2  142.29    9.90 
   3   6   2  116.89   17.30 
  -3   6  -2  139.29    8.00 
  -3   6  -2  134.19   16.70 
   4  -6   2  126.19    9.30 
  -4  -6  -2   93.79   18.60 
  -4  -6  -2  122.59    9.10 
  -4  -6  -2  123.49    8.40 
   4  -6   2  111.39    9.00 
  -4   6  -2  128.29   16.30 
   4   6   2  134.69    8.60 
  -4   6  -2  123.49    8.10 
  -5  -6  -2   22.80    2.50 
  -5   6  -2   19.80    4.80 
   5   6   2   23.10    2.20 
  -5  -7   2 1793.42   91.39 
  -5  -7   2 1786.82   91.99 
   5  -7  -2 1763.22   90.49 
  -5  -7   2 1746.13   93.49 
  -5  -7   2 1656.83   93.69 
  -5   7   2 1675.53   91.19 
  -5   7   2 1971.40  107.09 
  -5   7   2 1969.50   90.79 
   5   7  -2 1888.71   91.69 
  -5   7   2 1811.32   91.39 
  -5   7   2 1722.43   90.49 
  -4  -7   2  453.45   27.30 
  -4  -7   2  428.36   26.40 
  -4  -7   2  465.45   26.50 
  -4  -7   2  485.15   29.20 
   4  -7  -2  459.65   25.60 
  -4   7   2  508.55   27.10 
  -4   7   2  465.35   25.40 
  -4   7   2  455.55   25.30 
   4   7  -2  481.85   25.10 
  -4   7   2  450.65   25.90 
  -3  -7   2 1275.27   66.49 
   3  -7  -2 1110.59   63.29 
  -3  -7   2 1333.47   65.79 
   3  -7  -2 1179.28   65.29 
   3  -7  -2 1275.57   64.39 
  -3   7   2 1294.87   64.39 
   3   7  -2 1337.77   63.79 
   3   7  -2 1191.88   63.99 
  -3   7   2 1166.98   64.09 
  -2  -7   2 1942.31   97.09 
   2  -7  -2 1745.03   96.39 
   2   7  -2 1920.61   94.99 
  -2   7   2 1939.81   95.69 
   0   7   2  173.68   10.30 
   0   7   2  168.98   10.80 
  -1  -7  -2  130.29    9.10 
   1  -7   2  131.39    8.80 
   1   7   2  129.49    9.20 
  -1   7  -2  128.59    9.60 
   1   7   2  150.48    8.60 
  -2  -7  -2  241.58   13.40 
  -2  -7  -2  222.68   14.90 
   2  -7   2  213.38   14.10 
  -2   7  -2  208.28   12.10 
  -2   7  -2  219.78   15.00 
   2   7   2  212.58   14.40 
   2   7   2  211.48   13.00 
  -3  -7  -2  130.49    9.80 
   3  -7   2  127.59   18.90 
   3  -7   2  133.39    9.50 
  -3   7  -2  139.59   17.00 
  -3   7  -2  140.79    9.40 
  -4  -7  -2   31.30    4.10 
   4  -7   2   25.90    3.70 
  -4  -7  -2   30.40    3.70 
   4   7   2   27.40    3.60 
  -5  -7  -2    2.90    1.50 
  -5   7  -2    2.30    2.00 
   5   7   2    3.30    1.00 
  -5  -8   2   84.59    7.20 
  -5  -8   2  102.19    8.70 
   5  -8  -2   98.29    6.00 
  -5  -8   2   89.19    6.80 
  -5  -8   2   95.19    7.90 
  -5   8   2   93.79    6.90 
  -5   8   2   97.19    6.40 
   5   8  -2  102.99    6.60 
  -5   8   2   74.39   12.80 
  -5   8   2   97.29    6.70 
  -4  -8   2   26.70    3.90 
  -4  -8   2   18.90    4.60 
   4  -8  -2   27.00    3.50 
  -4  -8   2   26.70    4.20 
  -4  -8   2   32.20    4.00 
  -4   8   2   23.60    3.10 
   4   8  -2   21.90    2.60 
  -4   8   2   21.80    3.00 
  -4   8   2   28.20    3.30 
  -4   8   2   30.20    8.90 
  -4   8   2   20.30    3.60 
   3  -8  -2  438.96   24.60 
   3  -8  -2  468.75   25.40 
  -3  -8   2  439.56   25.70 
  -3  -8   2  465.85   27.60 
   3  -8  -2  490.95   26.70 
  -3   8   2  442.16   24.90 
  -3   8   2  452.75   25.30 
   3   8  -2  457.45   25.00 
   3   8  -2  467.65   24.60 
   3   8  -2  410.36   23.80 
   2  -8  -2 5212.78  240.48 
   2   8  -2 4358.16  238.38 
   0  -8   2  792.82   40.10 
   0  -8  -2  673.43   40.50 
   0  -8   2  849.02   42.20 
   0   8   2  838.82   41.70 
   0   8  -2  785.92   42.10 
   0   8   2  768.72   40.50 
   1  -8   2  215.48   12.20 
  -1  -8  -2  192.88   12.60 
  -1   8  -2  199.48   13.30 
   1   8   2  195.18   12.70 
   1   8   2  195.88   11.80 
   2  -8   2  101.79    8.20 
  -2  -8  -2  109.79    9.10 
   2   8   2  104.79    7.40 
  -2   8  -2  108.99    9.10 
   2   8   2   99.49    8.50 
   3  -8   2  653.23   34.70 
   3  -8   2  602.44   34.60 
  -3  -8  -2  643.44   35.20 
  -3  -8  -2  602.54   34.40 
   3   8   2  604.44   34.20 
  -3   8  -2  718.83   47.00 
  -3   8  -2  641.54   33.10 
  -4  -8  -2  121.29   10.50 
   4  -8   2  120.19   11.20 
  -4  -8  -2  133.69    9.50 
  -4   8  -2  133.59   16.40 
   4   8   2  131.29    8.80 
  -5   8  -2   21.80    4.80 
   5   8   2   32.80    2.50 
  -5  -9   2  282.77   17.60 
  -5  -9   2  277.67   17.10 
  -5  -9   2  278.67   18.40 
  -5  -9   2  291.67   16.60 
  -5   9   2  327.07   16.10 
   5   9  -2  311.97   16.40 
  -5   9   2  301.77   17.80 
  -5   9   2  251.77   25.20 
  -4  -9   2   63.79    7.80 
  -4  -9   2   75.89    6.80 
   4  -9  -2   69.09    5.80 
  -4  -9   2   74.49    7.10 
  -4  -9   2   75.09    6.80 
  -4   9   2   87.49    7.40 
  -4   9   2   89.99    6.00 
  -4   9   2   76.39    6.20 
   4   9  -2   78.69    5.60 
  -4   9   2   84.69    5.80 
  -4   9   2   74.19   13.60 
  -4   9   2   74.29    6.60 
   3  -9  -2  428.16   24.70 
   3  -9  -2  467.15   27.10 
  -3  -9   2  457.75   26.00 
  -3  -9   2  487.85   28.50 
   3  -9  -2  451.95   25.60 
   3   9  -2  481.95   26.10 
   3   9  -2  439.46   24.30 
  -3   9   2  434.96   25.00 
  -3   9   2  473.45   25.70 
   2  -9  -2 3867.81  187.58 
  -2  -9   2 3692.33  188.28 
   2   9  -2 3670.33  185.48 
   2   9  -2 3664.33  185.48 
  -2   9   2 3690.53  186.48 
   1  -9  -2 3026.20  143.79 
   1   9  -2 2504.05  141.29 
  -1   9   2 2954.30  143.79 
   1   9  -2 2763.42  141.29 
  -1   9   2 2953.50  142.69 
   0  -9  -2 2574.44  150.78 
   0  -9   2 3118.89  152.58 
   0  -9   2 2938.51  149.88 
   0   9  -2 3132.99  152.78 
   0   9   2 3172.28  150.98 
   0   9   2 3132.49  151.98 
  -1  -9  -2  579.04   31.90 
   1  -9   2  572.44   30.70 
   1   9   2  570.54   31.80 
   1   9   2  591.54   30.80 
  -1   9  -2  575.54   32.50 
  -2  -9  -2  491.05   28.70 
   2  -9   2  485.45   28.00 
  -2  -9  -2  478.45   26.60 
  -2   9  -2  458.15   25.30 
   2   9   2  483.75   26.50 
  -2   9  -2  510.35   29.00 
   2   9   2  490.45   28.00 
  -3  -9  -2  853.01   46.40 
  -3  -9  -2  872.01   47.10 
   3  -9   2  828.62   46.00 
   3  -9   2  873.91   46.50 
  -3   9  -2 1009.10   59.99 
   3   9   2  822.32   46.10 
  -3   9  -2  884.71   44.90 
  -4  -9  -2   24.20    4.20 
   4  -9   2   23.10    3.40 
  -4   9  -2   20.50    3.00 
  -5 -10   2   93.59    7.30 
  -5 -10   2  106.89    8.80 
  -5 -10   2  104.69    7.10 
  -5 -10   2  101.99    7.80 
   5  10  -2  108.99    6.80 
  -5  10   2   81.99   12.70 
  -5  10   2  110.99    6.60 
  -4 -10   2  241.18   17.00 
   4 -10  -2  272.97   15.00 
   4  10  -2  257.97   14.90 
  -4  10   2  261.57   35.30 
  -3 -10   2  815.52   51.19 
   3 -10  -2  904.31   51.39 
   3 -10  -2  921.81   46.80 
  -3 -10   2  872.61   47.90 
   3 -10  -2  943.81   49.20 
  -3  10   2  889.41   47.00 
  -3  10   2  970.60   48.60 
   3  10  -2  848.22   46.20 
   3  10  -2  948.31   46.90 
  -2 -10   2 1716.13   90.99 
   2 -10  -2 1761.52   89.89 
   2  10  -2 1760.42   87.89 
  -2  10   2 1742.93   88.99 
  -1 -10   2 1279.67   66.09 
   1 -10  -2 1326.97   65.49 
   1  10  -2 1065.69   62.99 
  -1  10   2 1308.17   65.59 
  -1  10   2 1312.77   64.49 
   0 -10   2 1159.68   57.19 
   0 -10  -2  918.11   55.19 
   0  10   2 1155.58   55.39 
   0  10   2 1074.09   56.29 
   1 -10   2  410.96   21.40 
  -1 -10  -2  381.96   22.60 
  -1  10  -2  376.16   23.20 
   1  10   2  395.76   21.60 
   1  10   2  391.76   22.60 
  -2 -10  -2  199.38   12.40 
  -2 -10  -2  199.28   14.20 
  -2  10  -2  187.98   11.00 
   2  10   2  186.38   13.40 
   2  10   2  196.88   12.20 
  -2  10  -2  203.18   14.30 
  -3 -10  -2  453.45   27.50 
  -3 -10  -2  469.75   27.10 
   3 -10   2  456.75   26.50 
   3 -10   2  566.64   42.80 
   3 -10   2  491.95   27.10 
  -3  10  -2  506.35   38.10 
   3  10   2  474.65   26.80 
  -3  10  -2  476.75   25.50 
  -4 -10  -2   83.79    7.90 
  -4 -10  -2   74.79    5.80 
   4 -10   2   61.99    5.70 
  -4  10  -2   67.89    5.40 
   4  10   2   72.09    5.80 
  -4  10  -2   77.09   11.70 
   5 -11  -2   44.00    3.90 
  -5 -11   2   44.10    4.20 
  -5 -11   2   42.30    4.40 
  -5 -11   2   42.50    5.10 
  -5  11   2   42.30    3.40 
  -5  11   2   45.90    8.60 
   5  11  -2   44.10    3.60 
  -4 -11   2   99.69    7.90 
  -4 -11   2   88.09    7.80 
  -4 -11   2  101.99   10.00 
  -4 -11   2   92.89    6.80 
   4 -11  -2   99.29    6.50 
  -4 -11   2   93.89    8.30 
  -4  11   2   97.89    8.10 
  -4  11   2   88.79    6.60 
  -4  11   2  106.49    6.80 
   4  11  -2   95.79    6.60 
  -4  11   2   89.39    6.30 
  -4  11   2   99.89    7.60 
   4  11  -2   96.49    6.80 
  -4  11   2   98.79   14.90 
   3 -11  -2  505.45   27.10 
  -3 -11   2  553.04   31.80 
   3 -11  -2  505.15   29.30 
  -3 -11   2  482.15   28.30 
  -3 -11   2  504.25   29.10 
  -3  11   2  495.55   27.30 
   3  11  -2  476.05   26.70 
   3  11  -2  534.85   27.70 
  -3  11   2  513.05   28.30 
  -3  11   2  533.55   39.80 
  -3  11   2  478.15   27.30 
   2 -11  -2  186.78   11.50 
  -2 -11   2  213.18   14.50 
   2  11  -2  217.88   12.10 
  -2  11   2  200.58   12.60 
  -1 -11   2   20.30    3.20 
   1 -11  -2   15.50    2.60 
  -1  11   2   16.80    2.30 
  -1  11   2   15.20    2.60 
   0 -11  -2 1113.29   64.59 
   0 -11   2 1326.27   66.69 
   0  11   2 1283.07   65.69 
   0  11   2 1329.27   64.69 
  -1 -11  -2 1786.02   92.39 
  -1  11  -2 1690.53   97.69 
   1  11   2 1880.11   91.19 
   1  11   2 1808.52   92.29 
  -2 -11  -2 1227.98   62.79 
  -2  11  -2 1187.28   65.19 
   2  11   2 1217.08   64.39 
  -2  11  -2 1201.98   61.29 
  -3 -11  -2  912.31   48.70 
  -3 -11  -2  948.31   49.40 
   3 -11   2  941.61   48.70 
   3 -11   2  875.31   47.90 
   3 -11   2  878.91   47.90 
   3  11   2  887.91   48.30 
  -3  11  -2  996.40   61.19 
  -3  11  -2  919.71   47.00 
  -4 -11  -2   10.40    2.20 
   4 -11   2   12.00    2.30 
  -4 -11  -2    9.50    2.60 
  -4  11  -2    8.90    1.90 
  -4  11  -2    6.40    3.90 
   4  11   2    9.50    2.20 
  -5 -12   2    9.60    3.30 
  -5 -12   2    9.40    1.80 
  -5 -12   2   10.30    2.30 
   5 -12  -2    9.60    2.70 
  -5 -12   2   12.60    3.20 
  -5  12   2   11.20    4.80 
   5  12  -2   13.10    1.80 
  -4 -12   2  195.08   15.20 
  -4 -12   2  193.48   11.60 
  -4 -12   2  192.88   12.80 
  -4 -12   2  176.08   12.60 
   4 -12  -2  188.88   10.90 
  -4 -12   2  184.68   13.00 
   4  12  -2  198.58   11.60 
  -4  12   2  177.08   11.30 
  -4  12   2  196.68   11.50 
  -4  12   2  187.08   12.80 
   4  12  -2  175.28   11.50 
  -4  12   2  217.78   12.40 
  -4  12   2  202.78   22.00 
  -3 -12   2   14.20    2.40 
   3 -12  -2    6.90    1.80 
  -3 -12   2    9.70    3.20 
  -3 -12   2    8.40    2.70 
  -3 -12   2    9.00    2.70 
  -3 -12   2    8.30    2.70 
  -3  12   2   11.30    5.40 
  -3  12   2   15.50    2.90 
  -3  12   2    4.40    1.50 
  -3  12   2   10.90    4.00 
  -3  12   2    6.30    1.80 
   2 -12  -2 1290.57   69.69 
   2 -12  -2 1504.55   69.69 
  -2 -12   2 1328.27   71.49 
   2  12  -2 1278.07   67.69 
  -2  12   2 1289.07   68.99 
   1 -12  -2  389.76   22.70 
  -1 -12   2  406.66   23.90 
  -1  12   2  381.76   22.80 
   1  12  -2  402.36   20.70 
  -1  12   2  400.36   22.00 
   0 -12   2  825.42   45.10 
   0  12   2  795.22   44.10 
   0  12   2  858.71   43.30 
  -1 -12  -2  768.12   37.30 
   1  12   2  666.33   37.20 
  -1  12  -2  659.03   36.30 
   1  12   2  701.33   38.50 
  -1  12  -2  719.63   39.80 
   1  12   2  733.23   37.60 
  -2 -12  -2  178.78   11.70 
  -2 -12  -2  181.78   13.60 
   2  12   2  176.28   11.50 
   2  12   2  195.38   14.40 
  -2  12  -2  180.88   10.40 
  -2  12  -2  155.18   17.30 
   3 -12   2  348.17   20.80 
  -3 -12  -2  359.66   20.70 
   3 -12   2  354.46   20.30 
   3 -12   2  314.77   21.00 
  -3 -12  -2  303.57   20.20 
   3  12   2  335.67   19.70 
  -3  12  -2  350.16   29.30 
  -3  12  -2  344.67   18.20 
  -4 -12  -2   74.99    6.30 
  -4 -12  -2   77.69    6.00 
  -4  12  -2   75.19    5.50 
   4  12   2   74.99    5.80 
  -4  12  -2   70.79   10.60 
  -5 -13   2    6.30    1.60 
   5 -13  -2    3.80    1.10 
  -5 -13   2    3.60    1.70 
  -5 -13   2    8.00    1.60 
  -5 -13   2    4.50    1.10 
   5  13  -2    5.00    1.10 
  -5  13   2    3.70    1.00 
  -5  13   2    3.30    2.50 
  -4 -13   2  255.37   16.90 
  -4 -13   2  268.27   15.90 
  -4 -13   2  266.27   19.50 
   4 -13  -2  274.77   15.00 
  -4 -13   2  260.57   17.00 
  -4 -13   2  280.67   17.20 
  -4  13   2  294.47   16.50 
   4  13  -2  284.57   15.90 
   4  13  -2  269.27   16.00 
  -4  13   2  286.17   17.30 
  -4  13   2  293.17   15.80 
  -4  13   2  306.27   27.50 
  -3 -13   2 1163.18   70.69 
  -3 -13   2 1185.98   67.29 
   3 -13  -2 1364.16   65.79 
  -3 -13   2 1296.07   68.29 
   3  13  -2 1229.78   65.89 
  -3  13   2 1319.27   70.79 
  -3  13   2 1308.57   80.39 
  -3  13   2 1400.26   66.19 
  -3  13   2 1377.76   67.99 
   2 -13  -2   87.39    7.00 
   2 -13  -2   84.39    5.30 
  -2 -13   2   73.59    7.80 
  -2  13   2   74.19    5.60 
   2  13  -2   74.79    5.20 
  -2  13   2   69.09    6.00 
  -1 -13   2  217.78   15.10 
   1 -13  -2  260.67   13.30 
   1 -13  -2  223.08   14.00 
  -1  13   2  219.38   13.40 
   1  13  -2  199.58   12.00 
  -1  13   2  217.68   14.10 
   0 -13   2  250.17   16.30 
   0 -13  -2  235.18   14.60 
   0  13   2  250.17   14.50 
   0  13   2  242.68   15.20 
  -1 -13  -2  975.60   52.59 
  -1 -13  -2  897.61   52.89 
  -1  13  -2 1001.30   53.69 
  -1  13  -2  923.61   50.49 
   1  13   2  984.30   53.39 
   1  13   2 1099.99   51.39 
   2 -13   2   30.80    4.00 
  -2 -13  -2   39.20    4.20 
   2 -13   2   41.20    4.10 
  -2 -13  -2   31.20    4.20 
  -2 -13  -2   28.30    3.50 
  -2  13  -2   28.30    5.00 
   2  13   2   35.50    4.80 
  -2  13  -2   32.50    3.10 
   3 -13   2  291.17   17.30 
  -3 -13  -2  240.38   18.20 
  -3 -13  -2  295.57   17.50 
   3 -13   2  286.67   16.50 
  -3 -13  -2  314.37   20.10 
  -3  13  -2  308.17   16.90 
   3  13   2  311.47   17.20 
  -3  13  -2  259.67   24.80 
  -3  13  -2  287.77   15.60 
  -4 -13  -2   22.50    3.20 
  -4 -13  -2   25.70    3.30 
  -4  13  -2   19.30    5.70 
   4  13   2   26.90    3.10 
  -4  13  -2   21.80    2.70 
  -5 -14   2   51.09    4.70 
  -5 -14   2   64.19    4.80 
  -5 -14   2   61.89    4.50 
  -5 -14   2   64.19    5.80 
   5 -14  -2   64.49    4.50 
   5  14  -2   68.59    4.40 
  -5  14   2   61.49    5.40 
  -5  14   2   60.29    8.70 
  -5  14   2   62.69    4.10 
   4 -14  -2  102.49    7.20 
  -4 -14   2   77.89    9.00 
  -4 -14   2   88.29    7.40 
  -4 -14   2   84.19    7.20 
  -4 -14   2   94.59    7.70 
  -4 -14   2   91.29    6.70 
   4 -14  -2   86.29    5.70 
  -4  14   2  104.29    7.90 
  -4  14   2  112.99    6.70 
   4  14  -2   98.99    6.60 
  -4  14   2  101.79   14.50 
   4  14  -2   94.89    6.80 
   3 -14  -2 1903.71   93.49 
  -3 -14   2 1776.92   96.09 
  -3 -14   2 1740.43   94.79 
  -3 -14   2 1780.82   99.39 
  -3 -14   2 1806.22   95.19 
  -3 -14   2 1884.91   94.69 
  -3  14   2 1837.52   93.89 
  -3  14   2 1993.40   95.39 
  -3  14   2 1907.21   95.79 
  -3  14   2 2049.99  110.09 
   3  14  -2 1758.82   93.89 
   2 -14  -2 2331.37  111.29 
   2 -14  -2 2190.88  113.49 
  -2  14   2 2328.87  113.29 
   2  14  -2 2083.09  111.29 
   2  14  -2 2172.88  111.69 
   1 -14  -2   23.40    3.20 
  -1 -14   2   22.80    3.80 
   1 -14  -2   20.60    2.20 
  -1  14   2   23.20    3.00 
   0 -14  -2   30.20    2.60 
   0 -14   2   40.60    4.90 
   0 -14  -2   32.70    3.60 
   0  14   2   38.20    4.00 
   0  14   2   34.00    3.60 
  -1 -14  -2 2497.85  117.99 
  -1 -14  -2 2262.77  116.59 
  -1 -14  -2 2326.47  119.99 
  -1  14  -2 2526.15  121.49 
   1  14   2 2390.76  118.39 
  -1  14  -2 2315.97  116.89 
   1  14   2 2240.68  119.29 
   1  14   2 2119.09  117.89 
  -2 -14  -2  490.25   27.40 
   2 -14   2  443.96   26.70 
  -2 -14  -2  489.25   30.70 
  -2 -14  -2  473.15   29.80 
  -2  14  -2  531.55   36.50 
  -2  14  -2  521.35   26.10 
   3 -14   2   35.50    4.20 
   3 -14   2   30.90    3.50 
  -3 -14  -2   35.40    4.70 
  -3 -14  -2   37.00    4.30 
  -3 -14  -2   31.30    4.30 
  -3  14  -2   29.80    3.60 
   3  14   2   31.30    3.80 
  -3  14  -2   27.70    7.00 
  -4 -14  -2   74.09    6.00 
  -4 -14  -2   70.09    5.60 
  -4  14  -2   77.69    5.60 
  -4  14  -2   67.39    9.80 
   4  14   2   73.49    5.50 
  -5 -15   2    2.30    0.90 
   5 -15  -2    0.20    0.80 
  -5 -15   2    0.90    1.10 
  -5 -15   2    0.00    1.00 
  -5  15   2    1.20    1.70 
  -4 -15   2  310.27   20.60 
  -4 -15   2  365.46   21.20 
   4 -15  -2  338.77   19.80 
  -4 -15   2  313.17   22.60 
  -4 -15   2  334.87   21.00 
   4  15  -2  354.46   19.30 
   4  15  -2  345.47   19.50 
  -4  15   2  366.66   19.50 
  -4  15   2  362.16   19.20 
  -4  15   2  384.76   30.40 
   3 -15  -2  569.04   28.90 
  -3 -15   2  509.85   34.30 
  -3 -15   2  532.85   31.60 
   3 -15  -2  559.44   30.30 
  -3 -15   2  519.85   30.40 
  -3 -15   2  552.54   30.10 
  -3  15   2  607.84   30.80 
  -3  15   2  570.44   31.20 
  -3  15   2  580.24   29.60 
   3  15  -2  546.95   29.60 
   2 -15  -2 5837.32  307.17 
   2 -15  -2 6345.96  304.97 
  -2 -15   2 6427.06  310.57 
   2  15  -2 5747.62  305.47 
   2  15  -2 5909.61  305.07 
  -2  15   2 6550.34  309.87 
   1 -15  -2  176.78   12.50 
   1 -15  -2  181.68   10.10 
  -1 -15   2  184.08   13.60 
  -1  15   2  182.68   11.70 
   1  15  -2  172.58   10.00 
  -1  15   2  185.48   10.50 
   0 -15  -2   48.70    3.30 
   0  15   2   47.30    4.00 
   0  15  -2   44.50    3.50 
   0  15   2   43.70    4.70 
   0  15   2   46.80    4.50 
  -1 -15  -2 1224.58   60.79 
  -1 -15  -2 1136.09   62.69 
   1  15   2 1234.68   61.29 
  -1  15  -2 1155.18   59.69 
   1  15   2 1045.40   60.59 
  -1  15  -2 1277.77   64.89 
  -2 -15  -2  387.26   21.50 
  -2 -15  -2  401.96   21.40 
   2 -15   2  351.26   20.80 
   2 -15   2  366.96   20.90 
   2 -15   2  375.76   21.20 
  -2 -15  -2  340.67   23.00 
  -2  15  -2  384.56   20.00 
  -2  15  -2  376.66   29.00 
   2  15   2  350.36   20.80 
  -3 -15  -2   74.29    6.60 
   3 -15   2   78.79    6.40 
  -3 -15  -2   78.99    6.50 
  -3 -15  -2   65.69    7.00 
   3 -15   2   70.79    5.70 
   3  15   2   81.19    6.30 
  -3  15  -2   83.79   11.60 
  -3  15  -2   81.79    6.20 
  -4 -15  -2   30.80    4.70 
  -4  15  -2   35.40    3.20 
  -4  15  -2   24.20    5.50 
   4  15   2   38.10    4.10 
  -5 -16   2  114.09    7.00 
  -5 -16   2  120.79    7.10 
   5 -16  -2  125.59    7.10 
  -5 -16   2  128.09   10.50 
  -4 -16   2  273.77   19.60 
  -4 -16   2  270.17   16.90 
   4 -16  -2  279.67   16.70 
  -4 -16   2  286.77   16.40 
  -4 -16   2  291.77   17.60 
   4  16  -2  334.97   17.70 
  -4  16   2  296.27   17.40 
  -4  16   2  294.47   16.20 
  -4  16   2  327.77   26.40 
   4  16  -2  267.87   16.50 
  -3 -16   2  242.08   14.20 
  -3 -16   2  220.48   15.60 
   3 -16  -2  233.68   12.80 
   3 -16  -2  236.88   14.30 
  -3 -16   2  206.08   17.50 
  -3 -16   2  235.68   14.80 
  -3  16   2  242.28   15.20 
  -3  16   2  239.48   15.30 
  -3  16   2  242.48   13.60 
  -3  16   2  232.38   23.10 
  -2 -16   2 8447.46  447.56 
  -2 -16   2 8972.30  445.86 
  -2 -16   2 7675.93  449.56 
   2 -16  -2 9021.20  445.86 
   2 -16  -2 9004.80  444.46 
  -2  16   2 9577.04  458.95 
  -2  16   2 8938.11  446.66 
  -2  16   2 9999.00  446.66 
   2  16  -2 8425.66  444.76 
  -2  16   2 9616.74  451.15 
  -2  16   2 8785.02  445.06 
  -2  16   2 8988.40  446.66 
   1 -16  -2 4469.95  211.78 
  -1  16   2 4413.06  213.88 
   1  16  -2 3883.41  211.78 
   0 -16   2  805.02   44.90 
   0  16  -2  854.51   45.60 
   0  16   2  803.92   42.40 
   0  16   2  746.23   41.30 
   0  16  -2  774.62   40.70 
   1 -16   2  169.08   10.90 
  -1 -16  -2  170.08   10.70 
  -1 -16  -2  184.58   13.50 
   1  16   2  152.18   10.60 
  -1  16  -2  185.88   13.70 
  -1  16  -2  166.38    9.90 
  -2 -16  -2   52.69    5.20 
   2 -16   2   49.70    5.00 
  -2 -16  -2   43.70    6.30 
  -2 -16  -2   55.09    5.20 
   2 -16   2   53.09    4.90 
   2 -16   2   56.69    4.90 
  -2  16  -2   59.39    4.20 
   2  16   2   54.59    4.80 
  -2  16  -2   49.00    4.70 
  -3 -16  -2   40.20    4.40 
   3 -16   2   50.49    5.80 
   3 -16   2   38.70    4.20 
  -3 -16  -2   33.90    4.20 
  -3  16  -2   36.20    7.10 
  -3  16  -2   43.40    4.10 
   3  16   2   36.00    4.10 
  -4 -16  -2   58.79    4.80 
  -4 -16  -2   61.99    4.60 
   4  16   2   59.19    4.50 
  -4  16  -2   59.59    4.40 
  -4 -17   2  377.06   21.00 
   4 -17  -2  394.46   21.00 
  -4 -17   2  394.96   20.80 
  -4 -17   2  372.66   21.70 
  -4 -17   2  348.87   23.80 
   4  17  -2  417.36   20.80 
  -4  17   2  389.66   20.40 
  -4  17   2  346.77   28.40 
   4  17  -2  339.57   20.70 
  -4  17   2  404.06   21.70 
   3 -17  -2  273.77   16.40 
  -3 -17   2  253.77   16.10 
  -3 -17   2  277.77   16.30 
  -3 -17   2  275.77   17.70 
  -3 -17   2  258.87   20.00 
  -3  17   2  283.77   15.70 
  -3  17   2  266.37   16.60 
  -3  17   2  283.97   25.20 
  -3  17   2  313.67   16.80 
  -3  17   2  280.37   17.10 
  -2 -17   2 1764.92   93.79 
   2 -17  -2 1803.32   91.99 
  -2 -17   2 1704.83   97.09 
   2 -17  -2 1883.61   90.49 
  -2 -17   2 1758.32   91.89 
   2  17  -2 1714.43   90.99 
  -2  17   2 1779.52   92.69 
  -2  17   2 1989.60  118.39 
  -2  17   2 1742.03   92.59 
  -2  17   2 1745.93   91.19 
  -2  17   2 1959.40   92.79 
  -1 -17   2 1996.40  106.79 
   1 -17  -2 2104.49  100.79 
  -1  17   2 2076.69  103.09 
   1  17  -2 1875.71  100.99 
   0 -17   2  490.25   30.50 
   0 -17  -2  529.65   27.10 
   0  17   2  480.75   27.00 
   0  17   2  516.65   28.20 
   0  17  -2  488.85   26.50 
   0  17  -2  534.25   31.30 
   1 -17   2  371.56   21.40 
   1 -17   2  418.56   23.00 
  -1 -17  -2  358.26   27.50 
   1 -17   2  383.46   21.30 
  -1 -17  -2  347.47   21.00 
   1  17   2  358.36   21.60 
   1  17   2  390.46   21.10 
  -1  17  -2  403.36   20.50 
  -2 -17  -2  128.19    9.00 
  -2 -17  -2  124.39   10.60 
   2 -17   2  134.29    9.00 
   2 -17   2  125.69    8.50 
   2 -17   2  123.99    8.70 
  -2 -17  -2  129.59    9.10 
   2  17   2  121.79    8.60 
  -2  17  -2  136.19    7.90 
  -2  17  -2  120.69    8.40 
   3 -17   2   45.60    4.20 
   3 -17   2   53.69    6.10 
  -3 -17  -2   59.99    5.10 
  -3 -17  -2   41.80    5.20 
  -3  17  -2   41.40    7.50 
   3  17   2   58.19    6.70 
  -4 -17  -2   30.00    2.90 
  -4 -17  -2   30.30    3.00 
   4  17   2   30.50    2.80 
  -4  17  -2   29.80    2.60 
  -4  17  -2   26.90    4.70 
  -4 -18   2  359.86   23.10 
   4 -18  -2  406.36   21.60 
  -4 -18   2  403.56   24.60 
  -4 -18   2  386.56   22.20 
  -4 -18   2  384.66   21.20 
   4  18  -2  361.46   21.30 
   4  18  -2  424.26   21.30 
  -4  18   2  410.46   29.30 
  -4  18   2  403.16   22.10 
  -3 -18   2   47.60    6.90 
  -3 -18   2   54.69    4.70 
   3  18  -2   54.49    4.40 
  -3  18   2   48.50    5.30 
  -3  18   2   58.69    5.10 
  -3  18   2   47.00    9.00 
  -3  18   2   53.29    4.90 
  -2 -18   2  376.56   25.90 
   2 -18  -2  413.16   22.40 
  -2 -18   2  394.86   23.90 
   2 -18  -2  406.66   20.70 
  -2 -18   2  388.06   22.10 
   2  18  -2  392.56   21.30 
  -2  18   2  408.06   22.80 
  -2  18   2  391.86   22.80 
  -2  18   2  385.26   30.90 
  -2  18   2  371.76   21.40 
  -2  18   2  405.66   22.90 
  -1 -18   2  237.98   14.40 
   1 -18  -2  261.17   13.80 
  -1 -18   2  263.97   18.10 
   1 -18  -2  280.07   15.50 
  -1 -18   2  252.57   18.50 
   1 -18  -2  204.98   18.70 
  -1  18   2  263.47   14.60 
  -1  18   2  242.68   15.30 
   1  18  -2  234.68   14.00 
   0 -18   2 3189.58  161.78 
   0 -18   2 3314.27  161.98 
   0 -18  -2 3420.66  164.18 
   0 -18  -2 3310.37  161.28 
   0 -18  -2 3074.89  162.48 
   0 -18   2 3470.35  163.78 
   0  18   2 3144.99  161.38 
   0  18   2 3159.48  161.38 
   0  18   2 3183.18  162.58 
   0  18  -2 3038.30  162.78 
   0  18   2 3093.69  163.28 
   1 -18   2   22.80    4.20 
  -1 -18  -2   25.40    4.10 
  -1 -18  -2   22.60    3.10 
  -1 -18  -2   22.10    3.00 
   1 -18   2   28.80    3.40 
   1 -18   2   17.50    2.90 
  -1 -18  -2   24.10    3.30 
   1 -18   2   30.70    3.30 
   1  18   2   26.00    3.20 
   1  18   2   26.50    3.50 
  -1  18  -2   25.10    2.60 
   1  18   2   18.00    3.20 
  -1  18  -2   24.60    3.10 
  -2 -18  -2   72.49    7.60 
  -2 -18  -2   70.69    6.30 
   2 -18   2   70.39    6.00 
   2 -18   2   70.99    5.40 
  -2 -18  -2   70.39    5.90 
   2 -18   2   72.79    5.80 
  -2  18  -2   72.19    5.00 
  -2  18  -2   62.69    5.50 
   2  18   2   74.39    5.80 
  -3 -18  -2   41.20    5.00 
  -3 -18  -2   45.00    4.40 
   3 -18   2   48.70    3.90 
   3 -18   2   52.39    4.60 
  -3 -18  -2   47.40    4.60 
  -3  18  -2   39.80    6.90 
  -3  18  -2   45.90    3.90 
  -3  18  -2   53.09    4.40 
   3  18   2   52.99    4.50 
  -4 -18  -2    2.00    1.00 
   4  18   2    2.60    0.90 
  -4  18  -2    3.40    1.40 
  -4 -19   2  212.38   12.10 
  -4 -19   2  189.78   14.00 
   4 -19  -2  211.48   11.90 
  -4 -19   2  182.98   11.20 
   4  19  -2  221.78   12.10 
   4  19  -2  206.98   11.50 
  -4  19   2  200.08   13.20 
   3 -19  -2   74.49    6.30 
  -3 -19   2   60.29    5.40 
  -3 -19   2   63.49    7.80 
   3 -19  -2   73.39    5.80 
  -3 -19   2   65.19    6.50 
   3  19  -2   79.09    5.40 
  -3  19   2   72.19    7.70 
  -3  19   2   72.09   10.70 
  -3  19   2   75.09    6.00 
  -3  19   2   68.39    6.20 
   2 -19  -2  990.30   51.09 
   2 -19  -2  971.30   49.70 
  -2 -19   2  906.11   51.19 
  -2 -19   2  895.31   53.39 
  -2 -19   2  933.61   49.50 
  -2  19   2  950.20   50.19 
   2  19  -2  942.91   48.70 
  -2  19   2  981.80   50.29 
  -2  19   2  935.41   50.19 
   1 -19  -2 3755.02  168.68 
  -1 -19   2 3081.09  165.88 
   1 -19  -2 3354.66  166.48 
  -1 -19   2 3340.97  168.48 
  -1 -19   2 3218.38  166.38 
   1  19  -2 3209.68  165.38 
  -1  19   2 3392.86  167.68 
  -1  19   2 3242.68  167.18 
  -1  19   2 3185.18  166.88 
   0 -19  -2 2016.70   98.09 
   0 -19  -2 2013.20  100.29 
   0 -19  -2 1877.51   98.79 
   0 -19  -2 2004.80   97.99 
   0 -19   2 1888.01   97.99 
   0 -19   2 1924.81   98.09 
   0 -19   2 1976.70   99.69 
   0  19   2 1823.82   97.69 
   0  19  -2 1893.41   97.09 
   0  19   2 1879.91   98.79 
   0  19   2 1917.31   97.59 
   1 -19   2   96.99    7.10 
  -1 -19  -2   92.99    6.90 
  -1 -19  -2   89.09    6.90 
  -1 -19  -2   94.19    6.90 
  -1 -19  -2  102.49    8.90 
   1 -19   2   95.09    7.10 
   1 -19   2  106.69    7.20 
   1 -19   2   93.79    7.80 
  -1  19  -2   98.89    6.40 
   1  19   2  108.49    7.00 
  -1  19  -2   93.09    6.70 
   1  19   2   86.49    6.90 
   1  19   2   92.79    7.10 
  -2 -19  -2  211.18   13.00 
   2 -19   2  221.68   12.90 
   2 -19   2  209.68   12.90 
  -2 -19  -2  209.18   15.00 
   2 -19   2  191.58   12.10 
  -2 -19  -2  216.58   12.90 
  -2  19  -2  206.18   11.80 
   2  19   2  209.48   12.60 
  -2  19  -2  200.38   12.50 
  -3 -19  -2  146.59    9.70 
  -3 -19  -2  131.09   10.40 
   3 -19   2  148.09    9.20 
  -3 -19  -2  149.88    9.70 
  -3  19  -2  158.88    9.10 
   3  19   2  167.28    9.70 
  -3  19  -2  162.08    9.60 
  -4 -20   2  116.09    8.00 
   4 -20  -2  126.29    7.70 
  -4 -20   2  121.89    7.40 
  -4 -20   2  128.79    9.60 
   4  20  -2  136.09    7.40 
  -4  20   2  119.59    7.90 
  -4  20   2  112.69   11.30 
   4  20  -2  118.19    7.50 
  -3 -20   2   57.29    7.50 
   3 -20  -2   62.49    5.40 
  -3  20   2   45.90    8.20 
  -3  20   2   59.89    5.10 
  -3  20   2   50.89    4.90 
  -3  20   2   58.79    6.40 
  -2 -20   2  145.99   12.80 
  -2 -20   2  162.18   10.30 
  -2 -20   2  147.09   11.50 
   2 -20  -2  181.98   11.80 
   2 -20  -2  166.98   10.50 
  -2  20   2  162.88   10.90 
  -2  20   2  161.98   10.90 
   2  20  -2  148.29    9.50 
  -2  20   2  139.49   10.50 
   1 -20  -2 4340.27  203.28 
  -1 -20   2 3684.43  200.58 
  -1 -20   2 4118.59  203.28 
   1 -20  -2 4108.59  201.38 
  -1 -20   2 4079.99  201.18 
   1  20  -2 3953.50  200.28 
  -1  20   2 3933.91  202.28 
  -1  20   2 3964.40  201.98 
  -1  20   2 3914.61  201.48 
   0 -20  -2  396.36   21.90 
   0 -20  -2  435.36   24.70 
   0 -20   2  418.26   23.90 
   0 -20  -2  390.96   22.50 
   0 -20   2  391.16   22.30 
   0 -20   2  401.36   22.40 
   0  20   2  392.36   23.10 
   0  20   2  379.16   21.80 
   0  20  -2  400.86   21.60 
  -1 -20  -2  223.78   14.20 
   1 -20   2  218.18   16.30 
  -1  20  -2  213.08   12.40 
  -2 -20  -2   59.59    6.60 
  -2 -20  -2   63.69    5.20 
   2 -20   2   60.99    5.20 
   2 -20   2   64.49    5.20 
  -2 -20  -2   52.99    5.00 
   2  20   2   60.79    4.90 
  -2  20  -2   61.59    4.20 
  -2  20  -2   58.69    5.00 
   3 -20   2   47.50    4.00 
  -3 -20  -2   50.99    5.20 
  -3 -20  -2   51.49    4.40 
  -3  20  -2   57.09    4.40 
  -3  20  -2   51.69    3.90 
   3  20   2   54.49    4.30 
   4 -21  -2  204.28   11.50 
  -4 -21   2  206.58   11.40 
  -4 -21   2  188.48   11.70 
  -4 -21   2  205.18   13.20 
  -4  21   2  206.58   11.80 
   4  21  -2  207.38   11.50 
   4  21  -2  214.18   11.40 
   3 -21  -2   99.69    7.10 
  -3 -21   2   89.49    6.50 
  -3 -21   2   84.99    7.20 
   3 -21  -2  104.39    6.90 
  -3 -21   2  103.29    9.10 
  -3  21   2   84.89    6.90 
   3  21  -2   98.19    6.30 
  -3  21   2   81.49    6.50 
  -3  21   2   74.49    9.80 
  -3  21   2   96.29    6.70 
  -2 -21   2  130.99   11.60 
  -2 -21   2  134.69    9.20 
  -2 -21   2  138.69   10.60 
   2 -21  -2  144.49   10.40 
   2 -21  -2  141.89    9.40 
  -2  21   2  136.99    9.70 
  -2  21   2  137.99    9.70 
  -2  21   2  135.39    9.80 
   2  21  -2  151.88    8.80 
   1  21  -2  354.76   19.50 
   0 -21   2  169.78   10.90 
   0 -21  -2  173.48   14.30 
   0 -21   2  196.78   12.80 
   0 -21   2  175.98   14.70 
   0  21   2  132.99   11.30 
   0  21  -2  161.38    9.90 
   1 -21   2  131.99    8.70 
   1 -21   2  126.69    9.20 
   1 -21   2  125.09    8.40 
  -1 -21  -2  127.09    8.50 
  -1 -21  -2  127.69    8.50 
   1 -21   2  132.39    8.80 
  -1 -21  -2  129.89   10.70 
   1  21   2  130.89    8.40 
  -1  21  -2  124.29    8.30 
  -1  21  -2  131.59    8.00 
   1  21   2  124.89    8.90 
  -2 -21  -2   57.49    6.60 
  -2 -21  -2   47.60    4.30 
   2 -21   2   39.40    5.60 
  -2  21  -2   49.99    3.40 
   2  21   2   43.20    4.10 
  -2  21  -2   37.90    5.30 
  -3 -21  -2  120.29    7.70 
   3 -21   2  113.29    7.30 
  -3 -21  -2  119.49    7.60 
  -3 -21  -2  117.99    8.60 
  -3  21  -2  128.79    7.40 
  -3  21  -2  123.49    7.90 
   3  21   2  134.09    7.70 
   3 -22  -2  104.59    8.30 
  -3 -22   2   99.39    7.20 
  -3 -22   2  106.89    9.20 
   3 -22  -2  112.99    7.40 
  -3 -22   2  105.99    8.00 
  -3  22   2  131.59    9.20 
  -3  22   2  111.09    7.70 
   3  22  -2  113.29    7.00 
  -2 -22   2    2.50    1.40 
   2 -22  -2    5.60    1.70 
   2 -22  -2    2.40    1.40 
  -2 -22   2    3.90    1.40 
  -2 -22   2    1.70    1.90 
  -2  22   2    4.70    1.60 
  -2  22   2    3.60    1.60 
  -2  22   2    1.10    1.20 
   2  22  -2    2.50    0.90 
   1 -22  -2  175.58   11.30 
  -1 -22   2  164.98   10.70 
   1 -22  -2  188.88   12.70 
  -1 -22   2  184.78   12.70 
  -1 -22   2  165.88   10.90 
   1  22  -2  171.98   10.70 
  -1  22   2  182.48   11.80 
  -1  22   2  175.78   11.30 
   1  22  -2  181.98   10.50 
   0 -22  -2  107.59    8.90 
   0 -22  -2   87.79    7.30 
   0 -22   2  103.89    7.30 
   0 -22   2  100.19    7.10 
   0 -22   2  101.49    8.20 
   0 -22  -2   98.39    6.70 
   0  22  -2  105.99    6.60 
   0  22   2  103.29    7.70 
   0  22   2   91.79    6.60 
  -1 -22  -2  252.97   15.10 
  -1 -22  -2  263.77   17.60 
   1 -22   2  259.67   15.00 
   1 -22   2  286.17   15.70 
   1 -22   2  257.97   15.80 
  -1  22  -2  267.37   14.60 
   1  22   2  265.57   15.70 
  -1  22  -2  254.97   15.00 
  -2 -22  -2   23.90    3.80 
  -2 -22  -2   23.60    3.00 
   2 -22   2   24.10    2.80 
  -2 -22  -2   23.40    2.80 
  -2  22  -2   24.90    2.90 
  -2  22  -2   24.40    2.70 
   2  22   2   22.20    2.70 
  -3 -22  -2   24.80    2.50 
  -3 -22  -2   27.60    4.00 
  -3  22  -2   28.50    2.40 
   3  22   2   29.40    2.60 
  -3  22  -2   26.00    2.60 
  -3 -23   2   47.00    4.10 
  -3 -23   2   54.99    6.10 
   3 -23  -2   53.09    4.40 
   3 -23  -2   46.20    4.10 
  -3 -23   2   52.59    4.70 
   3  23  -2   51.99    3.70 
  -3  23   2   47.90    4.00 
  -3  23   2   56.39    4.60 
  -2 -23   2   18.20    3.70 
   2 -23  -2   19.80    3.10 
   2 -23  -2   20.70    3.10 
  -2 -23   2   15.90    3.90 
  -2 -23   2   21.90    3.10 
  -2  23   2   16.90    2.70 
  -1 -23   2    6.50    1.60 
  -1 -23   2    4.10    1.10 
   1 -23  -2    6.60    1.90 
   1 -23  -2    8.40    2.50 
  -1 -23   2    3.10    1.70 
  -1  23   2    6.40    1.70 
  -1  23   2    6.20    1.70 
   1  23  -2    9.20    1.60 
   0 -23  -2  110.79    7.90 
   0 -23   2  117.09    7.80 
   0 -23   2  115.49    7.70 
   0 -23  -2  110.89    8.00 
   0 -23  -2  120.19    9.60 
   0 -23   2  118.69    8.80 
   0  23  -2  105.29    7.70 
   0  23   2  111.99    8.30 
   0  23  -2  119.89    7.30 
   1 -23   2  479.55   29.70 
  -1 -23  -2  569.34   30.30 
   1 -23   2  569.54   30.80 
  -1 -23  -2  587.84   32.90 
   1 -23   2  600.04   30.60 
  -1  23  -2  625.94   29.70 
   1  23   2  570.24   30.80 
  -1  23  -2  541.15   29.90 
  -2 -23  -2    2.40    1.10 
   2 -23   2    1.10    1.00 
  -2 -23  -2    2.80    1.50 
  -2  23  -2    1.40    1.00 
  -2  23  -2    0.20    0.80 
  -3 -23  -2    4.40    0.90 
  -3 -23  -2    5.10    1.20 
  -3  23  -2    5.40    1.10 
   3  23   2    4.30    0.90 
   3 -24  -2   80.69    5.50 
  -3 -24   2   72.19    6.30 
  -3 -24   2   80.89    5.30 
  -3 -24   2   74.19    5.80 
   3  24  -2   79.99    4.90 
  -3  24   2   78.79    5.50 
  -3  24   2   78.49    5.40 
  -2 -24   2  312.17   17.60 
   2 -24  -2  324.87   18.80 
   2 -24  -2  325.07   18.00 
  -2 -24   2  301.87   19.30 
  -2 -24   2  310.87   18.90 
  -2  24   2  328.87   18.20 
  -2  24   2  324.37   18.10 
  -1 -24   2   21.30    2.50 
  -1 -24   2   18.10    4.20 
   1 -24  -2   25.40    3.80 
   1  24  -2   24.50    2.40 
  -1  24   2   15.10    2.60 
   1  24  -2   14.30    2.20 
  -1  24   2   23.10    3.80 
   0 -24   2  112.79    8.20 
   0 -24  -2  118.99    8.20 
   0 -24  -2  120.39   10.00 
   0  24   2  117.09    9.80 
   0  24  -2  134.39    7.60 
   1 -24   2   87.69    6.50 
   1 -24   2   89.29    6.30 
   1 -24   2   83.69    5.70 
  -1 -24  -2   82.29    5.70 
  -1 -24  -2   84.29    7.80 
  -1  24  -2   86.99    6.20 
  -1  24  -2   87.99    6.30 
  -1  24  -2   89.09    5.40 
   1  24   2   69.69    6.00 
  -2 -24  -2   67.89    4.80 
   2  24   2   71.79    4.60 
  -2  24  -2   67.99    4.80 
  -3 -25   2  203.68   10.90 
   3 -25  -2  192.78   11.10 
  -3 -25   2  187.68   11.40 
  -3 -25   2  190.98   11.80 
   3  25  -2  218.68   11.10 
  -3  25   2  183.98   11.10 
  -2 -25   2   43.50    3.70 
   2 -25  -2   44.60    4.00 
  -2 -25   2   39.10    4.40 
   2 -25  -2   42.30    4.90 
  -2 -25   2   49.20    4.50 
  -2  25   2   42.90    4.00 
   2  25  -2   47.50    3.40 
   1 -25  -2    6.10    1.80 
   1 -25  -2    5.90    1.50 
  -1 -25   2    4.70    1.40 
  -1 -25   2    2.90    1.80 
  -1  25   2    6.50    1.70 
   1  25  -2    5.50    1.20 
   1  25  -2    7.10    1.30 
   0 -25   2    8.80    2.20 
   0 -25  -2    5.80    1.70 
   0 -25  -2    7.40    2.20 
   0 -25   2    4.50    1.30 
   0 -25   2    7.20    1.60 
   0  25  -2   10.00    1.50 
   0  25   2    8.80    1.80 
   0  25  -2    7.30    1.60 
   1 -25   2  398.06   20.60 
   1 -25   2  378.16   19.90 
  -1 -25  -2  346.97   19.80 
  -1 -25  -2  387.16   22.40 
   1  25   2  325.97   22.50 
  -1  25  -2  400.16   20.50 
   2 -25   2  253.37   13.80 
  -2 -25  -2  235.88   15.00 
  -2  25  -2  255.17   13.80 
   2  25   2  250.77   14.00 
   2 -26  -2    2.30    1.20 
  -2 -26   2    2.90    1.00 
   2 -26  -2    2.60    1.10 
  -2 -26   2    2.90    1.10 
  -2 -26   2    1.70    1.10 
   2  26  -2    2.30    0.70 
  -2  26   2    1.60    0.80 
  -2  26   2    3.40    1.10 
   1 -26  -2   11.90    2.20 
   1 -26  -2   18.60    2.90 
  -1 -26   2   11.40    2.30 
  -1 -26   2   16.90    2.00 
   1  26  -2   19.20    1.90 
  -1  26   2   16.20    2.30 
   1  26  -2   12.50    1.90 
   0 -26  -2   86.99    7.10 
   0 -26  -2   80.19    7.60 
   0 -26   2   82.09    6.10 
   0 -26   2   65.39    6.20 
   0 -26   2   82.99    5.70 
   0  26  -2   85.89    5.20 
   0  26  -2   83.79    5.70 
   0  26   2   80.19    6.10 
   1 -26   2   27.50    2.90 
  -1 -26  -2   30.90    5.50 
   1 -26   2   27.80    3.70 
  -1  26  -2   27.10    3.90 
   1  26   2   31.40    2.70 
  -2 -26  -2   21.30    4.00 
  -2  26  -2   15.10    2.40 
  -2 -27   2  226.58   12.60 
   2 -27  -2  225.28   12.80 
  -2 -27   2  236.58   13.30 
   2 -27  -2  215.58   13.30 
  -2  27   2  251.17   13.00 
  -2  27   2  231.58   12.50 
  -1 -27   2   14.60    2.40 
   1 -27  -2   15.00    2.50 
   1 -27  -2   14.40    2.20 
  -1 -27   2   14.30    1.80 
  -1  27   2   14.20    2.30 
   1  27  -2   18.60    1.70 
   0 -27   2  182.68   10.30 
   0 -27  -2  160.48   10.60 
   0 -27  -2  188.08   14.70 
   0 -27   2  190.98   11.20 
   0  27   2  194.28   11.20 
   0  27  -2  187.88   10.80 
   0  27  -2  202.58   10.20 
   1 -27   2   87.39    5.70 
  -1 -27  -2   89.69    7.00 
  -1  27  -2  100.79    6.10 
   1  27   2   95.79    5.70 
   1 -28  -2   20.60    3.70 
   1 -28  -2   24.00    3.10 
  -1 -28   2   20.10    2.50 
  -1 -28   2   24.40    2.60 
  -1  28   2   25.70    2.50 
   0 -28   2    7.60    1.40 
   0 -28  -2    5.40    1.10 
   0 -28   2    6.70    1.50 
   0  28   2    5.80    1.20 
   0  28  -2    5.40    1.30 
  -1  28  -2  116.19    7.70 
  -5   0   3   15.80    6.30 
  -5   0   3   17.30    3.30 
   5   0  -3   17.30    2.80 
  -5   0   3   17.70    2.80 
  -5   0   3   18.50    2.90 
  -5   0   3   20.00    3.50 
  -4   0   3  157.68   10.70 
  -4   0   3  140.29   10.40 
   4   0  -3  163.58    9.90 
  -4   0   3  161.58   11.40 
  -4   0   3  194.28   20.10 
  -4   0   3  164.98   12.60 
  -3   0   3   16.30    2.90 
   3   0  -3   16.50    2.90 
   3   0  -3   25.10    4.10 
  -2   0   3 2544.95  129.49 
   2   0  -3 2593.64  131.39 
   1   0  -3 2912.91  162.28 
  -1   0   3 3359.66  163.88 
  -1   0   3 3438.16  162.08 
   0   0   3    1.60    0.70 
   0   0   3    0.70    1.00 
   0   0  -3    1.30    0.90 
   1   0   3 2838.62  125.19 
  -1   0  -3 2463.85  127.89 
   1   0   3 2193.38  128.09 
   2   0   3   59.29    9.70 
  -2   0  -3   42.20    4.30 
  -3   0  -3  559.54   31.00 
  -3   0  -3  623.24   30.00 
   3   0   3  556.04   31.30 
   3   0   3  546.15   30.90 
  -4   0  -3    0.30    2.20 
   4   0   3    0.30    1.30 
   5  -1  -3  305.37   18.50 
  -5  -1   3  328.17   20.00 
  -5  -1   3  342.37   19.50 
  -5  -1   3  324.27   18.60 
  -5  -1   3  311.87   18.40 
  -5   1   3  335.27   26.50 
  -5   1   3  335.17   19.20 
  -5   1   3  328.47   18.40 
   5   1  -3  317.67   18.50 
  -5   1   3  336.07   19.80 
  -5   1   3  340.77   18.40 
   4  -1  -3  812.22   40.80 
  -4  -1   3  784.32   41.80 
  -4  -1   3  808.72   42.60 
  -4  -1   3  725.13   43.60 
  -4  -1   3  821.12   42.00 
  -4   1   3  776.32   41.60 
  -4   1   3  787.62   41.60 
   4   1  -3  774.52   40.50 
  -4   1   3  749.23   43.50 
   3  -1  -3  159.88   10.40 
  -3  -1   3  139.49   10.00 
  -3  -1   3  143.99   10.00 
   3  -1  -3  143.59   11.30 
   3   1  -3  152.68   11.40 
   3   1  -3  155.88   10.20 
  -3   1   3  148.99   10.20 
  -3   1   3  150.58   10.20 
   2  -1  -3  362.66   21.60 
  -2  -1   3  327.67   19.60 
   2   1  -3  364.56   21.40 
   2   1  -3  344.37   19.70 
  -2   1   3  370.86   20.00 
  -2   1   3  366.16   21.50 
   2   1  -3  348.77   21.50 
  -1  -1   3  890.41   45.80 
  -1  -1   3  987.00   47.90 
   1  -1  -3  793.22   46.00 
   1   1  -3  820.82   46.50 
  -1   1   3  897.91   46.00 
  -1   1   3  969.10   48.10 
   0  -1   3 1096.79   58.29 
   0  -1   3 1151.28   60.69 
   0  -1  -3 1158.08   59.99 
   0   1   3 1140.39   58.59 
   0   1  -3 1204.98   60.29 
   0   1   3 1163.58   60.89 
  -1  -1  -3  124.59    9.60 
   1  -1   3  132.49   10.50 
  -1   1  -3  117.69    9.60 
   1   1   3  138.79   10.70 
   2  -1   3  723.63   46.50 
  -2  -1  -3  723.53   39.70 
  -2  -1  -3  801.62   39.00 
  -2   1  -3  768.52   39.00 
   3  -1   3  470.85   28.00 
   3  -1   3  522.55   27.90 
   3  -1   3  525.35   44.00 
  -3  -1  -3  433.66   27.60 
  -3  -1  -3  519.85   26.70 
   3   1   3  520.15   43.40 
  -3   1  -3  581.24   26.90 
   3   1   3  488.65   28.10 
  -4  -1  -3    1.40    2.40 
   4  -1   3    1.80    1.30 
  -4   1  -3    1.90    2.80 
   4   1   3    0.70    1.20 
  -5  -2   3   63.09    6.10 
  -5  -2   3   53.79    4.80 
   5  -2  -3   57.49    4.90 
  -5  -2   3   57.29    5.50 
  -5  -2   3   45.90    4.70 
  -5   2   3   49.00    4.60 
   5   2  -3   54.09    4.70 
  -5   2   3   52.29    4.60 
  -5   2   3   55.89    5.10 
  -5   2   3   60.79    5.80 
  -5   2   3   64.39   10.10 
   4  -2  -3 1607.54   78.89 
  -4  -2   3 1580.54   79.99 
  -4  -2   3 1487.25   79.59 
  -4  -2   3 1621.34   80.79 
  -4  -2   3 1537.85   82.09 
  -4   2   3 1525.35   81.49 
  -4   2   3 1536.35   80.19 
   4   2  -3 1600.04   78.49 
  -4   2   3 1446.46   93.19 
  -4   2   3 1582.44   79.49 
  -4   2   3 1488.55   79.29 
  -3  -2   3 1812.82  100.89 
   3  -2  -3 2036.00  103.59 
   3  -2  -3 2112.29  102.89 
  -3   2   3 2085.09  102.29 
   3   2  -3 1984.20  101.09 
  -3   2   3 1845.92  100.79 
   3   2  -3 1984.70  102.39 
  -2  -2   3 2275.27  113.69 
  -2  -2   3 2294.17  114.09 
   2  -2  -3 2308.87  115.99 
  -2   2   3 2232.98  113.99 
   2   2  -3 2150.88  113.99 
   2   2  -3 2261.97  113.69 
   2   2  -3 2257.77  115.39 
  -2   2   3 2242.38  115.79 
  -1  -2   3 1774.42   87.69 
   1  -2  -3 1471.65   87.69 
  -1  -2   3 1758.72   89.39 
  -1   2   3 1797.62   89.89 
   1   2  -3 1821.62   88.99 
  -1   2   3 1810.92   88.09 
   0  -2   3  451.85   24.80 
   0  -2  -3  473.45   26.40 
   0  -2   3  469.05   27.00 
   0   2  -3  489.85   27.00 
   0   2   3  501.85   25.40 
   0   2   3  482.65   27.40 
  -1  -2  -3  453.75   25.70 
   1   2   3  421.36   23.30 
   2  -2   3  258.47   22.00 
  -2  -2  -3  267.07   16.50 
  -2  -2  -3  328.67   16.00 
  -2  -2  -3  332.37   21.10 
   2   2   3  304.67   23.00 
  -2   2  -3  238.78   21.80 
  -2   2  -3  278.17   15.70 
  -3  -2  -3 1169.48   63.49 
  -3  -2  -3 1245.08   62.09 
   3  -2   3 1155.78   63.19 
   3  -2   3 1196.48   63.69 
   3   2   3 1229.58   63.69 
   3   2   3 1309.37   82.19 
  -3   2  -3 1266.17   62.19 
   4  -2   3   47.30    4.30 
  -4  -2  -3   46.10    5.40 
  -4  -2  -3   43.40    8.10 
   4   2   3   46.10    4.40 
  -4   2  -3   34.30    7.70 
  -5  -3   3   13.00    3.00 
  -5  -3   3   10.40    2.30 
   5  -3  -3   15.90    2.70 
  -5  -3   3   14.70    2.60 
  -5  -3   3   15.70    3.20 
  -5   3   3   12.10    2.90 
  -5   3   3   13.40    2.40 
  -5   3   3   14.90    2.60 
   5   3  -3   15.70    2.40 
  -5   3   3   10.20    4.70 
  -4  -3   3 1538.15   77.89 
  -4  -3   3 1511.45   77.09 
  -4  -3   3 1512.75   76.99 
   4  -3  -3 1480.15   75.99 
  -4   3   3 1515.95   76.49 
  -4   3   3 1436.86   78.29 
  -4   3   3 1511.85   77.19 
  -4   3   3 1479.85   76.39 
   4   3  -3 1464.15   75.39 
  -4   3   3 1422.56   91.19 
  -3  -3   3 1690.23   86.69 
  -3   3   3 1621.94   86.39 
   3   3  -3 1754.42   87.89 
   3   3  -3 1674.83   88.89 
  -2  -3   3 1085.49   54.59 
  -2  -3   3 1049.70   55.19 
   2   3  -3  994.20   55.19 
   2   3  -3 1072.39   55.99 
   2   3  -3 1093.29   54.59 
   1  -3  -3 1951.80  101.69 
  -1  -3   3 1911.71  101.79 
  -1  -3   3 2139.19  103.39 
  -1  -3   3 2070.09  103.09 
  -1   3   3 2040.70  103.89 
   1   3  -3 2018.20  103.09 
  -1   3   3 2007.10  102.09 
   0  -3  -3 1710.63   84.19 
   0  -3   3 1638.94   84.69 
   0  -3   3 1508.65   82.19 
   0   3   3 1668.53   85.19 
   0   3   3 1698.13   83.09 
   0   3  -3 1618.24   84.69 
  -1  -3  -3  641.44   34.50 
   1  -3   3  598.64   35.00 
   1   3   3  614.54   32.40 
  -1   3  -3  612.84   35.50 
   1   3   3  608.64   35.20 
  -2  -3  -3   77.09    6.30 
   2  -3   3  101.09   11.30 
  -2  -3  -3   84.69    5.70 
  -2  -3  -3   84.49    8.30 
  -2   3  -3   88.39    8.70 
   2   3   3   81.29    8.30 
   3  -3   3  405.36   39.10 
   3  -3   3  531.45   26.50 
  -3  -3  -3  455.05   26.40 
  -3  -3  -3  499.55   24.90 
   3  -3   3  444.76   26.40 
   3   3   3  437.86   26.30 
  -3   3  -3  523.45   25.20 
  -4  -3  -3   20.20    5.70 
  -4  -3  -3   28.50    3.70 
   4  -3   3   32.20    3.40 
  -4   3  -3   26.70    7.00 
   4   3   3   36.70    3.80 
  -5  -4   3    8.20    1.80 
  -5  -4   3    6.10    2.10 
  -5  -4   3    7.90    2.10 
   5  -4  -3    6.30    1.80 
  -5  -4   3    7.70    2.50 
  -5   4   3    8.00    1.80 
  -5   4   3    6.00    2.00 
   5   4  -3    5.40    1.50 
  -5   4   3    5.80    2.00 
  -5   4   3    7.40    4.00 
  -4  -4   3 3678.23  197.48 
  -4  -4   3 4112.49  198.68 
  -4  -4   3 3803.52  200.08 
  -4  -4   3 3744.23  197.58 
   4  -4  -3 3886.91  196.78 
  -4   4   3 4221.28  215.68 
  -4   4   3 4094.89  197.08 
  -4   4   3 4056.59  197.78 
  -4   4   3 3875.11  198.88 
  -4   4   3 3877.71  196.88 
   4   4  -3 3828.52  196.08 
   3  -4  -3 3082.89  144.89 
   3  -4  -3 2636.44  140.29 
   3  -4  -3 2949.21  142.69 
  -3  -4   3 2629.64  141.79 
   3   4  -3 2834.42  142.99 
  -3   4   3 2796.92  142.29 
  -3   4   3 2700.13  141.59 
  -2  -4   3  234.78   15.20 
   2  -4  -3  284.37   17.10 
  -2  -4   3  242.28   14.50 
  -2   4   3  239.98   15.00 
   2   4  -3  285.67   16.00 
   2   4  -3  216.48   15.20 
   2   4  -3  258.27   14.60 
  -2   4   3  273.97   16.90 
  -1  -4   3  904.41   49.99 
  -1  -4   3  966.90   49.90 
   1  -4  -3  968.40   48.50 
  -1   4   3  947.51   49.10 
  -1   4   3  989.70   50.89 
   1   4  -3  915.91   48.20 
   1   4  -3  926.11   50.09 
   0  -4   3 4613.24  227.98 
   0  -4   3 4192.68  225.28 
   0   4  -3 4736.83  228.48 
   0   4   3 4570.84  226.58 
   0   4   3 4565.54  228.58 
  -1  -4  -3  540.15   30.90 
   1  -4   3  509.15   30.00 
  -1   4  -3  536.95   30.00 
   1   4   3  494.25   30.00 
   1   4   3  495.75   27.60 
  -2  -4  -3  132.49    8.20 
  -2  -4  -3  150.78   11.60 
  -2  -4  -3  127.49    9.00 
  -2   4  -3  140.59   11.70 
   2   4   3  119.29   11.20 
  -2   4  -3  151.38    8.40 
   3  -4   3 1502.75   78.49 
   3  -4   3 1536.85   95.69 
  -3  -4  -3 1447.36   77.89 
   3  -4   3 1653.43   79.99 
  -3   4  -3 1684.73   93.99 
  -3   4  -3 1478.35   76.29 
   3   4   3 1341.97   93.39 
   3   4   3 1446.56   77.79 
   4  -4   3  176.98   11.80 
  -4  -4  -3  216.78   12.30 
  -4  -4  -3  188.18   17.60 
   4   4   3  216.18   12.30 
   5  -5  -3  377.46   21.50 
  -5  -5   3  379.66   23.60 
  -5  -5   3  404.66   22.00 
  -5  -5   3  401.06   22.90 
  -5  -5   3  404.96   22.30 
  -5   5   3  375.36   21.90 
  -5   5   3  391.06   22.50 
  -5   5   3  425.16   21.50 
   5   5  -3  396.76   21.60 
  -5   5   3  398.56   21.40 
  -4  -5   3 3442.56  192.28 
  -4  -5   3 3808.22  190.28 
   4  -5  -3 3646.44  189.38 
  -4  -5   3 3876.01  191.08 
  -4  -5   3 3852.41  190.38 
  -4   5   3 3912.91  207.68 
  -4   5   3 3806.12  190.08 
  -4   5   3 3670.73  189.28 
  -4   5   3 3824.32  191.38 
  -4   5   3 3938.01  189.38 
   4   5  -3 3727.13  188.58 
   3  -5  -3  185.88   11.20 
  -3  -5   3  189.78   12.40 
   3  -5  -3  184.58   13.80 
   3  -5  -3  194.08   12.70 
  -3   5   3  185.28   12.10 
   3   5  -3  199.18   12.10 
   3   5  -3  183.88   12.80 
  -3   5   3  195.28   12.60 
   2  -5  -3 1019.20   53.29 
  -2  -5   3  977.80   51.99 
  -2   5   3  990.30   51.39 
   2   5  -3  982.80   50.49 
  -2   5   3  852.21   52.89 
   2   5  -3 1013.50   51.79 
  -2   5   3 1018.70   53.19 
  -1  -5   3 7064.09  352.66 
   1  -5   3  125.19    9.60 
   1   5   3  113.69    7.80 
  -1   5  -3  107.39    9.40 
   1   5   3  119.29    9.80 
  -2  -5  -3   89.09    8.60 
  -2  -5  -3   91.19    6.90 
  -2  -5  -3   91.49    6.00 
   2   5   3   87.19    6.80 
  -2   5  -3   84.29    8.80 
   2   5   3   92.99    9.10 
  -2   5  -3  106.79    6.30 
   3  -5   3  494.95   68.09 
  -3  -5  -3  616.24   36.20 
   3   5   3  606.04   36.00 
  -3   5  -3  554.84   30.40 
  -3   5  -3  622.74   56.69 
  -4  -5  -3   70.99    5.60 
   4  -5   3   64.99    5.00 
   4  -5   3   59.79    5.10 
   4   5   3   68.79    5.50 
  -4   5  -3   66.49    4.60 
  -4   5  -3   53.29    9.70 
  -5  -6   3  293.37   17.70 
  -5  -6   3  323.27   17.60 
  -5  -6   3  304.67   19.30 
  -5  -6   3  303.77   18.40 
   5  -6  -3  311.67   17.00 
  -5   6   3  324.17   17.00 
  -5   6   3  269.97   26.30 
   5   6  -3  313.17   17.10 
  -5   6   3  308.47   16.80 
  -5   6   3  286.57   17.30 
  -5   6   3  325.27   18.10 
   4  -6  -3  633.64   34.20 
  -4  -6   3  639.74   36.10 
  -4  -6   3  624.74   38.90 
  -4   6   3  631.14   56.89 
  -4   6   3  675.63   35.00 
   4   6  -3  603.54   33.50 
   3  -6  -3  294.87   17.90 
   3  -6  -3  278.97   16.30 
  -3  -6   3  274.47   17.20 
   3  -6  -3  302.47   19.20 
   3   6  -3  293.97   16.90 
   3   6  -3  283.77   17.70 
  -3   6   3  284.67   17.00 
  -3   6   3  299.87   17.80 
  -2  -6   3 2050.19  105.29 
   2  -6  -3 2174.28  106.39 
   2   6  -3 2066.79  103.39 
  -2   6   3 1969.40  103.59 
  -2   6   3 2066.19  104.49 
  -2   6   3 2097.79  106.19 
   2   6  -3 1914.11  104.19 
  -1  -6   3  487.45   27.60 
  -1  -6   3  463.65   27.30 
   1   6  -3  449.95   24.90 
   1   6  -3  473.55   27.50 
  -1   6   3  495.75   27.80 
  -1   6   3  503.75   26.40 
   0  -6   3  848.42   45.60 
   0  -6  -3  842.82   45.30 
   0   6   3  853.61   46.80 
   0   6   3  871.31   45.20 
   0   6  -3  888.51   46.90 
   1  -6   3  440.66   25.80 
  -1  -6  -3  425.46   25.30 
  -1  -6  -3  438.46   22.80 
  -1  -6  -3  440.26   23.60 
   1   6   3  430.66   23.70 
  -1   6  -3  445.06   26.30 
   1   6   3  420.96   27.10 
   1   6   3  444.06   26.30 
   2  -6   3  142.49   11.50 
  -2  -6  -3  135.19    9.20 
  -2  -6  -3  133.29   11.20 
  -2  -6  -3  127.19    8.10 
  -2   6  -3  133.79   12.20 
   2   6   3  133.39    9.30 
   2   6   3  131.59   13.70 
  -2   6  -3  135.79    8.20 
   3  -6   3 1203.88   62.79 
   3  -6   3 1235.78   79.79 
  -3  -6  -3 1148.19   62.49 
   3  -6   3 1205.58   63.09 
   3   6   3 1168.68   62.89 
   3   6   3 1300.17   80.19 
  -3   6  -3 1216.58   75.59 
   4  -6   3   81.29    5.60 
  -4  -6  -3   68.09    8.70 
   4  -6   3   82.79    8.00 
  -4  -6  -3   85.29    6.30 
  -4   6  -3   68.49   10.70 
  -4   6  -3   80.29    5.20 
   4   6   3   81.79    6.10 
  -5  -7   3  707.83   38.70 
  -5  -7   3  726.93   37.90 
  -5  -7   3  759.22   40.10 
  -5  -7   3  694.53   38.10 
   5  -7  -3  738.63   37.20 
  -5   7   3  606.44   36.80 
  -5   7   3  704.53   37.60 
  -5   7   3  686.93   38.00 
   5   7  -3  770.02   37.50 
  -5   7   3  802.02   37.30 
  -5   7   3  703.03   49.10 
  -4  -7   3 1707.23   92.89 
  -4  -7   3 1610.34   95.19 
  -4  -7   3 1807.92   93.29 
  -4   7   3 1886.31   91.39 
  -4   7   3 1901.41   92.39 
  -4   7   3 1774.72   91.49 
  -4   7   3 1815.22  108.19 
   4   7  -3 1875.21   92.19 
  -4   7   3 1767.12   93.39 
  -3  -7   3  478.95   26.80 
   3  -7  -3  425.56   25.70 
  -3  -7   3  436.46   30.70 
   3   7  -3  522.65   26.50 
  -3   7   3  494.15   26.60 
  -3   7   3  514.95   38.80 
  -3   7   3  476.95   28.10 
  -2  -7   3 1047.30   54.89 
   2  -7  -3 1072.39   55.39 
  -2   7   3 1015.30   55.19 
  -2   7   3 1041.40   53.79 
  -2   7   3  970.90   52.69 
   2   7  -3  980.60   53.09 
  -1  -7   3 4145.39  215.18 
   1   7  -3 4414.06  215.48 
   1   7  -3 4207.28  213.98 
  -1   7   3 4457.75  215.68 
   1   7  -3 4333.07  217.18 
  -1   7   3 4234.28  217.08 
   0  -7   3 7899.21  376.36 
   0   7   3 7178.58  375.76 
  -1  -7  -3  100.89    6.60 
  -1  -7  -3  101.39    8.50 
  -1  -7  -3  113.69    7.80 
   1  -7   3  117.29    9.00 
   1   7   3   97.99    9.10 
   1   7   3  122.19    8.10 
   1   7   3  118.39    8.00 
  -1   7  -3  114.79    9.70 
  -2  -7  -3  227.78   14.00 
   2  -7   3  194.58   13.10 
   2  -7   3  203.68   13.80 
  -2  -7  -3  209.18   12.00 
   2  -7   3  255.37   24.70 
   2  -7   3  224.08   15.50 
   2  -7   3  205.28   13.20 
   2   7   3  199.78   13.10 
   2   7   3  196.58   12.90 
  -2   7  -3  212.18   12.40 
   3  -7   3  233.38   14.10 
   3  -7   3  218.78   14.10 
   3  -7   3  218.18   25.30 
  -3  -7  -3  244.58   14.10 
  -3  -7  -3  234.08   14.70 
  -3   7  -3  222.48   12.70 
   3   7   3  232.68   14.30 
   3   7   3  208.18   24.10 
  -3   7  -3  223.28   22.90 
   4  -7   3   90.89    6.20 
  -4  -7  -3   76.69    6.60 
  -4  -7  -3   98.49    6.10 
   4  -7   3   99.19    6.30 
  -4   7  -3   90.39    5.90 
   4   7   3   95.59    6.80 
  -5  -8   3  360.26   21.00 
  -5  -8   3  371.26   22.20 
  -5  -8   3  344.47   20.50 
  -5  -8   3  392.36   20.60 
   5  -8  -3  377.16   19.50 
  -5   8   3  415.06   19.80 
   5   8  -3  347.57   19.80 
  -5   8   3  318.77   28.80 
  -5   8   3  362.36   20.10 
   4  -8  -3  315.47   18.00 
  -4  -8   3  299.27   18.90 
  -4  -8   3  300.67   18.80 
  -4  -8   3  305.77   21.10 
  -4  -8   3  295.67   19.10 
  -4   8   3  318.77   17.70 
  -4   8   3  295.17   17.50 
  -4   8   3  349.67   19.60 
  -4   8   3  284.57   18.10 
  -4   8   3  344.17   19.10 
   4   8  -3  287.07   17.20 
  -4   8   3  372.46   32.00 
  -3  -8   3  155.08   10.40 
  -3  -8   3  141.99   10.50 
  -3  -8   3  138.79   10.30 
   3  -8  -3  158.48   10.40 
  -3  -8   3  136.49   12.00 
  -3   8   3  148.89    9.50 
  -3   8   3  152.48    9.60 
  -3   8   3  140.09   10.70 
  -3   8   3  162.68   11.20 
  -3   8   3  178.88   19.60 
   2  -8  -3  544.55   29.30 
  -2  -8   3  463.45   28.40 
   2  -8  -3  456.85   25.90 
  -2   8   3  490.95   27.50 
   2   8  -3  494.75   26.10 
  -1  -8   3 1558.74   79.09 
   1   8  -3 1524.35   76.89 
   1   8  -3 1503.75   75.79 
  -1   8   3 1380.16   77.99 
   1   8  -3 1573.24   79.49 
   0  -8  -3  349.27   19.90 
   0  -8   3  352.16   19.70 
   0   8  -3  337.37   25.00 
  -1  -8  -3  719.93   36.30 
  -1  -8  -3  725.33   39.20 
   1  -8   3  713.63   38.80 
  -1  -8  -3  757.32   37.40 
  -1   8  -3  728.33   40.50 
  -1   8  -3  654.93   36.10 
   1   8   3  716.13   37.50 
   1   8   3  675.93   37.90 
   1   8   3  679.73   39.70 
  -2  -8  -3   24.30    3.30 
   2  -8   3   22.50    7.20 
   2  -8   3   19.20    3.40 
   2  -8   3   22.00    3.10 
   2  -8   3   15.30    3.20 
   2   8   3   22.70    2.90 
  -2   8  -3   17.80    2.40 
   2   8   3   21.40    3.20 
   3  -8   3  112.19    7.90 
  -3  -8  -3  123.19    9.10 
  -3  -8  -3  113.39    8.30 
   3  -8   3  114.69    8.50 
   3  -8   3  122.79    8.60 
   3  -8   3  104.19   16.30 
   3   8   3  113.19    8.50 
   3   8   3  120.59   16.60 
  -3   8  -3  118.49   15.60 
  -3   8  -3  115.79    7.20 
   4  -8   3  128.59    8.10 
  -4  -8  -3  139.89   10.30 
   4  -8   3  119.09    8.00 
  -4  -8  -3  127.59    7.90 
   4   8   3  133.39    8.60 
  -4   8  -3  131.89    7.90 
  -4   8  -3  135.89   14.80 
  -5  -9   3   36.30    4.70 
  -5  -9   3   33.80    3.60 
  -5  -9   3   32.30    4.90 
  -5  -9   3   34.50    3.80 
  -5   9   3   43.20    3.80 
  -5   9   3   36.60    3.00 
   5   9  -3   33.50    3.20 
  -5   9   3   37.50    3.30 
  -5   9   3   38.40    3.30 
  -4  -9   3  199.98   13.80 
   4  -9  -3  213.18   12.90 
  -4  -9   3  218.18   14.20 
  -4  -9   3  193.68   15.70 
  -4  -9   3  214.38   14.10 
  -4   9   3  225.88   13.30 
  -4   9   3  235.58   12.90 
  -4   9   3  223.78   14.20 
  -4   9   3  217.98   12.70 
  -4   9   3  223.68   14.20 
  -4   9   3  208.28   23.20 
  -3  -9   3   42.10    4.40 
  -3  -9   3   46.70    4.90 
  -3  -9   3   39.10    6.00 
   3  -9  -3   46.60    4.40 
  -3   9   3   41.70    5.20 
  -3   9   3   50.79    4.60 
   2  -9  -3  998.40   60.29 
   2  -9  -3 1230.68   62.59 
  -2  -9   3 1189.78   62.59 
   2   9  -3 1228.08   59.39 
  -2   9   3 1202.18   61.09 
  -2   9   3 1127.79   59.79 
  -1  -9   3  598.74   34.10 
  -1   9   3  613.64   31.80 
  -1   9   3  605.14   32.90 
  -1   9   3  613.94   34.20 
   1   9  -3  574.24   34.30 
   0  -9   3 1583.24   83.39 
   0  -9  -3 1517.35   81.09 
   0   9   3 1550.04   82.89 
   0   9   3 1510.45   81.29 
   0   9  -3 1615.34   83.59 
   0   9   3 1709.73   80.29 
  -1  -9  -3  517.95   27.10 
  -1  -9  -3  512.15   26.10 
  -1  -9  -3  474.15   28.70 
   1   9   3  511.65   27.30 
   1   9   3  487.25   27.70 
   1   9   3  499.95   29.50 
  -1   9  -3  490.05   30.00 
  -2  -9  -3   23.70    2.60 
   2  -9   3   23.30    5.00 
  -2  -9  -3   19.20    3.50 
   2  -9   3   19.50    3.60 
   2  -9   3   23.40   10.40 
   2   9   3   23.50    8.20 
   2   9   3   23.80    3.20 
  -2   9  -3   23.40    2.70 
   3  -9   3  274.27   16.20 
  -3  -9  -3  249.78   16.50 
  -3  -9  -3  230.78   21.90 
   3  -9   3  268.07   15.60 
   3  -9   3  276.27   16.30 
  -3  -9  -3  267.57   16.00 
   3  -9   3  310.67   29.00 
  -3   9  -3  276.77   14.90 
   3   9   3  276.47   16.30 
  -3   9  -3  295.97   25.70 
  -4  -9  -3  123.49    7.80 
   4  -9   3  124.29    8.40 
   4  -9   3  123.29    7.90 
   4   9   3  138.79    9.00 
  -4   9  -3  129.09    7.70 
  -5 -10   3  206.88   15.70 
  -5 -10   3  180.88   11.40 
  -5 -10   3  202.28   13.40 
   5 -10  -3  177.18   10.00 
  -5  10   3  197.78   11.00 
  -5  10   3  176.78   10.10 
  -5  10   3  177.48   10.40 
  -5  10   3  182.48   11.60 
   5  10  -3  179.98   10.70 
  -4 -10   3   29.50    3.90 
   4 -10  -3   25.60    3.20 
  -4 -10   3   34.50    4.20 
  -4 -10   3   32.40    5.20 
  -4 -10   3   25.30    3.80 
  -4  10   3   26.30    3.00 
  -4  10   3   35.50    8.60 
  -4  10   3   30.40    3.30 
  -4  10   3   26.50    4.30 
   4  10  -3   23.40    2.70 
  -4  10   3   26.80    3.20 
  -3 -10   3   80.59    8.90 
  -3 -10   3   92.49    7.90 
   3 -10  -3   92.69    6.70 
  -3  10   3   96.89    7.00 
  -3  10   3   95.79    6.50 
  -3  10   3   90.69    7.90 
  -3  10   3   91.39    6.50 
  -3  10   3   96.89    7.80 
  -3  10   3  103.09   14.80 
  -2 -10   3 1548.55   82.79 
   2 -10  -3 1616.24   82.49 
   2 -10  -3 1552.24   79.19 
  -2  10   3 1529.55   79.69 
  -2  10   3 1540.15   81.09 
   2  10  -3 1605.84   79.29 
   1 -10  -3  187.08   10.90 
  -1  10   3  190.78   12.70 
   1  10  -3  214.08   14.60 
  -1  10   3  177.48   13.50 
  -1  10   3  215.18   11.70 
   0 -10  -3  193.88   10.80 
   0 -10   3  189.48   14.10 
   0 -10  -3  190.98   12.20 
   0  10   3  187.68   12.50 
   0  10   3  194.88   13.80 
   0  10  -3  199.48   14.40 
   0  10   3  202.38   11.50 
  -1 -10  -3  159.78   11.80 
  -1 -10  -3  179.98   10.50 
  -1 -10  -3  155.88    9.30 
   1  10   3  149.99   12.10 
   1  10   3  164.38   10.60 
  -1  10  -3  164.78   13.10 
   1  10   3  188.58   11.30 
  -1  10  -3  146.49    9.20 
  -2 -10  -3  387.46   22.10 
   2 -10   3  394.36   22.50 
   2 -10   3  456.45   35.10 
  -2 -10  -3  387.46   20.90 
   2 -10   3  398.16   22.30 
  -2 -10  -3  417.16   22.70 
   2 -10   3  395.26   22.30 
   2  10   3  344.17   21.80 
  -2  10  -3  372.06   21.00 
   2  10   3  382.76   22.10 
   3 -10   3   69.59    6.30 
  -3 -10  -3   68.39    6.00 
   3 -10   3   63.79   12.10 
   3 -10   3   66.19    5.50 
  -3 -10  -3   77.59    6.70 
   3 -10   3   72.89    6.10 
   3  10   3   65.79    5.90 
  -3  10  -3   81.59   12.10 
  -3  10  -3   77.59    5.00 
   4 -10   3   27.50    3.00 
  -4 -10  -3   26.50    3.50 
  -4 -10  -3   27.40    2.90 
  -4  10  -3   29.50    2.70 
   4  10   3   30.90    3.40 
  -4  10  -3   24.40    5.90 
  -5 -11   3   31.70    3.40 
   5 -11  -3   34.20    3.30 
  -5 -11   3   35.40    4.50 
  -5 -11   3   32.00    3.40 
   5 -11  -3   34.00    3.20 
  -5 -11   3   37.40    3.50 
  -5  11   3   39.80    7.40 
   5  11  -3   39.90    3.20 
  -5  11   3   39.10    2.60 
  -5  11   3   39.60    3.10 
  -5  11   3   37.00    3.30 
  -5  11   3   37.80    3.30 
  -4 -11   3   57.59    5.60 
  -4 -11   3   54.99    6.90 
   4 -11  -3   62.89    4.60 
  -4 -11   3   64.69    5.60 
  -4 -11   3   55.59    5.40 
   4  11  -3   47.60    4.20 
  -4  11   3   50.19    4.60 
  -4  11   3   63.99    4.80 
  -4  11   3   69.99   12.10 
  -4  11   3   57.79    4.40 
  -4  11   3   48.20    5.70 
  -3 -11   3  306.97   21.90 
  -3 -11   3  348.67   18.70 
  -3 -11   3  298.47   18.70 
   3 -11  -3  337.67   18.30 
  -3 -11   3  300.87   18.70 
  -3 -11   3  305.37   19.80 
  -3  11   3  329.17   29.50 
  -3  11   3  325.17   19.70 
  -3  11   3  360.76   18.30 
  -3  11   3  350.96   20.10 
  -3  11   3  339.77   18.20 
  -3  11   3  322.37   18.60 
  -2 -11   3 1218.28   65.49 
   2 -11  -3 1249.18   61.39 
  -2  11   3 1172.08   63.89 
   2  11  -3 1222.78   61.39 
  -2  11   3 1165.68   61.79 
  -1 -11   3   32.10    4.50 
   1 -11  -3   39.10    5.00 
   1 -11  -3   30.30    2.90 
  -1  11   3   31.20    3.40 
  -1  11   3   34.50    3.90 
  -1  11   3   36.60    4.80 
   1  11  -3   30.00    4.80 
   0 -11  -3   43.90    3.40 
   0 -11   3   40.60    5.40 
   0  11   3   49.20    4.10 
   0  11  -3   43.90    5.70 
   0  11   3   43.30    4.50 
   0  11   3   43.10    5.50 
  -1 -11  -3  568.74   29.50 
  -1 -11  -3  538.05   28.40 
  -1 -11  -3  544.15   31.40 
  -1  11  -3  565.84   33.10 
   1  11   3  561.64   29.80 
   1  11   3  553.54   30.40 
  -1  11  -3  493.05   28.20 
  -2 -11  -3   64.09    5.70 
   2 -11   3   59.39    5.70 
   2 -11   3   49.90    5.20 
   2 -11   3   77.99   12.80 
   2 -11   3   59.09    5.30 
  -2 -11  -3   60.09    4.40 
  -2 -11  -3   49.90    5.60 
   2  11   3   62.99    5.50 
   2  11   3   53.89    5.30 
   2  11   3   72.39    5.90 
  -2  11  -3   63.19    4.60 
  -2  11  -3   72.49   11.10 
   3 -11   3  150.68   19.20 
   3 -11   3  170.58   11.00 
   3 -11   3  179.28   11.30 
  -3 -11  -3  181.98   11.80 
  -3 -11  -3  175.58   11.20 
   3  11   3  182.28   11.20 
  -3  11  -3  176.08    9.90 
  -3  11  -3  160.88   18.00 
  -4 -11  -3   86.19    5.80 
  -4 -11  -3   87.49    6.50 
   4  11   3   99.09    6.40 
  -4  11  -3   93.09    5.80 
  -5 -12   3   55.69    5.50 
   5 -12  -3   58.09    4.40 
  -5 -12   3   58.59    4.40 
  -5 -12   3   56.19    4.40 
  -5  12   3   65.79    4.00 
  -5  12   3   57.79    4.80 
  -5  12   3   44.80    7.80 
   5  12  -3   53.49    4.00 
  -4 -12   3   22.70    3.40 
  -4 -12   3   24.40    3.50 
   4 -12  -3   23.30    2.50 
  -4 -12   3   25.40    4.70 
  -4 -12   3   20.80    4.10 
  -4  12   3   24.90    3.40 
  -4  12   3   21.90    4.00 
  -4  12   3   17.10    6.00 
  -4  12   3   16.90    2.60 
   4  12  -3   16.70    2.30 
  -4  12   3   21.00    2.70 
  -3 -12   3 1146.69   58.79 
  -3 -12   3 1098.99   60.49 
  -3 -12   3 1083.79   62.99 
  -3 -12   3 1034.80   58.89 
   3 -12  -3 1197.08   58.29 
  -3  12   3 1148.59   60.29 
  -3  12   3 1096.49   58.19 
  -3  12   3 1133.49   58.29 
  -3  12   3 1213.08   60.09 
  -3  12   3 1106.19   58.69 
  -3  12   3 1259.37   74.19 
   2 -12  -3  494.35   29.40 
   2 -12  -3  509.15   26.40 
  -2 -12   3  500.75   30.50 
  -2  12   3  507.85   28.70 
  -2  12   3  497.25   26.90 
  -1 -12   3   41.30    5.40 
   1 -12  -3   42.70    5.40 
  -1  12   3   37.60    5.20 
   1  12  -3   38.30    5.60 
  -1  12   3   40.80    4.50 
  -1  12   3   42.00    3.70 
   0 -12   3  236.68   17.10 
   0 -12  -3  239.48   13.20 
   0  12   3  256.87   15.50 
   0  12   3  225.58   16.20 
   0  12  -3  248.98   17.40 
   0  12   3  246.38   14.00 
  -1 -12  -3  357.56   26.10 
  -1 -12  -3  378.06   19.50 
  -1 -12  -3  319.17   18.10 
   1  12   3  295.17   21.10 
  -1  12  -3  310.37   18.10 
  -1  12  -3  389.46   26.20 
   1  12   3  338.57   20.30 
   1  12   3  343.77   19.60 
  -2 -12  -3  132.89    9.10 
   2 -12   3  120.89    9.00 
   2 -12   3  127.49    8.90 
  -2 -12  -3  136.99    9.50 
   2 -12   3  137.09   17.10 
   2 -12   3  120.19    9.00 
   2  12   3  126.69    9.00 
  -2  12  -3  134.09   15.50 
  -2  12  -3  132.79    8.10 
   2  12   3  134.89    9.00 
   3 -12   3    1.00    1.10 
   3 -12   3    5.00    1.70 
  -3 -12  -3    0.20    1.50 
  -3 -12  -3    3.40    2.00 
   3 -12   3    1.00    2.20 
   3  12   3    1.20    1.40 
  -3  12  -3   -1.10    2.30 
  -4 -12  -3   23.00    2.80 
  -4  12  -3   26.60    2.60 
   4  12   3   22.80    2.70 
  -5 -13   3   65.89    5.80 
   5 -13  -3   67.79    4.80 
  -5 -13   3   65.79    4.90 
  -5 -13   3   67.79    6.00 
   5  13  -3   69.39    4.60 
  -5  13   3   71.79    4.50 
  -5  13   3   78.39    4.90 
  -4 -13   3   24.40    6.70 
  -4 -13   3   31.20    3.60 
  -4 -13   3   24.00    3.30 
  -4 -13   3   28.50    4.10 
   4 -13  -3   29.60    2.70 
  -4 -13   3   33.50    3.60 
  -4  13   3   22.60    2.90 
  -4  13   3   31.50    3.40 
  -4  13   3   28.50    7.30 
   4  13  -3   28.70    2.80 
  -4  13   3   22.10    2.50 
  -4  13   3   24.60    4.20 
  -3 -13   3  713.93   40.50 
  -3 -13   3  736.43   42.20 
   3 -13  -3  832.12   39.90 
  -3 -13   3  822.02   40.80 
  -3 -13   3  692.03   44.40 
  -3  13   3  781.92   40.40 
  -3  13   3  795.12   42.10 
  -3  13   3  801.42   40.10 
  -3  13   3  698.53   52.39 
  -3  13   3  835.62   41.80 
  -3  13   3  798.92   40.00 
   3  13  -3  718.83   39.80 
  -2 -13   3  343.77   22.10 
  -2 -13   3  386.86   21.00 
  -2  13   3  371.96   20.40 
  -2  13   3  373.06   22.90 
  -2  13   3  363.16   21.60 
  -2  13   3  390.06   20.20 
  -2  13   3  389.36   21.70 
  -2  13   3  364.36   31.00 
  -2  13   3  360.26   20.60 
  -1 -13   3  105.69   10.40 
   1 -13  -3   86.89    5.70 
   1 -13  -3   82.19    7.90 
  -1  13   3   90.79    6.20 
  -1  13   3   77.69    7.50 
   1  13  -3  106.89   11.40 
  -1  13   3   81.59    8.10 
   0 -13  -3  640.44   32.20 
   0 -13   3  617.84   37.00 
   0  13   3  627.94   33.10 
   0  13  -3  641.14   37.40 
   0  13   3  585.54   35.60 
   0  13   3  633.74   34.60 
   1 -13   3   32.20    3.70 
  -1 -13  -3   30.60    2.90 
  -1 -13  -3   33.10    6.90 
  -1 -13  -3   33.80    3.70 
   1 -13   3   35.40    3.90 
  -1 -13  -3   35.00    5.40 
  -1 -13  -3   32.50    4.60 
   1  13   3   27.00    3.60 
   1  13   3   28.10    3.70 
   1  13   3   33.80    4.30 
   2 -13   3  109.79    8.30 
   2 -13   3  119.49    8.60 
  -2 -13  -3  117.29    8.80 
   2 -13   3  121.09   15.90 
  -2 -13  -3  122.49    8.70 
   2 -13   3  123.79    8.50 
   2  13   3  102.19    8.10 
   2  13   3  118.39    8.40 
  -2  13  -3  114.89   14.10 
  -2  13  -3  136.29    7.70 
  -3 -13  -3   35.60    4.60 
   3 -13   3   25.80    3.10 
  -3 -13  -3   35.40    4.20 
   3 -13   3   39.20    3.70 
  -3  13  -3   36.80    2.80 
   3  13   3   37.40    4.60 
  -3  13  -3   31.80    6.80 
  -4 -13  -3   43.50    3.90 
  -4 -13  -3   47.40    3.30 
  -4  13  -3   38.00    3.30 
   4  13   3   48.10    3.70 
  -4  13  -3   36.90    6.00 
  -5 -14   3   30.40    2.60 
  -5 -14   3   33.40    3.70 
  -5 -14   3   32.50    3.50 
   5 -14  -3   38.90    3.00 
  -5  14   3   37.30    2.70 
  -4 -14   3   18.80    2.80 
  -4 -14   3   21.90    4.00 
   4 -14  -3   14.70    2.90 
   4 -14  -3   20.80    2.10 
  -4 -14   3   19.80    3.20 
  -4 -14   3   18.20    2.70 
   4  14  -3   20.50    2.40 
  -4  14   3   22.90    2.30 
  -4  14   3   23.40    2.50 
  -4  14   3   18.30    3.20 
  -4  14   3   19.70    2.50 
  -4  14   3   13.50    5.60 
  -4  14   3   23.20    3.10 
   3 -14  -3  312.67   17.20 
  -2 -14   3  879.71   54.49 
   2 -14  -3 1036.50   50.69 
  -2  14   3  996.70   52.69 
  -2  14   3 1021.10   51.19 
  -2  14   3  861.91   56.29 
  -2  14   3 1052.59   52.59 
  -2  14   3 1089.09   72.19 
   1 -14  -3 1566.74   76.59 
  -1 -14   3 1438.66   81.09 
   1 -14  -3 1422.06   80.69 
  -1  14   3 1575.34   77.09 
  -1  14   3 1596.14   79.39 
   1  14  -3 1506.15   81.99 
   0 -14   3  670.53   39.40 
   0 -14  -3  626.04   33.30 
   0  14  -3  696.33   40.10 
   0  14   3  651.83   34.40 
   0  14   3  699.33   37.00 
   0  14  -3  561.34   33.10 
  -1 -14  -3  255.27   13.90 
   1 -14   3  211.68   13.60 
   1 -14   3  218.18   13.90 
  -1 -14  -3  212.88   12.30 
  -1 -14  -3  221.28   13.60 
   1 -14   3  225.28   13.70 
  -1  14  -3  219.68   12.60 
   1  14   3  216.68   13.70 
   1  14   3  234.78   13.70 
   1  14   3  232.48   14.00 
   1  14   3  224.38   14.30 
   2 -14   3  273.47   16.20 
   2 -14   3  259.47   16.70 
   2 -14   3  276.77   16.30 
  -2 -14  -3  264.97   16.90 
   2 -14   3  267.97   25.10 
   2  14   3  283.27   16.10 
   2  14   3  253.47   15.70 
  -2  14  -3  268.17   23.30 
  -3 -14  -3   61.99    5.10 
  -3 -14  -3   61.89    5.70 
   3 -14   3   46.00    4.40 
   3 -14   3   60.79    5.00 
   3 -14   3   50.89    4.40 
  -3  14  -3   45.80    8.10 
   3  14   3   64.49    5.00 
  -3  14  -3   63.49    4.80 
  -3  14  -3   60.49    3.90 
   4 -15  -3    5.80    1.80 
  -4 -15   3    3.80    1.50 
   4 -15  -3    5.30    1.10 
  -4 -15   3    6.80    1.60 
  -4 -15   3    5.30    1.80 
  -4  15   3    7.00    1.80 
  -4  15   3    5.90    1.70 
   4  15  -3    6.10    2.00 
   4  15  -3    5.90    1.30 
  -4  15   3    8.10    1.70 
  -4  15   3    5.60    3.80 
  -3 -15   3  912.51   51.59 
  -3 -15   3  981.20   49.99 
   3 -15  -3  966.20   48.80 
   3 -15  -3  953.20   49.99 
  -3 -15   3  889.71   53.89 
  -3  15   3  985.70   49.30 
  -3  15   3  995.20   63.49 
  -3  15   3  968.10   48.90 
   3  15  -3  795.32   49.00 
  -3  15   3 1077.29   50.89 
  -3  15   3 1000.20   51.29 
  -2 -15   3 1376.56   67.69 
  -2 -15   3 1220.68   70.49 
   2 -15  -3 1326.97   66.29 
   2 -15  -3 1264.07   67.29 
  -2 -15   3 1235.08   69.19 
  -2  15   3 1242.68   68.19 
  -2  15   3 1353.56   79.79 
  -2  15   3 1216.28   66.49 
  -2  15   3 1319.17   68.69 
  -2  15   3 1487.75   68.49 
  -2  15   3 1321.57   66.69 
  -2  15   3 1334.77   66.49 
  -1 -15   3 1982.30  100.49 
  -1 -15   3 1686.73  100.19 
   1 -15  -3 2147.39   97.79 
  -1  15   3 2024.40   98.59 
  -1  15   3 2087.09   99.49 
  -1  15   3 1972.70   96.79 
  -1  15   3 2045.00  109.09 
  -1  15   3 1658.03   99.69 
  -1  15   3 1799.32   98.09 
  -1  15   3 1781.02   98.39 
   0 -15  -3 1304.47   63.89 
   0 -15   3 1202.78   62.39 
   0 -15   3 1231.38   62.09 
   0  15   3 1338.77   62.09 
   0  15  -3 1128.69   60.59 
   0  15   3 1104.79   64.19 
   0  15   3 1148.09   62.99 
   0  15   3 1137.49   62.19 
  -1 -15  -3  174.68   10.40 
  -1 -15  -3  147.59    8.90 
  -1 -15  -3  162.08   10.30 
   1 -15   3  148.49   10.30 
  -1 -15  -3  159.08   11.90 
   1 -15   3  155.18   10.20 
   1 -15   3  164.68   10.60 
   1  15   3  155.08   10.20 
  -1  15  -3  150.78    9.20 
   1  15   3  157.38   10.40 
   1  15   3  144.99   10.60 
   1  15   3  160.58   10.60 
   2 -15   3  438.16   24.30 
  -2 -15  -3  431.26   24.30 
   2 -15   3  413.26   24.20 
   2 -15   3  438.96   24.20 
  -2 -15  -3  397.56   25.40 
  -2 -15  -3  454.15   24.80 
  -2  15  -3  452.55   23.30 
   2  15   3  439.96   24.50 
  -2  15  -3  457.25   32.10 
   2  15   3  433.06   24.10 
   3 -15   3   80.19    6.00 
   3 -15   3   76.59    7.50 
  -3 -15  -3   77.69    6.10 
  -3 -15  -3   82.99    6.40 
   3 -15   3   78.29    5.60 
   3  15   3   76.29    5.80 
  -3  15  -3   80.89    5.80 
  -4 -16   3   45.30    4.60 
  -4 -16   3   54.69    4.30 
  -4 -16   3   49.70    3.90 
  -4 -16   3   41.10    5.50 
   4 -16  -3   48.60    4.30 
   4  16  -3   43.80    3.80 
   4  16  -3   43.80    3.70 
  -4  16   3   39.10    4.00 
  -4  16   3   38.30    7.60 
  -4  16   3   55.09    4.70 
  -4  16   3   50.89    3.80 
  -3 -16   3  388.06   25.90 
   3 -16  -3  387.86   22.20 
  -3 -16   3  374.06   23.70 
  -3 -16   3  408.56   22.20 
   3 -16  -3  394.16   21.00 
  -3  16   3  411.06   21.40 
  -3  16   3  398.46   21.60 
  -3  16   3  411.16   23.30 
  -3  16   3  400.96   21.10 
  -3  16   3  401.16   22.70 
  -3  16   3  454.85   23.00 
   3  16  -3  340.47   21.30 
  -3  16   3  396.36   32.40 
  -2 -16   3  332.97   18.80 
  -2 -16   3  295.87   21.10 
  -2 -16   3  300.67   20.30 
   2 -16  -3  323.47   18.60 
   2 -16  -3  332.57   17.60 
   2  16  -3  294.67   17.50 
  -2  16   3  318.87   17.90 
  -2  16   3  318.57   19.50 
  -2  16   3  332.27   19.90 
  -2  16   3  334.47   17.80 
  -2  16   3  357.76   19.60 
  -2  16   3  338.17   18.00 
  -2  16   3  357.06   28.40 
  -1 -16   3 5544.55  277.27 
   1 -16  -3 5838.82  275.77 
  -1  16   3 5730.83  276.27 
  -1  16   3 5404.46  277.77 
  -1  16   3 5587.64  276.37 
  -1  16   3 5903.31  278.17 
   1  16  -3 5085.49  276.27 
  -1  16   3 5256.87  277.97 
   0 -16   3 1318.57   68.19 
   0 -16  -3 1367.46   66.79 
   0 -16   3 1246.08   68.69 
   0 -16  -3 1388.06   70.09 
   0 -16   3 1325.87   68.39 
   0  16   3 1363.16   67.99 
   0  16   3 1376.36   67.69 
   0  16   3 1248.78   69.19 
   0  16  -3 1267.87   66.79 
   1 -16   3  853.21   47.10 
   1 -16   3  878.81   47.50 
   1 -16   3  916.91   47.50 
  -1 -16  -3  885.51   49.20 
  -1 -16  -3  957.50   47.30 
  -1 -16  -3  958.70   47.50 
   1  16   3  878.81   47.50 
   1  16   3  906.81   47.30 
   1  16   3  900.11   47.10 
   1  16   3  863.91   47.80 
  -1  16  -3  907.31   46.20 
   2 -16   3  248.78   14.70 
  -2 -16  -3  250.27   15.20 
   2 -16   3  244.58   14.60 
  -2 -16  -3  218.18   15.70 
  -2 -16  -3  241.38   14.80 
   2 -16   3  254.47   14.90 
  -2  16  -3  251.67   13.80 
   2  16   3  256.57   14.70 
   3 -16   3    7.40    1.50 
   3 -16   3    6.60    1.80 
  -3 -16  -3    5.20    1.70 
   3 -16   3    9.20    1.80 
  -3 -16  -3    6.30    1.90 
  -3  16  -3    5.70    1.40 
  -3  16  -3    6.90    3.40 
   3  16   3    5.60    1.60 
   4 -17  -3  433.86   22.90 
  -4 -17   3  414.06   23.70 
  -4 -17   3  406.06   22.40 
  -4 -17   3  418.76   25.50 
  -4  17   3  438.06   23.90 
   4  17  -3  381.56   22.50 
  -4  17   3  429.26   30.30 
   4  17  -3  427.66   22.60 
  -4  17   3  473.45   23.20 
  -4  17   3  414.36   22.30 
  -3 -17   3  408.36   28.10 
   3 -17  -3  472.45   25.20 
  -3 -17   3  418.26   26.40 
  -3 -17   3  449.95   24.90 
   3 -17  -3  447.66   23.70 
  -3  17   3  499.65   25.70 
  -3  17   3  439.36   24.30 
  -3  17   3  480.15   26.20 
  -3  17   3  483.55   35.10 
  -2 -17   3  433.36   26.40 
  -2 -17   3  440.16   24.10 
  -2 -17   3  395.36   28.20 
   2 -17  -3  439.36   22.60 
   2 -17  -3  463.15   25.30 
  -2  17   3  413.96   24.90 
  -2  17   3  423.76   23.10 
  -2  17   3  460.05   25.00 
  -2  17   3  440.86   24.50 
  -2  17   3  452.55   33.30 
  -2  17   3  422.36   25.00 
   2  17  -3  413.16   22.80 
  -2  17   3  376.86   23.00 
  -1 -17   3 2742.53  150.88 
   1 -17  -3 2916.41  151.18 
   1 -17  -3 3094.39  150.08 
  -1 -17   3 2788.12  153.18 
  -1 -17   3 2940.31  151.58 
   1 -17  -3 3235.68  153.48 
  -1  17   3 3056.19  152.48 
   1  17  -3 2856.61  150.18 
  -1  17   3 2928.71  152.08 
  -1  17   3 3142.19  150.88 
  -1  17   3 3020.90  150.58 
  -1  17   3 3359.36  170.88 
   0 -17  -3 1876.21   92.29 
   0 -17   3 1834.02   92.89 
   0 -17   3 1803.72   92.59 
   0 -17  -3 1857.91   91.19 
   0 -17  -3 1869.71   94.59 
   0  17   3 1866.01   92.19 
   0  17  -3 1793.12   91.49 
   0  17   3 1869.71   92.49 
   0  17   3 1758.22   93.39 
   0  17   3 1684.23   93.69 
   0  17   3 1776.52   92.79 
   1 -17   3  758.52   39.30 
  -1 -17  -3  664.63   37.10 
  -1  17  -3  655.33   35.70 
  -2 -17  -3  227.88   14.00 
  -2 -17  -3  227.98   14.20 
   2 -17   3  235.98   13.80 
   2 -17   3  234.68   14.00 
   2 -17   3  221.28   13.80 
  -2  17  -3  233.58   13.00 
   2  17   3  236.88   13.90 
  -2  17  -3  234.48   13.70 
  -3 -17  -3  136.99    9.10 
   3 -17   3  149.49    9.10 
   3 -17   3  137.89    8.20 
  -3 -17  -3  140.59    9.00 
  -3  17  -3  149.49    8.80 
  -3  17  -3  118.39   12.90 
   3  17   3  145.49   10.10 
   4 -18  -3   70.59    5.10 
  -4 -18   3   68.09    6.40 
  -4 -18   3   63.99    7.20 
   4 -18  -3   65.79    5.30 
  -4 -18   3   71.59    4.60 
  -4  18   3   66.69    5.10 
  -4  18   3   56.19    8.10 
   4  18  -3   57.49    4.40 
   4  18  -3   61.19    4.90 
  -4  18   3   63.09    4.70 
  -3 -18   3  316.47   20.70 
   3 -18  -3  343.97   17.60 
  -3 -18   3  355.96   25.00 
  -3  18   3  340.07   19.90 
  -3  18   3  344.67   19.30 
  -3  18   3  336.67   17.70 
  -3  18   3  333.57   28.10 
   3  18  -3  357.56   18.60 
  -3  18   3  282.07   19.40 
  -2 -18   3  115.19   10.40 
   2 -18  -3  133.29    7.60 
  -2 -18   3  136.59   10.60 
  -2 -18   3  135.09    9.00 
   2 -18  -3  138.59    8.90 
   2  18  -3  118.49    7.90 
  -2  18   3  136.29    9.70 
  -2  18   3  126.29   14.60 
  -2  18   3  126.79    8.00 
  -2  18   3  128.49    9.50 
  -2  18   3  128.99    7.90 
  -2  18   3  140.09    9.60 
  -1 -18   3 1166.88   63.39 
  -1 -18   3 1203.78   63.99 
   1 -18  -3 1389.96   66.09 
   1 -18  -3 1303.47   62.49 
   1 -18  -3 1210.38   63.59 
  -1 -18   3 1194.78   65.69 
  -1  18   3 1189.08   64.39 
  -1  18   3 1242.78   64.99 
  -1  18   3 1229.58   64.99 
   1  18  -3 1184.38   62.69 
  -1  18   3 1285.57   63.29 
  -1  18   3 1246.08   63.09 
   0 -18   3  316.67   19.80 
   0 -18  -3  373.96   18.80 
   0 -18  -3  315.87   17.30 
   0 -18   3  334.57   19.20 
   0 -18   3  328.07   18.90 
   0 -18  -3  346.77   20.80 
   0  18   3  298.57   19.80 
   0  18   3  312.87   19.50 
   0  18   3  307.57   18.90 
   0  18   3  359.06   19.00 
   0  18  -3  327.07   17.90 
   0  18   3  327.97   18.60 
  -1 -18  -3  825.12   46.40 
   1 -18   3  882.51   44.60 
   1 -18   3  824.62   44.20 
   1 -18   3  844.52   44.60 
  -1 -18  -3  861.11   44.50 
  -1 -18  -3  865.21   44.40 
   1  18   3  806.92   44.90 
  -1  18  -3  863.91   43.50 
   1  18   3  820.12   44.30 
   2 -18   3   58.09    6.20 
  -2 -18  -3   50.99    4.70 
  -2 -18  -3   38.70    4.70 
   2 -18   3   41.00    4.00 
  -2  18  -3   51.19    3.60 
   2  18   3   44.80    4.20 
   3 -18   3   14.20    2.30 
  -3 -18  -3   16.20    2.30 
   3 -18   3   17.50    2.10 
  -3 -18  -3   18.40    2.40 
   3  18   3   11.60    2.00 
  -3  18  -3   15.70    2.00 
  -3  18  -3   11.90    2.10 
  -4 -19   3  189.18   12.60 
   4 -19  -3  191.98   12.40 
  -4 -19   3  192.08   11.10 
  -4 -19   3  190.08   11.60 
   4 -19  -3  212.78   11.20 
   4  19  -3  187.78   11.00 
  -4  19   3  171.28   11.30 
   4  19  -3  207.88   11.00 
  -4  19   3  204.18   11.50 
  -3 -19   3  112.49    9.20 
   3 -19  -3  131.39    8.40 
  -3 -19   3  119.69   10.30 
  -3 -19   3  128.49    8.20 
  -3  19   3  130.09    8.90 
  -3  19   3  119.69    8.30 
  -3  19   3  125.39    8.60 
   2 -19  -3  133.49    8.70 
   2 -19  -3  138.19   10.10 
  -2 -19   3  122.59   10.20 
  -2 -19   3  138.89    8.90 
   2 -19  -3  130.09    7.40 
  -2 -19   3  109.89   10.10 
   2  19  -3  115.39    7.90 
  -2  19   3  133.29   14.30 
  -2  19   3  139.89    7.90 
  -2  19   3  131.99    9.50 
  -2  19   3  137.29    9.60 
  -2  19   3  135.09    9.50 
  -1 -19   3 1232.68   62.79 
  -1 -19   3 1218.78   64.79 
   1 -19  -3 1212.28   62.39 
  -1 -19   3 1115.59   62.19 
   1 -19  -3 1329.57   64.99 
   1 -19  -3 1157.28   61.69 
   1  19  -3 1157.98   62.69 
  -1  19   3 1202.88   63.39 
  -1  19   3 1245.78   63.99 
  -1  19   3 1251.27   63.79 
  -1  19   3 1220.28   62.09 
  -1  19   3 1185.18   61.79 
   0 -19   3 1951.50  101.69 
   0 -19  -3 2103.69  101.39 
   0 -19  -3 2085.19  104.19 
   0 -19   3 2013.30  101.59 
   0 -19   3 1913.91  102.39 
   0 -19  -3 2062.89  103.69 
   0  19   3 2004.70  101.19 
   0  19   3 1949.20  102.39 
   0  19   3 1927.71  101.49 
   0  19  -3 2034.20  101.99 
   0  19   3 1937.41  102.49 
  -1 -19  -3  364.16   20.10 
   1 -19   3  351.16   20.10 
  -1 -19  -3  360.36   22.10 
   1 -19   3  368.76   20.30 
  -1 -19  -3  368.06   20.20 
   1 -19   3  346.67   19.80 
   1  19   3  362.06   20.70 
  -1  19  -3  331.87   19.50 
   1  19   3  338.67   20.00 
  -1  19  -3  373.96   19.40 
  -2 -19  -3    4.00    1.50 
  -2 -19  -3    4.70    1.60 
   2 -19   3    4.90    1.30 
   2 -19   3    3.70    1.50 
  -2 -19  -3    2.40    1.50 
   2 -19   3    4.20    1.30 
   2  19   3    2.50    1.30 
  -2  19  -3    6.20    1.60 
  -2  19  -3    3.80    0.90 
  -3 -19  -3   65.79    4.70 
   3 -19   3   56.69    4.00 
  -3 -19  -3   61.19    4.50 
   3  19   3   62.39    4.50 
  -3  19  -3   67.09    4.60 
  -3  19  -3   67.19    4.10 
  -4 -20   3  122.29   10.30 
  -4 -20   3  123.09    7.90 
   4 -20  -3  136.39    7.60 
  -4 -20   3  120.79    7.10 
   4  20  -3  133.79    7.50 
   4  20  -3  111.39    7.10 
  -4  20   3  131.79    7.80 
   3 -20  -3   88.19    6.30 
  -3 -20   3   89.89    8.00 
  -3 -20   3   83.69    6.10 
   3 -20  -3   99.09    7.20 
  -3 -20   3   86.99    7.30 
  -3  20   3   90.29    6.80 
  -3  20   3   85.59    7.40 
   3  20  -3   90.39    6.00 
  -3  20   3   87.19    6.60 
  -3  20   3   77.89    9.80 
  -2 -20   3   24.40    4.00 
   2 -20  -3   28.10    3.30 
  -2 -20   3   27.20    3.30 
   2 -20  -3   32.50    4.30 
  -2 -20   3   26.60    5.40 
  -2  20   3   19.40    3.60 
   2  20  -3   28.30    2.80 
  -2  20   3   29.80    3.90 
  -2  20   3   28.90    3.70 
   1 -20  -3  351.36   20.30 
   1 -20  -3  329.47   17.80 
   1 -20  -3  311.47   18.20 
  -1 -20   3  307.77   17.90 
  -1 -20   3  326.37   19.90 
  -1 -20   3  327.97   18.60 
  -1  20   3  306.07   19.40 
  -1  20   3  324.57   17.80 
  -1  20   3  322.57   19.30 
   1  20  -3  307.37   17.50 
  -1  20   3  316.37   18.80 
  -1  20   3  340.97   18.10 
   0 -20  -3  658.43   37.20 
   0 -20   3  656.63   36.10 
   0 -20  -3  647.54   34.90 
   0 -20   3  658.03   35.20 
   0 -20  -3  705.83   35.10 
   0 -20   3  669.23   35.40 
   0  20   3  647.84   36.10 
   0  20   3  647.64   36.40 
   0  20  -3  670.23   34.50 
   0  20   3  662.93   35.00 
  -1 -20  -3  193.38   11.40 
  -1 -20  -3  174.88   12.90 
   1 -20   3  194.98   11.50 
  -1 -20  -3  173.58   11.20 
   1 -20   3  185.58   11.30 
   1  20   3  178.58   11.80 
   1  20   3  183.58   11.40 
  -1  20  -3  185.88   10.60 
  -2 -20  -3  156.48   10.00 
  -2 -20  -3  143.29   13.30 
   2 -20   3  164.78    9.90 
   2 -20   3  166.38    9.90 
  -2 -20  -3  161.18    9.90 
  -2  20  -3  156.68    9.70 
  -2  20  -3  169.48    9.10 
   2  20   3  155.68   11.00 
  -3 -20  -3   22.10    2.90 
   3  20   3   22.40    2.00 
  -3  20  -3   25.40    3.00 
   3 -21  -3  317.07   19.60 
  -3 -21   3  300.27   18.70 
  -3 -21   3  307.17   17.10 
  -3 -21   3  311.67   18.30 
   3 -21  -3  322.67   17.30 
   3  21  -3  313.67   16.90 
  -3  21   3  283.17   19.20 
  -3  21   3  300.27   21.60 
  -3  21   3  323.77   17.20 
  -3  21   3  318.77   17.80 
   2 -21  -3  217.58   13.50 
  -2 -21   3  233.68   16.30 
  -2  21   3  262.77   18.20 
   2  21  -3  233.98   13.50 
  -2  21   3  222.28   13.70 
  -2  21   3  247.38   14.60 
  -2  21   3  214.38   14.50 
  -1 -21   3  451.35   25.50 
   1 -21  -3  471.75   25.80 
  -1 -21   3  408.26   23.40 
   1 -21  -3  413.16   23.90 
  -1 -21   3  439.86   24.00 
   1  21  -3  449.76   23.20 
  -1  21   3  438.26   24.30 
  -1  21   3  419.66   23.30 
  -1  21   3  453.85   24.90 
  -1  21   3  404.66   24.80 
   0 -21   3   64.79    5.30 
   0 -21   3   71.89    5.60 
   0 -21  -3   67.59    5.10 
   0 -21  -3   72.19    6.90 
   0 -21  -3   70.89    5.30 
   0  21   3   54.49    5.10 
   0  21  -3   70.29    4.90 
   0  21   3   67.19    6.00 
   1 -21   3  115.79    7.30 
  -1 -21  -3   98.19    7.10 
   1 -21   3  106.49    7.10 
  -1 -21  -3  111.39    8.80 
  -1 -21  -3  104.89    7.20 
   1 -21   3  113.99    9.50 
  -1  21  -3  111.49    6.80 
  -1  21  -3   85.89    6.70 
   1  21   3  108.49    7.60 
   2 -21   3  112.69    6.60 
   2 -21   3  118.39    7.20 
  -2 -21  -3   97.69    7.90 
  -2 -21  -3  111.09    7.20 
  -2 -21  -3  102.89    7.50 
  -2  21  -3  111.49    6.30 
   2  21   3  108.99    6.70 
  -3 -22   3   64.69    5.40 
  -3 -22   3   64.59    4.50 
  -3 -22   3   63.49    5.70 
   3 -22  -3   68.59    5.20 
   3 -22  -3   60.79    4.60 
  -3  22   3   62.49    5.10 
  -3  22   3   57.49    4.70 
  -3  22   3   54.69    4.70 
   3  22  -3   63.29    4.50 
   2 -22  -3  112.59    7.70 
  -2 -22   3  115.89    7.70 
  -2 -22   3  122.59    9.00 
   2 -22  -3  117.99    8.80 
  -2  22   3  115.89    8.40 
  -2  22   3  116.89    8.20 
   2  22  -3  116.29    7.30 
  -2  22   3  121.39    8.30 
  -1 -22   3   35.00    4.40 
  -1 -22   3   37.70    4.30 
   1 -22  -3   32.40    3.10 
   1 -22  -3   31.40    5.80 
  -1 -22   3   32.20    3.00 
  -1  22   3   32.80    5.20 
  -1  22   3   32.60    3.50 
   1  22  -3   32.20    2.90 
   1  22  -3   24.30    2.90 
   0 -22  -3   83.49    5.90 
   0 -22  -3   91.79    6.10 
   0 -22   3   69.09    7.50 
   0 -22   3   84.79    6.80 
   0  22  -3  100.09    5.90 
   0  22   3   82.39    6.00 
  -1 -22  -3   18.40    3.50 
  -1 -22  -3   27.00    2.70 
  -1 -22  -3   18.10    2.70 
   1 -22   3   27.40    3.00 
   1 -22   3   21.90    2.60 
  -1  22  -3   24.90    2.30 
  -1  22  -3   19.40    2.90 
   1  22   3   21.70    2.70 
  -2 -22  -3   32.00    3.20 
   2 -22   3   41.60    3.40 
  -2 -22  -3   37.60    4.10 
  -2 -22  -3   36.90    3.90 
  -2  22  -3   43.00    3.40 
  -2  22  -3   41.40    3.20 
  -3 -23   3   90.69    6.30 
  -3 -23   3   92.39    5.70 
   3 -23  -3   82.19    5.70 
   3 -23  -3   77.39    6.70 
   3  23  -3   98.59    5.60 
  -3  23   3   89.99    6.00 
   2 -23  -3  122.49    8.60 
  -2 -23   3  114.19    8.40 
   2 -23  -3  110.29    7.70 
  -2 -23   3  118.19    7.70 
  -2  23   3  121.29    8.00 
   2  23  -3  125.49    7.30 
  -2  23   3  119.09    8.10 
   1 -23  -3   15.80    2.10 
   1 -23  -3   18.10    3.10 
  -1 -23   3   17.10    2.10 
  -1 -23   3   13.40    2.30 
   1 -23  -3   17.20    2.50 
  -1 -23   3   18.60    3.10 
  -1  23   3   17.20    2.80 
   1  23  -3   19.40    2.10 
  -1  23   3   17.50    2.60 
   1  23  -3   19.00    2.30 
  -1  23   3   18.50    2.60 
   0 -23  -3    3.80    1.70 
   0 -23   3    1.20    0.80 
   0 -23   3    0.50    1.20 
   0 -23   3    0.60    1.00 
   0 -23  -3    0.80    1.10 
   0  23  -3    2.40    0.80 
   0  23   3    3.80    1.30 
   0  23   3   -0.40    0.90 
  -1 -23  -3   78.29    5.60 
  -1 -23  -3   77.19    6.80 
  -1 -23  -3   72.29    5.50 
   1 -23   3   76.49    5.60 
  -1  23  -3   80.89    5.20 
   1  23   3   88.29    7.50 
  -1  23  -3   78.09    5.00 
  -2 -23  -3   78.49    5.20 
   2 -23   3   76.79    5.20 
  -2 -23  -3   71.79    5.60 
  -2  23  -3   88.99    5.20 
  -2  23  -3   84.09    5.80 
   3 -24  -3   17.40    1.90 
   3 -24  -3   23.10    2.60 
  -3  24   3   14.90    2.70 
  -2 -24   3   51.19    4.80 
  -2 -24   3   59.49    5.60 
   2 -24  -3   48.50    4.00 
   2 -24  -3   50.09    4.80 
  -2  24   3   56.59    4.50 
   2  24  -3   58.19    4.20 
  -2  24   3   51.19    4.20 
   1 -24  -3  138.19    8.90 
  -1 -24   3  149.49    9.10 
  -1 -24   3  142.99    8.70 
  -1 -24   3  152.38   10.00 
   1 -24  -3  151.48   10.40 
   1  24  -3  158.28    8.80 
   1  24  -3  144.29    8.70 
  -1  24   3  146.09    9.00 
  -1  24   3  155.78    9.80 
   0 -24  -3   28.80    3.80 
   0 -24   3   27.60    2.80 
   0 -24   3   27.90    2.90 
   0 -24  -3   25.20    3.20 
   0 -24   3   25.40    3.10 
   0  24  -3   31.90    3.00 
   0  24   3   25.90    3.20 
   0  24  -3   30.40    2.50 
   1 -24   3   84.39    6.50 
  -1 -24  -3   72.99    6.30 
  -1 -24  -3   74.69    5.10 
   1 -24   3   69.99    4.80 
  -1  24  -3   81.29    6.30 
  -1  24  -3   75.69    4.70 
   1  24   3   77.69    5.30 
  -2 -25   3   21.30    2.60 
   2 -25  -3   20.50    2.30 
  -2 -25   3   22.20    2.20 
   2 -25  -3   18.30    2.50 
   2  25  -3   21.30    2.00 
  -2  25   3   20.50    2.20 
  -2  25   3   21.60    2.40 
   1 -25  -3   30.40    3.60 
  -1 -25   3   33.40    3.30 
  -1 -25   3   31.60    4.00 
   1  25  -3   35.60    2.80 
  -1  25   3   34.20    4.90 
   0 -25   3    1.40    0.90 
   0 -25   3    3.50    0.90 
   0  25  -3    0.30    0.70 
   0  25   3    1.90    1.10 
  -1 -25  -3   18.70    2.10 
   1 -25   3   22.80    1.90 
  -1 -25  -3   22.20    2.90 
   1 -25   3   22.00    2.30 
   1  25   3   18.90    2.20 
  -1  25  -3   24.40    2.30 
  -1  25  -3   21.30    2.10 
   2 -26  -3  136.59    8.40 
   2 -26  -3  126.29    7.70 
  -2 -26   3  130.89    8.10 
  -2 -26   3  129.99    8.20 
  -2  26   3  131.39    7.90 
   2  26  -3  142.39    7.60 
  -2  26   3  149.09    8.10 
  -1 -26   3   20.30    2.10 
   1 -26  -3   19.60    2.70 
  -1 -26   3   17.10    3.00 
   1  26  -3   20.90    1.90 
  -1  26   3   22.40    2.50 
   0 -26   3   13.00    1.70 
   0 -26  -3   15.40    2.40 
   0 -26   3   12.00    1.60 
   0  26  -3   13.40    1.50 
   0  26  -3   15.40    1.70 
   0  26   3   16.00    2.00 
   1 -26   3   94.19    6.70 
  -1  26  -3   96.49    6.70 
  -1 -27   3   35.90    2.70 
  -1  27   3   41.90    3.80 
   0  27   3   17.20    1.80 
   0  27  -3   14.50    1.60 
  -5   0   4   61.69    5.50 
  -5   0   4   59.29    4.40 
  -5   0   4   53.69    4.40 
   5   0  -4   47.20    4.30 
  -5   0   4   56.59    4.80 
  -4   0   4  300.67   17.30 
  -4   0   4  297.37   19.10 
   4   0  -4  274.27   16.50 
  -4   0   4  318.07   18.20 
  -4   0   4  300.17   17.30 
  -3   0   4  474.75   26.70 
  -3   0   4  457.75   26.70 
  -3   0   4  522.55   29.10 
  -3   0   4  514.05   27.40 
  -3   0   4  471.35   36.00 
   2   0  -4  168.78   11.10 
  -2   0   4  180.28   11.30 
   2   0  -4  155.88   15.60 
  -2   0   4  159.88   10.50 
  -1   0   4  103.29    7.30 
  -1   0   4  109.69    7.70 
  -1   0   4  116.59   10.00 
   1   0  -4  112.99    8.50 
   0   0  -4  615.44   33.80 
   0   0   4  563.24   34.90 
   0   0   4  578.44   30.90 
  -1   0  -4   90.89    6.50 
   1   0   4   68.79    9.60 
  -1   0  -4   99.69   10.30 
   1   0   4   94.49    7.60 
   1   0   4  110.09   14.70 
   1   0   4   92.29    7.20 
  -1   0  -4   94.99    5.80 
   1   0   4   86.39    6.40 
   2   0   4  406.16   23.60 
   2   0   4  400.66   23.20 
   2   0   4  411.86   23.30 
  -2   0  -4  424.66   22.10 
  -3   0  -4   62.89    4.20 
   3   0   4   55.69    4.80 
   3   0   4   65.09   14.90 
   4   0   4   14.70    2.40 
  -4   0  -4   11.60    3.60 
   5  -1  -4   61.29    5.10 
  -5  -1   4   76.59    5.20 
  -5  -1   4   76.69    6.40 
  -5  -1   4   67.99    5.50 
  -5  -1   4   73.29    5.30 
  -5   1   4   71.69    6.20 
  -5   1   4   72.29    5.60 
  -5   1   4   76.39    5.30 
  -5   1   4   75.39    5.20 
   5   1  -4   60.29    5.20 
   4  -1  -4  189.28   12.70 
  -4  -1   4  243.68   13.80 
  -4  -1   4  236.38   20.80 
  -4  -1   4  225.98   13.60 
  -4  -1   4  208.28   15.00 
  -4  -1   4  241.98   14.40 
  -4   1   4  228.48   13.40 
  -4   1   4  236.18   14.20 
   4   1  -4  197.48   12.50 
  -4   1   4  218.08   15.00 
  -3  -1   4 2989.30  152.28 
  -3  -1   4 2852.71  154.38 
  -3  -1   4 3354.56  164.98 
  -3  -1   4 2857.01  152.38 
  -3  -1   4 3054.79  152.88 
  -3   1   4 2967.60  152.28 
  -3   1   4 3100.89  152.28 
  -3   1   4 3143.59  165.38 
  -3   1   4 2982.80  152.78 
  -3   1   4 2935.01  154.28 
  -2  -1   4 1240.18   63.79 
  -2  -1   4 1150.78   63.09 
   2   1  -4 1254.37   63.79 
  -2   1   4 1422.36   75.89 
   2   1  -4 1147.49   66.49 
  -2   1   4 1179.98   63.19 
  -1  -1   4  193.68   12.20 
  -1  -1   4  196.48   14.60 
  -1  -1   4  201.48   11.80 
  -1   1   4  199.98   14.80 
  -1   1   4  207.18   12.60 
   1   1  -4  216.18   13.70 
   0  -1  -4   32.40    4.40 
   0  -1   4   34.50    3.20 
   0  -1   4   26.30    5.20 
   0   1   4   26.00    4.80 
   0   1  -4   34.50    4.50 
  -1  -1  -4  139.59    8.20 
   1  -1   4  138.69    9.70 
   1  -1   4  132.79   14.00 
   1  -1   4  122.69   10.10 
  -1  -1  -4  127.19    8.80 
   1  -1   4  148.89   17.70 
  -1  -1  -4  137.39   11.60 
   1  -1   4  161.78    9.90 
   1  -1   4  119.49    8.70 
   1   1   4  138.89    9.80 
   1   1   4  150.68    9.70 
   1   1   4  154.98   17.50 
   1   1   4  130.09    8.80 
  -1   1  -4  155.28    8.30 
  -1   1  -4  143.39   16.60 
   2  -1   4   17.60    3.40 
   2  -1   4   22.60    3.60 
   2  -1   4   16.70    7.50 
   2   1   4   26.90    3.70 
   2   1   4   17.40    8.10 
   3  -1   4   70.99    8.10 
  -3  -1  -4   75.69    4.70 
   3  -1   4   74.69   15.40 
   3   1   4   78.09   13.80 
  -3   1  -4   68.89    4.70 
  -3   1  -4   71.09   13.80 
   3   1   4   69.29    5.40 
  -4  -1  -4   13.10    3.50 
  -4   1  -4   14.30    4.10 
   5  -2  -4   37.90    3.70 
  -5  -2   4   52.99    4.60 
  -5  -2   4   48.00    4.90 
  -5  -2   4   44.90    5.10 
   5   2  -4   38.10    4.10 
  -5   2   4   41.20    4.00 
  -5   2   4   49.90    4.50 
  -5   2   4   46.00    4.00 
  -5   2   4   45.00    5.00 
  -4  -2   4  356.76   21.90 
  -4  -2   4  370.36   20.70 
  -4  -2   4  339.57   19.90 
  -4  -2   4  337.27   19.80 
   4   2  -4  343.87   18.80 
  -4   2   4  374.36   21.70 
  -4   2   4  342.17   19.60 
  -4   2   4  312.97   28.60 
  -3  -2   4 2114.59  109.29 
  -3  -2   4 2003.50  110.89 
  -3  -2   4 2461.75  120.99 
  -3  -2   4 1996.00  108.89 
  -3  -2   4 2081.59  108.69 
  -3   2   4 2196.38  109.39 
  -3   2   4 2238.98  122.29 
  -3   2   4 2145.99  108.69 
  -3   2   4 2131.19  110.79 
  -3   2   4 2077.99  108.59 
   2  -2  -4 2551.44  134.49 
  -2  -2   4 2462.85  130.39 
  -2  -2   4 2654.83  130.99 
  -2   2   4 2574.44  134.09 
  -2   2   4 2551.84  130.59 
   2   2  -4 2647.14  130.99 
   2   2  -4 2486.15  133.39 
  -2   2   4 2764.72  135.09 
  -1  -2   4  598.84   31.90 
  -1  -2   4  577.44   31.40 
  -1  -2   4  582.24   34.60 
  -1   2   4  606.04   35.30 
  -1   2   4  601.64   31.70 
  -1   2   4  618.94   32.60 
   1   2  -4  614.94   33.80 
   0  -2   4  954.90   49.80 
   0  -2  -4  993.20   52.59 
   0  -2   4  968.90   53.99 
   0   2   4  933.61   50.39 
   0   2   4  990.40   49.90 
   0   2  -4  992.60   53.09 
   0   2   4  953.80   54.39 
  -1  -2  -4  662.33   40.80 
   1  -2   4  676.43   36.50 
  -1  -2  -4  684.83   35.00 
   1  -2   4  688.93   36.90 
   1  -2   4  682.03   36.70 
  -1  -2  -4  695.83   35.80 
   1  -2   4  684.63   41.10 
  -1   2  -4  656.93   34.80 
   1   2   4  750.82   48.60 
   1   2   4  670.63   36.40 
   1   2   4  666.33   36.70 
   1   2   4  624.94   35.60 
   2  -2   4  208.88   23.20 
   2  -2   4  188.28   12.30 
   2  -2   4  190.18   11.90 
   2  -2   4  188.28   12.00 
  -2  -2  -4  180.88   10.80 
  -2  -2  -4  160.78   11.30 
   2   2   4  203.18   23.10 
  -2   2  -4  188.88   10.80 
   2   2   4  183.08   11.80 
   2   2   4  165.78   11.60 
   2   2   4  167.28   11.80 
  -3  -2  -4   25.10    2.50 
   3  -2   4   26.20    9.50 
   3  -2   4   24.10    3.30 
   3  -2   4   30.20    4.50 
   3   2   4   32.20    5.10 
  -3   2  -4   28.90    2.50 
   3   2   4   25.40    7.90 
  -3   2  -4   17.90    8.10 
   3   2   4   24.90    3.30 
   4  -2   4   65.49    4.90 
   4   2   4   67.09    5.40 
  -4   2  -4   68.79    8.20 
   5  -3  -4  134.69    8.90 
  -5  -3   4  144.59   12.30 
  -5   3   4  139.19    9.60 
  -5   3   4  155.08   10.30 
  -5   3   4  143.59   13.70 
  -4  -3   4   61.59    5.40 
  -4  -3   4   57.09    5.40 
  -4  -3   4   66.39    5.90 
  -4  -3   4   56.49    6.60 
  -4   3   4   63.49    5.30 
  -4   3   4   72.59   11.90 
   4   3  -4   60.59    4.50 
  -4   3   4   63.49    6.30 
  -4   3   4   61.19    5.70 
  -3  -3   4 3863.61  197.98 
  -3  -3   4 3759.42  198.28 
  -3  -3   4 3974.50  198.48 
  -3  -3   4 3777.02  200.38 
  -3   3   4 4373.66  213.48 
  -3   3   4 3971.50  198.38 
  -3   3   4 3968.90  200.08 
  -3   3   4 3878.81  197.88 
  -3   3   4 3871.21  197.78 
  -3   3   4 4041.70  198.58 
   2  -3  -4 2013.70  109.89 
  -2  -3   4 1996.90  105.79 
  -2  -3   4 2179.08  106.39 
   2   3  -4 2197.78  106.39 
  -2   3   4 2018.40  105.99 
  -2   3   4 2144.59  107.29 
  -2   3   4 2191.88  109.99 
   2   3  -4 1983.30  108.49 
  -1  -3   4  110.39    9.50 
  -1  -3   4  119.09    7.20 
   1   3  -4  111.49    9.10 
  -1   3   4  101.89    7.30 
  -1   3   4  120.69    8.30 
   1   3  -4  105.79    7.60 
  -1   3   4  111.09   10.10 
   0  -3  -4  529.35   28.80 
   0  -3  -4  567.64   31.90 
   0  -3   4  586.74   33.60 
   0   3   4  557.84   29.60 
   0   3   4  572.54   34.20 
   0   3   4  535.35   30.40 
   0   3  -4  577.34   32.90 
   1  -3   4  593.74   32.30 
  -1  -3  -4  564.84   30.70 
   1  -3   4  572.44   37.70 
   1  -3   4  551.64   32.20 
   1  -3   4  689.53   45.40 
  -1  -3  -4  580.54   31.50 
   1   3   4  557.94   31.50 
   1   3   4  629.24   33.30 
  -1   3  -4  539.75   30.50 
   1   3   4  584.04   32.20 
   1   3   4  669.73   44.40 
  -2  -3  -4  128.29    9.10 
   2  -3   4  131.89    9.20 
   2  -3   4  128.59    9.60 
   2  -3   4  142.29    9.50 
  -2  -3  -4  140.59    8.40 
  -2   3  -4  149.69    8.40 
   2   3   4  119.09    9.00 
   2   3   4  131.99    9.50 
   2   3   4  122.09   17.70 
   2   3   4  126.49    9.10 
   3  -3   4   46.00   10.30 
   3  -3   4   54.99    5.10 
  -3  -3  -4   50.89    4.80 
   3  -3   4   40.70    4.30 
   3   3   4   42.80    9.80 
  -3   3  -4   52.49    3.60 
  -3   3  -4   45.80    9.20 
   3   3   4   55.99    5.00 
   4  -3   4   71.19    4.60 
   4   3   4   78.29    6.10 
  -4   3  -4   52.59    7.40 
  -5  -4   4  130.59    9.50 
  -5  -4   4   87.29    9.50 
  -5  -4   4  123.09    8.30 
  -5   4   4  103.59    7.90 
   5   4  -4  109.19    6.90 
  -5   4   4   88.49   10.80 
  -4  -4   4   36.20    4.30 
   4  -4  -4   35.10    3.80 
  -4  -4   4   31.10    3.80 
  -4  -4   4   33.70    5.00 
  -4  -4   4   29.50    3.90 
   4   4  -4   35.60    3.10 
  -4   4   4   36.80    4.20 
  -4   4   4   45.40    9.60 
  -4   4   4   38.00    3.90 
  -4   4   4   44.90    3.90 
  -4   4   4   39.40    4.90 
  -3  -4   4 5790.92  296.17 
  -3  -4   4 5623.64  296.17 
  -3  -4   4 5857.81  295.77 
   3  -4  -4 5747.23  295.17 
  -3  -4   4 5502.05  298.17 
  -3   4   4 6080.89  296.37 
  -3   4   4 5899.71  295.47 
  -3   4   4 5928.21  297.67 
  -3   4   4 5996.80  296.27 
  -3   4   4 6042.20  295.67 
  -3   4   4 6689.53  312.37 
  -2  -4   4 1842.22   98.09 
   2  -4  -4 1854.41  102.19 
  -2   4   4 1911.81   98.39 
  -2   4   4 1986.80  102.29 
   2   4  -4 1863.01  100.59 
   2   4  -4 2099.89   98.69 
  -2   4   4 1993.20   99.69 
  -1  -4   4  562.94   32.60 
   1   4  -4  587.94   32.70 
  -1   4   4  569.84   33.80 
   1   4  -4  505.05   32.60 
  -1   4   4  578.64   30.10 
  -1   4   4  584.04   31.30 
   0  -4  -4   94.39    7.90 
   0  -4   4   82.79    8.80 
   0  -4  -4   95.29    6.50 
   0   4   4   97.79    6.70 
   0   4   4   98.49    7.40 
   0   4   4  100.09   10.90 
   0   4  -4   90.79    8.70 
  -1  -4  -4  621.54   31.20 
   1  -4   4  575.14   31.00 
   1  -4   4  532.75   31.00 
   1  -4   4  552.84   30.90 
  -1   4  -4  546.45   29.20 
   1   4   4  524.15   30.90 
   1   4   4  529.65   30.70 
   1   4   4  525.15   30.50 
   1   4   4  667.53   43.50 
   2  -4   4  223.88   23.80 
   2  -4   4  198.88   13.00 
   2  -4   4  195.48   12.80 
  -2  -4  -4  205.88   11.50 
  -2  -4  -4  173.28   12.20 
   2  -4   4  194.98   13.00 
   2   4   4  202.88   13.00 
   2   4   4  186.48   13.40 
  -2   4  -4  190.08   11.40 
   2   4   4  212.98   23.80 
   2   4   4  191.98   12.70 
   3  -4   4   11.20    2.50 
  -3  -4  -4   14.50    2.60 
   3  -4   4   14.40    6.50 
   3  -4   4   15.20    2.50 
   3   4   4   11.60    5.90 
   3   4   4   11.90    2.60 
  -3   4  -4   13.70    1.70 
  -3   4  -4    9.40    4.70 
   4  -4   4  195.18   10.10 
   4   4   4  182.68   12.00 
  -4   4  -4  144.79   15.60 
   5  -5  -4   23.00    2.80 
  -5  -5   4   25.90    3.00 
  -5  -5   4   28.20    2.90 
  -5  -5   4   20.30    3.50 
  -5  -5   4   23.30    3.00 
  -5   5   4   29.90    2.60 
  -5   5   4   25.50    2.60 
  -5   5   4   21.70    2.90 
   5   5  -4   25.90    2.70 
  -5   5   4   23.20    5.40 
  -5   5   4   28.00    3.30 
   4  -5  -4  197.48   12.70 
  -4  -5   4  220.78   13.50 
  -4  -5   4  237.78   13.40 
  -4  -5   4  216.08   13.70 
  -4  -5   4  195.08   14.80 
  -4   5   4  222.08   13.40 
  -4   5   4  233.88   12.80 
  -4   5   4  239.38   13.00 
   4   5  -4  200.08   12.00 
  -4   5   4  195.08   13.90 
  -4   5   4  188.98   21.60 
  -3  -5   4 1931.61  108.19 
   3  -5  -4 1897.41  105.19 
  -3  -5   4 2122.69  105.79 
  -3  -5   4 2061.19  106.39 
  -3  -5   4 2048.20  105.99 
  -3   5   4 1887.81  118.29 
  -3   5   4 2205.08  105.69 
  -3   5   4 2181.88  106.49 
  -3   5   4 2116.59  105.39 
  -3   5   4 2168.18  107.69 
  -3   5   4 2294.27  106.49 
   2  -5  -4   84.89    9.20 
  -2  -5   4   77.59    6.20 
   2   5  -4   93.79    7.10 
  -2   5   4   99.69    7.90 
   2   5  -4   82.79    7.90 
  -2   5   4   88.89    9.30 
  -2   5   4   85.19    6.60 
  -1  -5   4 1068.39   58.89 
  -1   5   4 1083.79   60.79 
   1   5  -4  999.60   58.89 
   1   5  -4 1144.69   59.69 
  -1   5   4 1143.69   56.59 
  -1   5   4 1157.08   58.19 
   0  -5   4 2850.81  143.99 
   0  -5  -4 2618.74  139.59 
   0  -5  -4 2771.22  142.59 
   0   5  -4 2769.42  144.09 
   0   5   4 2869.31  141.99 
   0   5   4 2864.11  146.99 
   0   5   4 2835.42  140.49 
   1  -5   4 2491.85  135.69 
  -1  -5  -4 2495.45  136.99 
   1  -5   4 2707.23  135.79 
   1  -5   4 2443.96  137.09 
  -1  -5  -4 2705.73  133.19 
   1   5   4 2871.41  135.19 
   1   5   4 2662.83  134.69 
   1   5   4 2976.40  148.99 
  -1   5  -4 2785.32  134.59 
   1   5   4 2691.13  135.19 
   1   5   4 2418.66  133.59 
  -2  -5  -4   23.10    5.00 
  -2  -5  -4   26.10    2.80 
   2   5   4   17.80   11.90 
  -2   5  -4   24.80    2.70 
   3  -5   4   10.20    5.80 
  -3  -5  -4   11.90    2.40 
   3  -5   4   13.60    2.30 
   3  -5   4   12.10    2.50 
  -3   5  -4   10.60    1.60 
   3   5   4    8.30    4.50 
  -3   5  -4    7.30    4.80 
   3   5   4   10.30    2.20 
  -5  -6   4   18.20    2.50 
  -5  -6   4   18.40    2.50 
   5  -6  -4   21.80    2.20 
  -5  -6   4   22.90    3.20 
  -5  -6   4   16.80    2.60 
  -5   6   4   20.90    2.20 
  -5   6   4   18.20    2.30 
  -5   6   4   22.70    2.80 
   5   6  -4   20.50    2.40 
  -5   6   4   20.90    2.30 
  -4  -6   4  288.67   19.90 
  -4  -6   4  311.67   18.30 
   4  -6  -4  287.27   17.40 
  -4  -6   4  304.67   17.90 
  -4  -6   4  303.97   18.30 
  -4   6   4  317.97   17.30 
  -4   6   4  326.77   17.50 
   4   6  -4  285.07   16.70 
  -4   6   4  338.07   29.50 
  -4   6   4  323.97   18.10 
  -4   6   4  303.67   18.80 
  -3  -6   4  276.47   16.70 
  -3  -6   4  257.47   18.50 
  -3  -6   4  255.57   17.00 
   3  -6  -4  285.57   16.30 
  -3  -6   4  275.77   16.50 
  -3   6   4  285.47   16.30 
  -3   6   4  311.27   27.80 
  -3   6   4  297.77   17.40 
  -3   6   4  289.77   18.00 
  -3   6   4  307.27   17.10 
  -3   6   4  273.07   16.00 
   2  -6  -4   87.69    6.80 
  -2  -6   4   86.69    6.50 
  -2   6   4   93.49    7.40 
  -2   6   4   95.29    6.90 
  -2   6   4   86.69    6.40 
  -2   6   4  102.79   13.90 
  -1  -6   4 1018.30   58.99 
   1   6  -4 1125.29   60.49 
  -1   6   4 1067.79   58.69 
  -1   6   4 1262.07   66.39 
  -1   6   4 1093.69   57.09 
   0  -6   4   89.49    8.50 
   0   6   4   80.79    7.20 
   0   6   4   78.29    8.90 
   0   6   4   84.99    6.20 
   0   6  -4   75.79   10.80 
  -1  -6  -4  171.38   10.80 
   1  -6   4  159.38   11.80 
   1  -6   4  165.58   11.80 
   1  -6   4  155.98   27.10 
  -1  -6  -4  163.48    9.60 
   1  -6   4  184.38   12.20 
   1   6   4  155.98   10.30 
   1   6   4  148.19   11.10 
   1   6   4  167.18   10.80 
  -1   6  -4  147.89    9.60 
   2  -6   4  187.38   12.40 
  -2  -6  -4  193.38   11.90 
   2  -6   4  187.88   12.70 
   2  -6   4  216.08   23.00 
   2  -6   4  183.58   12.70 
   2   6   4  200.68   12.10 
   2   6   4  173.08   12.60 
   2   6   4  208.68   23.20 
   2   6   4  174.98   12.00 
   3  -6   4   49.80    4.70 
   3  -6   4   50.49    4.50 
   3  -6   4   49.80    5.20 
  -3  -6  -4   39.40    7.60 
   3  -6   4   56.89   10.70 
  -3  -6  -4   42.80    4.40 
  -3   6  -4   46.40    3.50 
   3   6   4   55.09    4.80 
  -3   6  -4   45.40    8.90 
  -5  -7   4   37.20    4.20 
  -5  -7   4   35.80    3.40 
   5  -7  -4   34.40    2.80 
  -5  -7   4   34.20    3.20 
  -5  -7   4   35.50    3.30 
  -5   7   4   32.60    3.00 
  -5   7   4   39.00    3.60 
   5   7  -4   27.80    2.80 
  -5   7   4   36.60    2.90 
  -5   7   4   39.10    6.70 
  -5   7   4   41.10    3.00 
  -4  -7   4 1053.09   59.09 
   4  -7  -4 1069.29   55.99 
  -4  -7   4 1067.39   56.79 
  -4  -7   4 1056.99   56.89 
  -4  -7   4 1048.30   56.69 
  -4   7   4 1072.29   56.49 
  -4   7   4 1109.89   57.49 
  -4   7   4 1078.49   55.69 
  -4   7   4 1088.29   55.89 
  -4   7   4 1254.37   72.09 
  -4   7   4 1069.69   56.49 
  -3  -7   4  576.94   32.50 
  -3  -7   4  582.54   32.60 
  -3  -7   4  582.64   33.30 
   3  -7  -4  583.04   32.30 
  -3  -7   4  569.04   35.10 
  -3   7   4  631.84   33.60 
  -3   7   4  650.33   34.30 
  -3   7   4  662.23   46.10 
  -3   7   4  610.14   32.10 
  -3   7   4  608.54   32.40 
  -3   7   4  637.34   33.10 
   2  -7  -4   51.89    4.40 
  -2   7   4   57.29    5.30 
  -2   7   4   47.60    5.20 
  -2   7   4   57.39    4.50 
  -2   7   4   51.69    6.50 
  -2   7   4   50.39    9.90 
   1  -7  -4  482.75   26.70 
  -1   7   4  524.55   31.60 
   1   7  -4  518.75   31.20 
  -1   7   4  522.65   29.50 
  -1   7   4  533.25   27.80 
   0  -7  -4  930.81   48.00 
   0   7   4  963.50   49.00 
   0   7  -4  960.10   53.09 
   0   7   4  933.21   50.69 
   0   7   4  932.31   53.29 
   1  -7   4 1485.45   88.59 
   1  -7   4 1423.16   75.19 
  -1  -7  -4 1454.55   74.69 
   1  -7   4 1406.96   75.39 
  -1  -7  -4 1481.95   73.69 
   1  -7   4 1448.26   75.09 
   1   7   4 1639.84   75.19 
  -1   7  -4 1386.46   73.49 
   1   7   4 1386.66   75.29 
   1   7   4 1546.65   88.19 
   1   7   4 1340.67   75.39 
   1   7   4 1478.15   76.79 
   2  -7   4  124.69    8.30 
  -2  -7  -4  106.89    6.90 
   2  -7   4   96.89    7.80 
   2  -7   4  115.59    8.50 
  -2  -7  -4  113.19    7.50 
  -2  -7  -4   97.09    7.90 
  -2   7  -4  107.09    6.90 
   2   7   4   99.89   15.40 
   2   7   4  109.49    7.70 
   2   7   4  100.89    8.00 
   2   7   4   91.29    7.60 
   3  -7   4   33.10    8.30 
   3  -7   4   40.70    3.90 
  -3  -7  -4   34.50    3.90 
   3  -7   4   41.40    4.10 
  -3  -7  -4   30.60    6.40 
   3   7   4   32.10    7.90 
  -3   7  -4   30.20    7.20 
   3   7   4   39.20    3.90 
  -3   7  -4   39.20    2.90 
  -5  -8   4   53.79    4.20 
  -5  -8   4   58.39    5.20 
   5  -8  -4   55.09    3.60 
  -5  -8   4   51.99    4.10 
  -5  -8   4   47.40    3.90 
  -5   8   4   52.29    3.80 
  -5   8   4   54.79    3.60 
  -5   8   4   56.59    3.70 
  -5   8   4   45.30    7.40 
   4  -8  -4 1134.99   58.09 
  -4  -8   4 1119.59   60.59 
  -4   8   4 1159.78   59.59 
  -4   8   4 1123.19   58.79 
  -4   8   4 1123.49   58.49 
  -4   8   4 1153.08   72.19 
  -4   8   4 1110.09   59.79 
  -3  -8   4  446.36   28.60 
  -3  -8   4  438.86   25.80 
  -3  -8   4  440.86   25.80 
   3  -8  -4  474.45   25.80 
  -3  -8   4  463.45   26.90 
  -3   8   4  480.05   27.40 
  -3   8   4  483.45   27.10 
  -3   8   4  486.55   38.10 
  -3   8   4  512.95   25.90 
  -3   8   4  493.55   25.60 
  -3   8   4  514.45   26.50 
  -2  -8   4  320.17   17.40 
  -2  -8   4  270.87   17.00 
  -2   8   4  268.37   16.90 
  -2   8   4  280.37   16.40 
  -2   8   4  265.57   19.80 
  -2   8   4  280.87   20.80 
   1  -8  -4  493.95   26.20 
  -1   8   4  477.75   30.80 
   1   8  -4  498.55   30.60 
  -1   8   4  501.75   29.10 
  -1   8   4  537.15   27.20 
   0  -8   4   21.10    4.20 
   0  -8   4   26.60    3.60 
   0  -8  -4   26.10    2.50 
   0   8   4   30.50    4.40 
   0   8   4   22.30    6.20 
   0   8   4   18.80    3.20 
   0   8   4   25.00    3.90 
   0   8   4   19.70    3.10 
   1  -8   4  486.15   38.80 
  -1  -8  -4  538.65   27.10 
  -1  -8  -4  542.25   28.20 
   1  -8   4  498.95   28.50 
   1  -8   4  519.85   28.50 
   1  -8   4  520.85   28.80 
   1   8   4  501.85   28.70 
   1   8   4  514.75   28.40 
  -1   8  -4  491.55   26.80 
   1   8   4  520.25   28.70 
   1   8   4  531.45   28.30 
   1   8   4  504.55   27.70 
   1   8   4  505.25   38.50 
   2  -8   4  244.88   24.90 
  -2  -8  -4  231.58   14.70 
   2  -8   4  245.98   15.10 
  -2  -8  -4  249.78   13.50 
   2  -8   4  250.77   14.70 
   2  -8   4  248.38   14.70 
  -2  -8  -4  220.28   14.10 
   2   8   4  236.68   14.50 
  -2   8  -4  236.88   13.50 
   2   8   4  243.78   14.80 
   2   8   4  225.78   15.40 
   3  -8   4   17.00    2.90 
  -3  -8  -4   23.90    3.10 
   3  -8   4   19.80    2.50 
   3  -8   4   13.20    2.50 
  -3  -8  -4   23.20    3.30 
   3   8   4   20.00    3.00 
  -3   8  -4   21.20    2.00 
  -3   8  -4   16.10    5.40 
   5  -9  -4  109.49    6.90 
  -5  -9   4  111.29    7.00 
   5  -9  -4  103.89    6.30 
  -5  -9   4  107.29    7.90 
  -5   9   4  115.89    7.00 
  -5   9   4   93.19   10.80 
  -5   9   4  119.29    6.50 
  -5   9   4  108.69    6.80 
  -4  -9   4   58.29    5.20 
   4  -9  -4   67.09    4.80 
  -4  -9   4   63.19    5.20 
  -4  -9   4   48.00    5.90 
  -4  -9   4   65.39    7.20 
  -4   9   4   59.59    5.10 
  -4   9   4   54.49    6.50 
  -4   9   4   56.59   11.80 
  -4   9   4   56.29    4.80 
  -4   9   4   64.29    5.50 
   4   9  -4   54.79    4.30 
  -3  -9   4  447.06   28.00 
   3  -9  -4  532.15   25.60 
  -3   9   4  467.25   26.00 
  -3   9   4  445.96   50.39 
  -3   9   4  416.36   30.30 
  -2  -9   4    9.20    2.60 
   2  -9  -4   10.30    1.80 
  -2  -9   4    3.00    3.40 
  -2   9   4   13.50    2.60 
  -2   9   4   14.60    6.30 
  -2   9   4   10.50    2.80 
  -2   9   4    6.40    1.50 
  -2   9   4    9.90    2.30 
   1  -9  -4  682.73   38.00 
  -1   9   4  721.23   40.00 
  -1   9   4  857.31   52.49 
  -1   9   4  746.73   38.60 
   1   9  -4  749.23   46.10 
  -1   9   4  745.33   41.40 
  -1   9   4  707.03   39.80 
   0  -9   4  352.16   20.90 
   0  -9   4  354.46   20.60 
   0  -9   4  340.07   20.90 
   0   9   4  366.16   19.90 
   0   9   4  335.77   21.00 
   0   9   4  431.26   22.90 
   0   9   4  343.97   21.00 
   0   9   4  405.36   31.30 
   1  -9   4  364.86   21.30 
   1  -9   4  376.26   31.50 
  -1  -9  -4  380.66   20.90 
  -1  -9  -4  370.56   19.70 
  -1  -9  -4  390.66   20.70 
   1  -9   4  359.86   21.10 
   1  -9   4  378.06   21.10 
   1   9   4  340.47   20.80 
   1   9   4  364.66   21.20 
   1   9   4  356.96   20.90 
   1   9   4  401.66   31.60 
  -1   9  -4  344.47   19.50 
   1   9   4  343.27   21.20 
   1   9   4  345.87   20.30 
   2  -9   4   25.50    3.70 
  -2  -9  -4   17.20    2.30 
   2  -9   4   22.90    3.50 
  -2  -9  -4   14.30    3.10 
   2  -9   4   20.20    3.20 
   2  -9   4   15.70    6.90 
   2   9   4   13.60    6.70 
   2   9   4   19.50    3.20 
  -2   9  -4   18.90    2.40 
  -3  -9  -4    5.20    2.80 
  -3  -9  -4    6.50    2.00 
   3  -9   4    4.80    1.70 
   3  -9   4    7.00    1.80 
   3  -9   4    8.20    1.50 
   3  -9   4    2.70    3.30 
  -3  -9  -4    5.00    1.40 
   3   9   4    6.70    1.70 
  -3   9  -4    5.40    3.50 
   3   9   4    3.60    3.10 
  -5 -10   4   16.70    2.50 
  -5 -10   4   13.70    1.90 
   5 -10  -4   14.80    2.00 
  -5 -10   4   15.60    1.80 
   5  10  -4   15.50    1.90 
  -5  10   4   16.80    4.60 
  -5  10   4   19.80    3.40 
  -5  10   4   17.10    1.70 
  -5  10   4   16.00    1.50 
  -4 -10   4  523.55   28.20 
  -4 -10   4  527.25   29.20 
  -4 -10   4  509.85   31.00 
  -4 -10   4  523.65   28.30 
   4 -10  -4  591.64   28.50 
  -4  10   4  534.25   28.20 
  -4  10   4  559.54   27.80 
  -4  10   4  437.16   37.40 
  -4  10   4  575.64   27.90 
   4  10  -4  448.46   27.40 
  -4  10   4  569.34   29.30 
  -4  10   4  519.05   28.80 
   3 -10  -4   21.10    2.90 
  -3 -10   4   22.90    3.20 
  -3 -10   4   16.70    4.10 
  -3  10   4   14.70    6.20 
  -3  10   4   27.40    3.90 
  -3  10   4   21.70    2.80 
  -3  10   4   26.80    3.80 
  -3  10   4   24.40    3.80 
  -3  10   4   23.80    2.60 
  -2 -10   4  122.09    8.90 
  -2 -10   4  114.09    9.20 
   2 -10  -4  138.99    8.10 
  -2  10   4  134.49    8.40 
  -2  10   4  124.69    9.50 
  -2  10   4  133.09    8.70 
  -2  10   4  121.09    8.20 
  -2  10   4  133.79   16.50 
  -2  10   4  135.19    9.50 
  -2  10   4  128.89    9.50 
   1 -10  -4  275.17   15.30 
  -1 -10   4  237.08   15.50 
  -1 -10   4  232.68   15.10 
  -1  10   4  266.17   14.90 
  -1  10   4  257.27   15.60 
  -1  10   4  304.27   19.90 
  -1  10   4  228.78   15.80 
  -1  10   4  272.17   24.80 
   0 -10   4   30.20    5.40 
   0 -10  -4   29.00    2.80 
   0 -10   4   39.70    5.10 
   0 -10  -4   30.10    6.40 
   0  10   4   33.20   11.40 
   0  10   4   20.90    3.60 
   0  10   4   32.70    4.10 
   0  10   4   32.40    3.60 
   1 -10   4   14.50    2.80 
   1 -10   4   17.70    3.50 
  -1 -10  -4   17.00    3.20 
  -1 -10  -4   16.70    2.30 
   1 -10   4   22.30    3.40 
  -1 -10  -4   19.40    3.30 
   1 -10   4   17.40    6.40 
   1  10   4   23.10    3.20 
   1  10   4   17.70    6.20 
   1  10   4   18.10    3.30 
   1  10   4   15.10    3.10 
   1  10   4   18.40    3.10 
  -1  10  -4   15.00    2.00 
   1  10   4   20.60    3.50 
   2 -10   4  108.79    7.70 
  -2 -10  -4  102.79    6.40 
  -2 -10  -4  109.09    7.40 
   2 -10   4   96.69    7.50 
   2 -10   4  109.29    7.90 
  -2 -10  -4  100.89    7.80 
   2  10   4  106.39    7.70 
  -2  10  -4  113.19    6.70 
  -2  10  -4   83.59   12.50 
   2  10   4  104.99    7.50 
   2  10   4   81.99   13.50 
   3 -10   4   46.40    4.10 
   3 -10   4   47.10    4.20 
   3 -10   4   44.20    3.70 
  -3 -10  -4   46.60    3.90 
  -3 -10  -4   48.00    4.50 
  -3  10  -4   49.50    3.20 
   3  10   4   53.19    4.40 
  -3  10  -4   40.90    7.70 
  -4 -11   4   22.80    3.60 
  -4 -11   4   30.40    3.20 
   4 -11  -4   31.00    2.90 
  -4 -11   4   29.50    4.60 
  -4  11   4   33.50    3.80 
  -4  11   4   27.20    2.80 
  -4  11   4   31.90    3.00 
  -4  11   4   29.20    3.70 
  -4  11   4   29.80    3.20 
   3 -11  -4   98.39    6.40 
  -3 -11   4   95.39    7.70 
  -3 -11   4   85.39    8.50 
  -3  11   4   89.29    6.20 
  -3  11   4   89.99    6.40 
  -3  11   4   82.59   13.10 
  -3  11   4   93.89    6.80 
  -3  11   4   91.49    7.80 
  -3  11   4  100.09    7.80 
  -2 -11   4  303.87   20.10 
  -2 -11   4  333.97   19.40 
   2 -11  -4  323.17   19.10 
   2 -11  -4  360.26   18.60 
  -2  11   4  331.37   20.40 
  -2  11   4  364.96   18.90 
  -2  11   4  349.17   19.30 
  -2  11   4  326.17   20.20 
  -2  11   4  370.16   20.40 
  -2  11   4  327.87   18.40 
  -2  11   4  351.86   29.70 
   1 -11  -4  260.97   14.20 
  -1 -11   4  248.98   15.60 
  -1  11   4  283.27   14.70 
  -1  11   4  266.37   15.00 
  -1  11   4  244.28   15.70 
  -1  11   4  257.57   24.20 
  -1  11   4  233.58   15.70 
   0 -11  -4  140.89    8.50 
   0 -11   4  145.69    9.60 
   0 -11   4  148.79   10.10 
   0 -11   4  133.39    9.70 
   0  11   4  148.99    9.20 
   0  11   4  155.68   17.30 
   0  11   4  146.39    9.50 
   0  11   4  144.59   10.00 
   0  11   4  131.49   10.00 
   1 -11   4  206.78   12.70 
   1 -11   4  190.28   12.30 
  -1 -11  -4  191.68   11.10 
  -1 -11  -4  198.18   12.40 
  -1 -11  -4  210.28   12.20 
   1 -11   4  194.08   12.70 
   1 -11   4  214.08   21.10 
   1  11   4  194.88   12.50 
   1  11   4  200.98   12.60 
   1  11   4  183.48   12.20 
   1  11   4  179.88   11.90 
  -1  11  -4  186.48   11.10 
   1  11   4  176.58   19.70 
  -2 -11  -4   21.00    3.50 
  -2 -11  -4   25.90    3.80 
   2 -11   4   26.30    7.20 
  -2 -11  -4   25.30    2.50 
   2 -11   4   25.70    3.50 
   2 -11   4   30.80    3.60 
   2 -11   4   30.50    3.80 
   2  11   4   19.70    8.60 
  -2  11  -4   28.80    2.80 
   2  11   4   25.30    3.60 
   2  11   4   24.60    4.20 
  -2  11  -4   24.60    6.30 
   3 -11   4    2.00    1.30 
  -3 -11  -4    1.60    1.40 
   3 -11   4    0.80    1.40 
  -3 -11  -4    0.10    1.00 
   3 -11   4   -0.50    0.90 
  -3  11  -4    0.10    2.00 
   3  11   4   -0.90    1.80 
  -3  11  -4    1.50    0.70 
   4 -12  -4   80.59    6.00 
   4 -12  -4   82.49    5.30 
  -4 -12   4   75.89    6.50 
  -4 -12   4   71.19    6.80 
  -4 -12   4   78.29    7.60 
  -4  12   4   88.59    5.40 
  -4  12   4   81.79   11.80 
  -4  12   4   79.49    5.50 
  -4  12   4   89.59    6.50 
  -4  12   4   84.29    6.50 
  -4  12   4   82.09    5.40 
   3 -12  -4   23.90    2.70 
  -3 -12   4   15.90    4.00 
  -3 -12   4   23.40    3.60 
  -3  12   4   31.20    7.70 
  -3  12   4   20.00    2.90 
  -3  12   4   21.90    2.80 
  -3  12   4   23.20    2.60 
  -3  12   4   16.20    3.40 
  -3  12   4   25.30    3.60 
  -2 -12   4  785.92   46.60 
  -2 -12   4  906.81   46.00 
   2 -12  -4  895.51   44.80 
   2 -12  -4  795.82   45.30 
  -2  12   4  882.81   47.20 
  -2  12   4  810.02   44.70 
  -2  12   4  957.90   58.89 
  -2  12   4  897.01   45.50 
  -2  12   4  836.42   46.70 
  -2  12   4  947.31   46.80 
  -2  12   4  882.61   45.10 
   1 -12  -4  500.25   26.10 
  -1 -12   4  504.95   27.60 
  -1 -12   4  453.45   27.00 
  -1  12   4  485.65   27.60 
  -1  12   4  525.35   38.20 
  -1  12   4  532.55   27.00 
  -1  12   4  471.95   28.00 
  -1  12   4  465.75   27.70 
  -1  12   4  532.25   26.60 
   0 -12  -4  115.19    8.90 
   0 -12   4  116.39    7.90 
   0 -12  -4  110.69    6.90 
   0 -12   4  104.79    8.10 
   0 -12   4  110.79    8.00 
   0  12   4  133.29   15.80 
   0  12   4   99.79    8.20 
   0  12   4  115.39    7.70 
   0  12   4  116.99    8.00 
   0  12   4  106.59    8.20 
   0  12   4  104.59    8.50 
   1 -12   4  352.96   37.40 
  -1 -12  -4  361.16   19.40 
  -1 -12  -4  363.26   21.10 
   1  12   4  339.27   20.90 
   1  12   4  390.16   41.60 
  -1  12  -4  358.16   19.70 
   2 -12   4  268.67   15.20 
   2 -12   4  258.97   15.20 
  -2 -12  -4  264.07   15.50 
   2 -12   4  210.68   31.10 
  -2 -12  -4  250.77   15.10 
   2 -12   4  262.77   15.40 
  -2  12  -4  230.48   25.20 
  -2  12  -4  279.27   14.20 
   2  12   4  250.37   14.90 
   2  12   4  233.98   24.20 
   3 -12   4    7.80    1.80 
  -3 -12  -4    8.10    1.90 
   3 -12   4    8.80    1.70 
  -3 -12  -4    8.70    1.60 
   3 -12   4    8.80    1.70 
   3  12   4    7.60    1.60 
  -3  12  -4    8.30    3.30 
  -3  12  -4    8.30    1.60 
   4 -13  -4   14.70    1.80 
   4 -13  -4   15.30    2.50 
  -4 -13   4   21.20    3.40 
  -4 -13   4   13.90    2.60 
  -4 -13   4   12.40    2.10 
  -4  13   4   19.90    2.80 
  -4  13   4   15.40    2.00 
  -4  13   4   22.90    4.60 
  -4  13   4   11.10    4.70 
  -4  13   4   15.20    2.70 
  -4  13   4   14.60    2.40 
   3 -13  -4   28.70    2.80 
  -3 -13   4   24.30    4.30 
  -3 -13   4   27.70    3.10 
  -3 -13   4   28.40    4.00 
   3 -13  -4   22.60    3.20 
  -3  13   4   28.00    3.10 
  -3  13   4   22.80    2.70 
  -3  13   4   25.40    4.00 
  -3  13   4   27.10    3.00 
  -3  13   4   28.80    3.90 
  -3  13   4   32.30    7.60 
   2 -13  -4  774.92   39.20 
  -2 -13   4  749.73   40.70 
  -2 -13   4  715.73   42.90 
  -2  13   4  821.32   40.00 
  -2  13   4  729.73   41.50 
  -2  13   4  724.33   39.90 
  -2  13   4  657.93   49.90 
  -2  13   4  792.72   41.40 
  -2  13   4  826.82   43.30 
  -2  13   4  788.22   39.70 
  -1 -13   4   29.40    3.60 
   1 -13  -4   42.20    3.40 
  -1 -13   4   43.50    4.30 
  -1  13   4   42.30    3.80 
  -1  13   4   30.20    4.30 
  -1  13   4   41.60    4.00 
  -1  13   4   30.20    4.00 
  -1  13   4   33.20    7.30 
  -1  13   4   32.00    4.30 
   0 -13   4   15.90    2.80 
   0 -13  -4   13.20    2.00 
   0 -13  -4   14.40    3.40 
   0 -13   4   18.90    3.10 
   0 -13   4   18.40    3.00 
   0  13   4   19.10    3.20 
   0  13   4   14.50    2.90 
   0  13   4   22.80    6.40 
   0  13  -4   15.20    1.90 
   0  13   4   12.70    3.00 
  -1 -13  -4  205.68   12.00 
   1 -13   4  191.48   12.40 
  -1 -13  -4  204.78   12.30 
  -1 -13  -4  195.08   10.80 
   1 -13   4  193.18   12.30 
   1 -13   4  192.28   12.00 
   1  13   4  195.58   11.90 
   1  13   4  184.18   12.20 
   1  13   4  188.68   12.50 
   1  13   4  192.88   11.90 
   1  13   4  163.98   18.70 
   1  13   4  183.98   12.90 
  -1  13  -4  175.68   10.90 
   2 -13   4   69.79    8.60 
  -2 -13  -4   93.59    7.90 
  -2 -13  -4   90.49    6.90 
   2 -13   4   84.99    6.50 
   2 -13   4   69.69   11.00 
   2 -13   4   95.19    7.20 
  -2  13  -4   87.99    5.60 
   2  13   4   89.69    6.30 
  -2  13  -4   67.09   10.00 
   2  13   4   80.89    6.30 
  -3 -13  -4    4.90    1.50 
   3 -13   4    3.40    1.30 
   3 -13   4    2.70    0.90 
   3 -13   4    3.50    1.30 
  -3 -13  -4    2.00    1.10 
  -3  13  -4    3.10    1.10 
  -3  13  -4    2.20    2.00 
   3  13   4    3.60    1.20 
  -4 -14   4   25.90    3.40 
  -4 -14   4   25.30    3.90 
   4 -14  -4   34.20    3.20 
  -4  14   4   29.30    3.10 
  -4  14   4   28.20    3.50 
  -4  14   4   34.30    2.70 
  -4  14   4   32.60    3.50 
  -4  14   4   27.10    2.50 
   3 -14  -4   52.69    4.00 
  -3 -14   4   48.00    4.90 
  -3 -14   4   51.19    5.50 
  -3  14   4   55.59    9.70 
  -3  14   4   49.40    4.30 
  -3  14   4   54.99    5.60 
  -3  14   4   54.89    4.80 
   2 -14  -4  884.71   46.50 
   2 -14  -4  915.71   46.10 
  -2 -14   4  872.01   48.10 
  -2 -14   4  923.31   47.10 
  -2  14   4  860.71   57.89 
  -2  14   4  916.21   46.60 
  -2  14   4  849.22   47.70 
  -2  14   4 1000.00   47.90 
  -2  14   4  870.91   48.20 
  -2  14   4  937.51   46.20 
  -2  14   4  808.82   45.70 
  -1 -14   4  119.19    8.30 
   1 -14  -4  124.59    7.60 
  -1 -14   4  116.89    8.70 
  -1  14   4  119.69    9.00 
  -1  14   4  131.89   15.40 
  -1  14   4  129.49    9.60 
  -1  14   4  131.59    8.40 
  -1  14   4  124.19    8.00 
  -1  14   4  121.79    9.10 
   0 -14   4  260.47   16.50 
   0 -14  -4  305.07   18.70 
   0 -14   4  287.47   17.40 
   0 -14  -4  294.87   15.70 
   0 -14   4  288.47   16.90 
   0  14   4  309.77   17.00 
   0  14  -4  263.27   15.40 
   0  14   4  324.97   26.00 
   0  14   4  250.77   17.10 
   0  14   4  309.57   16.60 
   0  14   4  270.97   17.40 
   0  14   4  283.47   18.20 
   1 -14   4  787.02   41.90 
   1 -14   4  827.82   42.30 
   1 -14   4  806.52   42.50 
  -1 -14  -4  825.92   42.30 
  -1 -14  -4  826.22   42.00 
  -1 -14  -4  761.72   40.60 
  -1  14  -4  777.62   40.90 
   1  14   4  790.62   42.60 
   1  14   4  779.52   42.20 
   1  14   4  759.42   41.80 
   1  14   4  783.72   41.70 
   1  14   4  821.72   52.09 
   2 -14   4  235.68   13.50 
  -2 -14  -4  213.98   13.90 
  -2 -14  -4  232.08   13.30 
   2 -14   4  229.98   13.40 
   2 -14   4  222.38   13.20 
  -2  14  -4  192.28   17.90 
   2  14   4  228.68   13.20 
   2  14   4  204.38   12.90 
  -2  14  -4  233.08   12.50 
   3 -14   4   22.20    2.40 
   3 -14   4   26.70    2.60 
  -3 -14  -4   18.30    2.50 
   3 -14   4   20.00    2.20 
  -3 -14  -4   20.90    2.90 
   3  14   4   24.30    2.40 
  -3  14  -4   26.90    2.50 
  -4 -15   4   18.40    2.70 
   4 -15  -4   18.40    1.70 
  -4 -15   4   21.90    3.30 
   4 -15  -4   23.30    2.50 
  -4  15   4   18.50    2.00 
   4  15  -4   15.00    1.80 
  -4  15   4   21.00    5.00 
  -4  15   4   25.60    2.80 
  -4  15   4   23.20    2.80 
  -3 -15   4   44.20    4.00 
  -3 -15   4   39.20    5.10 
   3 -15  -4   45.00    3.50 
   3 -15  -4   41.10    4.10 
  -3 -15   4   39.60    4.70 
   3  15  -4   42.80    3.40 
  -3  15   4   35.50    8.50 
  -3  15   4   51.39    4.70 
  -3  15   4   41.50    3.50 
  -3  15   4   47.60    3.70 
   2 -15  -4 1157.18   61.89 
  -2 -15   4 1118.49   63.39 
  -2 -15   4 1238.08   62.49 
   2 -15  -4 1168.28   61.19 
  -2  15   4 1082.59   72.49 
  -2  15   4 1238.48   63.79 
  -2  15   4 1169.98   63.19 
  -2  15   4 1254.67   61.89 
  -2  15   4 1287.87   61.59 
  -2  15   4 1352.86   63.39 
   1 -15  -4  508.65   28.50 
   1 -15  -4  594.34   33.80 
  -1  15   4  516.85   37.70 
  -1  15   4  442.56   29.90 
  -1  15   4  599.54   33.50 
  -1  15   4  486.25   32.90 
  -1  15   4  546.75   33.60 
   0 -15   4  257.77   15.20 
   0 -15   4  259.67   14.40 
   0 -15  -4  236.78   13.90 
   0 -15  -4  245.58   15.90 
   0 -15   4  245.68   14.80 
   0 -15  -4  246.48   15.00 
   0  15   4  253.57   15.00 
   0  15   4  245.88   15.20 
   0  15   4  268.27   14.60 
   0  15  -4  236.78   13.40 
   0  15   4  207.98   14.90 
   0  15   4  247.38   15.40 
   0  15   4  228.58   21.50 
  -1 -15  -4  432.76   23.60 
   1 -15   4  440.06   23.90 
   1 -15   4  444.56   23.70 
  -1 -15  -4  392.46   27.70 
  -1 -15  -4  391.26   21.90 
   1 -15   4  421.86   23.30 
  -1 -15  -4  430.76   23.30 
   1  15   4  407.56   23.20 
  -1  15  -4  418.56   22.40 
   1  15   4  425.36   24.00 
  -2 -15  -4  151.48   10.10 
   2 -15   4  155.68   10.00 
   2 -15   4  159.78    9.80 
  -2 -15  -4  150.58    9.80 
   2 -15   4  158.38    9.90 
   2  15   4  161.48   11.60 
   2  15   4  143.79    9.50 
  -2  15  -4  159.58    9.00 
  -3 -15  -4   61.79    5.80 
   3 -15   4   59.19    4.40 
  -3 -15  -4   62.49    4.30 
   3 -15   4   66.09    4.60 
  -3  15  -4   64.19    4.40 
   3  15   4   65.39    4.30 
  -4 -16   4   14.30    2.20 
  -4 -16   4   11.60    2.50 
   4 -16  -4   13.00    1.90 
  -4  16   4   13.70    1.40 
  -4  16   4   12.00    2.00 
   4  16  -4    9.80    1.40 
  -4  16   4   12.10    2.00 
  -4  16   4   11.70    3.80 
  -3 -16   4   66.89    5.10 
  -3 -16   4   70.09    6.20 
  -3 -16   4   67.59    6.40 
   3 -16  -4   70.69    4.50 
   3 -16  -4   58.29    5.00 
  -3  16   4   75.49    6.00 
  -3  16   4   68.19    4.70 
  -3  16   4   75.09   10.60 
  -3  16   4   60.49    4.60 
  -3  16   4   69.69    6.10 
   3  16  -4   64.09    4.70 
  -3  16   4   70.19    4.80 
   2 -16  -4  283.27   15.50 
   2 -16  -4  259.87   16.00 
  -2 -16   4  284.27   16.50 
  -2 -16   4  253.77   17.40 
  -2  16   4  298.87   15.80 
  -2  16   4  310.57   17.40 
  -2  16   4  302.77   25.30 
  -2  16   4  276.57   17.20 
  -2  16   4  285.07   16.00 
  -2  16   4  284.67   17.60 
  -1 -16   4  482.25   26.90 
   1 -16  -4  512.15   25.50 
   1 -16  -4  543.15   28.60 
  -1 -16   4  455.55   26.10 
  -1  16   4  450.45   34.60 
  -1  16   4  494.65   26.30 
  -1  16   4  488.15   27.70 
   1  16  -4  453.65   25.20 
  -1  16   4  475.05   27.20 
  -1  16   4  482.05   27.40 
  -1  16   4  508.25   26.10 
   0 -16   4 1329.07   67.39 
   0 -16  -4 1328.37   68.89 
   0 -16  -4 1341.67   67.19 
   0 -16   4 1323.57   67.69 
   0 -16  -4 1286.97   65.99 
   0 -16   4 1231.98   66.69 
   0  16   4 1349.47   76.59 
   0  16   4 1315.07   66.89 
   0  16   4 1343.17   67.29 
   0  16   4 1279.07   67.49 
   0  16   4 1243.68   68.09 
   1 -16   4  236.58   13.80 
  -1 -16  -4  236.88   13.70 
  -1 -16  -4  224.98   13.80 
   1 -16   4  224.88   13.60 
  -1 -16  -4  193.28   14.10 
   1 -16   4  241.88   14.20 
  -1  16  -4  236.58   12.80 
   1  16   4  217.38   13.50 
   1  16   4  220.88   14.10 
   2 -16   4  263.77   15.00 
  -2 -16  -4  252.17   14.90 
   2 -16   4  265.87   14.90 
  -2 -16  -4  250.17   15.10 
   2 -16   4  269.77   14.80 
   2  16   4  257.37   14.60 
   2  16   4  244.28   14.50 
  -2  16  -4  271.47   14.10 
   4 -17  -4   71.79    5.20 
   4 -17  -4   70.69    5.00 
  -4 -17   4   61.49    5.00 
  -4 -17   4   65.99    4.90 
  -4  17   4   65.29    6.20 
  -4  17   4   51.79    7.20 
  -4  17   4   67.59    4.70 
   3 -17  -4   88.39    6.70 
   3 -17  -4  109.49    6.20 
  -3 -17   4  102.79    8.60 
  -3 -17   4  100.59    7.90 
  -3 -17   4  108.29    7.00 
  -3  17   4  117.29    8.00 
  -3  17   4  123.79    7.90 
  -3  17   4  114.29   12.90 
   3  17  -4   95.69    6.60 
  -3  17   4   97.19    6.30 
  -3  17   4  112.89    6.70 
   2 -17  -4  226.58   13.40 
  -2 -17   4  245.58   14.00 
   2 -17  -4  240.28   12.80 
  -2  17   4  245.88   14.70 
  -2  17   4  195.28   13.10 
  -2  17   4  244.78   13.20 
  -2  17   4  236.38   23.80 
  -2  17   4  233.88   14.50 
   2  17  -4  236.88   14.20 
  -2  17   4  233.98   14.90 
  -1 -17   4   39.60    3.70 
   1 -17  -4   39.90    3.20 
   1 -17  -4   38.80    4.90 
  -1 -17   4   41.60    4.20 
  -1  17   4   40.20    3.90 
  -1  17   4   44.10    4.70 
  -1  17   4   39.60    4.50 
  -1  17   4   43.00    4.10 
  -1  17   4   34.90    7.10 
   1  17  -4   36.80    3.10 
  -1  17   4   36.40    4.40 
   0 -17   4 1014.30   52.29 
   0 -17  -4  996.00   50.89 
   0 -17  -4 1005.30   53.89 
   0 -17   4 1010.70   52.59 
   0 -17   4  933.91   51.69 
   0 -17  -4 1017.30   52.19 
   0  17   4 1020.90   53.29 
   0  17   4 1010.90   52.29 
   0  17   4 1035.80   52.49 
   0  17   4 1012.50   51.99 
  -1 -17  -4  761.62   38.30 
  -1 -17  -4  568.64   36.10 
   1 -17   4  626.24   35.00 
   1 -17   4  640.04   36.60 
   1 -17   4  644.34   37.40 
  -1 -17  -4  677.93   36.60 
   1  17   4  673.13   35.90 
  -1  17  -4  701.73   34.60 
   1  17   4  721.33   37.70 
   2 -17   4  143.39    9.70 
  -2 -17  -4  160.08    9.80 
  -2 -17  -4  153.28    9.90 
   2 -17   4  170.98   11.30 
   2 -17   4  163.08   10.80 
   2  17   4  145.29    9.20 
  -2  17  -4  160.78    9.20 
  -2  17  -4  183.28   11.40 
   3 -18  -4  117.19    6.60 
   3 -18  -4  116.39    8.90 
  -3 -18   4  109.59    8.40 
  -3 -18   4  121.59    8.90 
  -3  18   4  117.19    8.00 
  -3  18   4  119.69    8.20 
  -3  18   4  111.99    6.80 
  -3  18   4  119.09    6.90 
  -2 -18   4   44.70    3.90 
  -2 -18   4   40.30    4.70 
   2 -18  -4   38.70    3.50 
   2 -18  -4   35.50    3.70 
  -2  18   4   44.50    4.50 
  -2  18   4   30.50    3.40 
   2  18  -4   39.00    3.00 
  -2  18   4   38.20    3.40 
  -2  18   4   31.00    6.50 
  -2  18   4   31.50    5.10 
  -1 -18   4  319.87   17.60 
   1 -18  -4  329.77   19.00 
   1 -18  -4  321.27   16.20 
  -1  18   4  258.97   16.80 
  -1  18   4  320.77   17.90 
   1  18  -4  311.57   16.40 
  -1  18   4  274.97   24.10 
  -1  18   4  318.37   17.00 
  -1  18   4  297.87   18.30 
  -1  18   4  280.47   18.00 
   0 -18  -4 1286.37   63.89 
   0 -18   4 1280.47   64.39 
   0 -18   4 1159.38   64.09 
   0 -18   4 1260.47   63.99 
   0 -18  -4 1263.07   69.29 
   0 -18  -4 1336.77   63.99 
   0  18   4 1224.58   63.89 
   0  18   4 1088.29   63.99 
   0  18   4 1288.47   64.99 
   0  18   4 1264.47   63.79 
   0  18  -4 1241.48   63.09 
   1 -18   4  142.89    9.00 
   1 -18   4  142.79    8.90 
  -1 -18  -4  142.89    8.90 
   1 -18   4  135.09    8.50 
  -1 -18  -4  128.39    9.60 
  -1 -18  -4  137.29    8.90 
  -1  18  -4  118.19    8.20 
  -1  18  -4  140.99    8.10 
   1  18   4  129.99    9.00 
   1  18   4  121.29    8.60 
   2 -18   4  110.29    7.00 
   2 -18   4  104.69    6.90 
  -2 -18  -4  106.19    7.20 
   2 -18   4  109.99    7.00 
  -2 -18  -4  111.89    7.10 
  -2  18  -4  110.49    6.90 
  -2  18  -4  118.49    6.50 
   3 -19  -4  157.28    9.10 
   3 -19  -4  137.09   12.60 
  -3 -19   4  172.88    9.20 
  -3 -19   4  163.58   10.10 
   3  19  -4  139.09    8.80 
  -3  19   4  153.58   13.80 
  -3  19   4  154.38    8.50 
   2 -19  -4  258.87   15.10 
  -2 -19   4  233.28   13.50 
  -2 -19   4  228.08   14.30 
   2 -19  -4  236.18   12.40 
  -2  19   4  209.08   12.70 
  -2  19   4  244.08   19.40 
  -2  19   4  211.48   12.80 
  -2  19   4  236.38   14.10 
  -2  19   4  227.58   14.20 
   2  19  -4  223.28   12.80 
  -2  19   4  249.38   14.40 
   1 -19  -4   55.29    3.70 
  -1 -19   4   47.10    4.20 
  -1 -19   4   43.70    6.30 
   1 -19  -4   64.09    5.30 
   1  19  -4   52.89    3.90 
  -1  19   4   62.89    4.80 
  -1  19   4   55.39    5.10 
  -1  19   4   57.09    5.00 
   0 -19  -4  676.43   37.30 
   0 -19   4  689.13   36.10 
   0 -19  -4  684.43   35.90 
   0 -19   4  677.73   35.70 
   0 -19  -4  683.23   35.60 
   0  19   4  654.23   35.50 
   0  19   4  702.93   36.70 
   0  19   4  664.83   35.90 
   0  19  -4  659.53   35.90 
   0  19   4  678.03   35.60 
  -1 -19  -4  406.56   28.30 
   1 -19   4  491.65   24.80 
   1 -19   4  463.75   24.80 
   1 -19   4  468.05   24.90 
  -1 -19  -4  472.65   24.70 
  -1 -19  -4  462.35   24.80 
  -1  19  -4  468.65   25.20 
   1  19   4  407.06   24.70 
  -1  19  -4  475.05   24.00 
  -2 -19  -4   12.90    1.90 
   2 -19   4   12.50    1.80 
   2 -19   4   12.10    1.80 
  -2 -19  -4   15.70    2.00 
  -2  19  -4   14.60    1.80 
  -2  19  -4   11.50    1.80 
  -3 -20   4  258.57   14.20 
   3 -20  -4  288.87   15.40 
  -3 -20   4  257.87   15.00 
  -3  20   4  240.88   18.60 
  -3  20   4  266.47   14.00 
  -3  20   4  269.37   14.90 
  -3  20   4  250.07   14.80 
   2 -20  -4   78.99    6.50 
  -2 -20   4   77.69    5.40 
   2 -20  -4   77.59    4.90 
   2 -20  -4   76.59    5.10 
  -2  20   4   66.49    4.90 
  -2  20   4   70.59    5.70 
  -2  20   4   70.39    5.70 
  -2  20   4   80.79    6.00 
   2  20  -4   68.39    4.80 
  -2  20   4   68.49    5.90 
  -1 -20   4  166.78   10.20 
  -1 -20   4  158.68    9.50 
   1 -20  -4  177.68   11.50 
   1 -20  -4  162.08    9.60 
  -1  20   4  162.08   10.20 
  -1  20   4  159.48    9.70 
   1  20  -4  159.08    9.30 
  -1  20   4  170.28   10.90 
  -1  20   4  144.09   10.50 
  -1  20   4  158.38    9.60 
   0 -20  -4  475.45   27.80 
   0 -20   4  496.55   26.40 
   0 -20  -4  506.25   26.40 
   0 -20  -4  480.05   26.30 
   0 -20   4  492.65   26.60 
   0  20   4  518.45   27.40 
   0  20  -4  509.35   25.80 
   0  20   4  472.55   26.20 
   1 -20   4    6.50    1.50 
   1 -20   4    6.90    2.20 
  -1 -20  -4    7.50    1.90 
   1 -20   4    8.70    1.70 
  -1 -20  -4    7.10    1.70 
  -1  20  -4    8.40    1.40 
   1  20   4    5.70    1.70 
   2 -20   4   13.90    1.60 
   2 -20   4    9.70    1.90 
  -2 -20  -4   13.40    1.90 
  -2  20  -4   13.30    1.60 
  -3 -21   4  452.45   27.30 
  -3 -21   4  517.85   26.30 
   3 -21  -4  502.05   26.20 
   3 -21  -4  570.84   27.50 
  -3  21   4  535.35   26.90 
  -3  21   4  478.65   26.80 
   2 -21  -4  115.49    7.90 
  -2 -21   4  102.39    7.20 
  -2  21   4  102.59    7.40 
  -2  21   4  101.79    7.30 
  -2  21   4   98.29    6.20 
   2  21  -4  101.89    6.50 
   1 -21  -4  118.19    7.10 
   1 -21  -4  111.09    8.30 
   1 -21  -4  120.59    8.70 
  -1 -21   4  114.39    6.90 
  -1 -21   4  117.69    7.50 
  -1  21   4  124.89    8.20 
  -1  21   4   99.89    7.50 
  -1  21   4  107.69    7.50 
   1  21  -4  112.09    6.80 
  -1  21   4  105.99    7.00 
   0 -21  -4  492.35   27.70 
   0 -21   4  515.65   26.30 
   0 -21  -4  488.75   26.10 
   0 -21   4  488.45   26.40 
   0  21   4  518.85   27.00 
   0  21   4  446.56   26.00 
   0  21  -4  506.25   25.80 
   1 -21   4   49.10    3.80 
  -1 -21  -4   46.80    3.70 
   1 -21   4   44.10    3.70 
  -1 -21  -4   46.00    5.20 
  -1 -21  -4   46.20    3.70 
  -1  21  -4   47.20    3.30 
  -1  21  -4   43.50    4.40 
   1  21   4   43.80    3.70 
  -2 -22   4   31.00    4.50 
   2 -22  -4   40.70    3.90 
  -2 -22   4   38.20    3.20 
   2 -22  -4   36.30    2.90 
  -2  22   4   34.70    3.30 
  -2  22   4   37.40    3.40 
   2  22  -4   35.90    2.80 
   1 -22  -4   39.00    4.70 
   1 -22  -4   40.00    3.00 
  -1 -22   4   36.40    3.40 
  -1 -22   4   35.50    3.30 
  -1  22   4   31.80    3.00 
  -1  22   4   41.20    3.90 
   1  22  -4   38.90    3.50 
   1  22  -4   40.00    3.10 
  -1  22   4   34.70    3.20 
   0 -22  -4  124.39    7.40 
   0 -22   4  121.69    7.40 
   0 -22  -4  124.79    8.70 
   0 -22   4  117.79    9.10 
   0 -22  -4  108.39    7.20 
   0  22   4  140.29    9.40 
   0  22  -4  126.19    7.40 
   0  22   4  108.39    7.20 
  -1 -22  -4   25.60    2.90 
   1 -22   4   31.40    2.80 
  -1 -22  -4   29.00    2.70 
   1 -22   4   30.70    2.70 
  -1  22  -4   34.50    2.40 
   1  22   4   32.20    2.70 
   2 -23  -4   25.90    3.00 
  -2 -23   4   24.20    2.70 
  -2 -23   4   28.90    2.50 
   2  23  -4   28.30    2.30 
  -2  23   4   31.20    3.40 
   1 -23  -4   28.10    2.80 
  -1 -23   4   28.60    2.70 
   1 -23  -4   27.60    3.30 
   1  23  -4   27.40    2.30 
  -1  23   4   30.30    3.10 
  -1  23   4   26.10    3.30 
  -1  23   4   25.90    3.00 
   0 -23   4   25.70    2.40 
   0 -23  -4   26.70    3.20 
   0 -23   4   28.80    2.60 
   0 -23  -4   25.00    2.40 
   0  23   4   29.10    2.90 
   0  23  -4   26.10    2.50 
   0  23  -4   25.70    2.20 
  -1 -24   4   16.20    1.80 
   1 -24  -4   14.90    2.30 
   1  24  -4   15.30    1.50 
  -1  24   4   15.90    2.00 
   0 -24   4   25.00    2.00 
   0 -24   4   20.30    2.70 
   0 -24  -4   19.30    1.80 
   0 -24  -4   21.40    3.00 
   0  24  -4   20.30    1.80 
   0  24   4   19.60    2.40 
  -4   0   5   26.90    3.50 
   4   0  -5   25.80    2.90 
  -4   0   5   26.50    2.80 
  -4   0   5   25.80    2.90 
  -4   0   5   34.60    3.40 
  -4   0   5   27.70    5.70 
  -3   0   5  388.76   22.20 
  -3   0   5  470.25   32.70 
  -3   0   5  420.06   23.00 
  -3   0   5  392.36   23.90 
  -3   0   5  399.86   22.40 
  -2   0   5 1312.77   69.89 
  -2   0   5 1310.87   69.89 
  -2   0   5 1323.77   68.99 
  -2   0   5 1336.17   71.79 
  -2   0   5 1520.65   82.89 
  -2   0   5 1343.97   69.49 
  -1   0   5 1227.38   73.89 
  -1   0   5 1181.38   61.99 
  -1   0   5 1140.49   61.99 
  -1   0   5 1201.38   60.89 
  -1   0   5 1202.68   60.49 
   0   0   5   51.79    5.10 
   0   0   5   46.70    4.20 
   0   0   5   53.79    5.30 
   0   0   5   48.50    5.50 
   0   0   5   53.29   10.10 
   0   0  -5   53.89    3.80 
   1   0   5  234.48   15.30 
   1   0   5  266.07   26.00 
   1   0   5  258.37   15.80 
   1   0   5  245.58   15.20 
  -1   0  -5  238.48   13.80 
   2   0   5  270.77   15.40 
   2   0   5  260.47   15.20 
   2   0   5  271.57   15.80 
   2   0   5  218.68   24.00 
  -2   0  -5  279.47   14.50 
   3   0   5   76.89    5.40 
  -3   0  -5   87.29    9.50 
   3   0   5   72.09    9.80 
   4  -1  -5   17.80    2.50 
  -4  -1   5   20.10    3.20 
  -4  -1   5   25.00    3.00 
  -4  -1   5   21.40    2.40 
  -4  -1   5   23.00    2.70 
  -4   1   5   18.80    3.10 
  -4   1   5   19.70    2.60 
  -4   1   5   17.40    2.30 
  -4   1   5   18.90    2.80 
  -3  -1   5  173.68   10.90 
  -3  -1   5  183.08   17.70 
  -3  -1   5  160.08   10.40 
  -3  -1   5  156.48   10.30 
  -3  -1   5  167.08   11.90 
  -3   1   5  179.28   10.90 
  -3   1   5  183.28   12.00 
  -3   1   5  165.28   10.50 
  -3   1   5  188.68   11.10 
  -3   1   5  169.28   10.20 
  -3   1   5  177.18   18.30 
  -2  -1   5 3821.32  191.78 
  -2  -1   5 3821.12  190.78 
  -2  -1   5 3631.84  202.98 
  -2  -1   5 3808.12  191.18 
  -2  -1   5 3671.73  191.78 
  -2   1   5 3910.81  190.98 
  -2   1   5 3795.72  192.18 
  -2   1   5 3863.81  191.98 
  -2   1   5 4049.59  205.08 
  -2   1   5 3716.23  191.78 
  -2   1   5 3908.51  191.38 
  -1  -1   5  831.92   45.10 
  -1  -1   5  794.22   45.10 
  -1  -1   5  863.51   44.00 
  -1  -1   5  959.60   57.49 
  -1   1   5  835.92   45.20 
  -1   1   5  809.22   45.20 
  -1   1   5  852.11   43.70 
  -1   1   5  850.71   56.39 
  -1   1   5  865.61   44.20 
   0  -1   5   91.49   13.00 
   0  -1   5   81.29    6.70 
   0  -1  -5   70.69    5.00 
   0  -1   5   85.59    6.70 
   0  -1   5   89.09    7.50 
   0  -1   5   75.29    5.80 
   0   1   5   81.29    6.80 
   0   1   5   59.59    7.10 
   0   1   5   80.59   12.30 
   0   1   5   78.69    6.70 
   0   1   5   76.19    5.70 
   0   1  -5   81.89    5.10 
   1  -1   5   45.90    5.20 
   1  -1   5   45.10   10.60 
   1  -1   5   59.29    5.40 
  -1  -1  -5   46.10    4.40 
   1   1   5   49.99    5.00 
   1   1   5   46.00    5.40 
   1   1   5   51.79    5.20 
   1   1   5   43.90   10.30 
   2  -1   5   24.40    3.90 
   2  -1   5   35.80    3.70 
   2  -1   5   22.60    7.60 
   2  -1   5   36.00    3.90 
   2   1   5   42.70    4.00 
   2   1   5   32.20    3.70 
   2   1   5   31.80    3.90 
   3  -1   5   13.90    2.00 
  -3  -1  -5   12.20    3.80 
   3  -1   5   14.50    4.70 
   3   1   5    9.60    4.10 
   3   1   5   20.50    2.40 
  -3   1  -5   17.00    4.10 
   4  -2  -5   53.79    4.30 
  -4  -2   5   58.19    4.70 
  -4  -2   5   60.29    5.50 
  -4  -2   5   56.19    4.30 
  -4  -2   5   50.89    4.30 
  -4   2   5   55.79    4.10 
  -4   2   5   57.29    5.30 
  -4   2   5   42.10    7.80 
  -4   2   5   52.99    4.30 
   4   2  -5   48.90    4.50 
  -4   2   5   62.79    4.90 
  -3  -2   5  101.19    8.10 
  -3  -2   5  104.99   12.60 
  -3  -2   5   97.79    6.80 
  -3  -2   5  110.79    7.30 
  -3  -2   5  103.29    6.90 
  -3   2   5  100.39    7.40 
  -3   2   5   96.99   13.40 
  -3   2   5  108.89    7.00 
  -3   2   5   96.79    8.00 
  -3   2   5   97.79    7.30 
  -3   2   5   93.99    6.50 
  -2  -2   5 1962.60  106.19 
  -2  -2   5 1732.43   94.69 
  -2  -2   5 1773.12   93.69 
  -2  -2   5 1838.82   93.99 
  -2   2   5 1877.71   93.89 
  -2   2   5 1779.82   94.89 
  -2   2   5 1925.21   94.39 
  -2   2   5 1926.31  107.49 
  -2   2   5 1898.91   95.19 
  -2   2   5 1857.01   95.29 
  -1  -2   5 1650.53   92.39 
  -1  -2   5 1512.95   80.29 
  -1  -2   5 1443.76   80.39 
  -1  -2   5 1575.44   79.19 
  -1   2   5 1570.14   79.09 
  -1   2   5 1576.44   79.49 
  -1   2   5 1726.83   94.69 
  -1   2   5 1488.95   80.59 
  -1   2   5 1536.15   80.49 
   0  -2   5  124.59    9.00 
   0  -2   5  141.19   16.40 
   0  -2  -5  123.99    7.50 
   0  -2   5  118.49    9.50 
   0  -2   5  121.99    9.10 
   0   2   5  126.09    9.70 
   0   2   5  115.39    9.10 
   0   2   5  135.19   16.60 
   0   2  -5  121.59    7.30 
   0   2   5  124.59    8.20 
   0   2   5  127.79    9.20 
   1  -2   5  222.78   13.40 
   1  -2   5  162.58   20.90 
  -1  -2  -5  184.28   12.00 
  -1  -2  -5  198.58   11.50 
   1  -2   5  207.18   13.30 
   1  -2   5  214.98   13.10 
   1   2   5  194.28   12.90 
  -1   2  -5  223.08   11.70 
   1   2   5  203.78   12.80 
   1   2   5  211.78   13.40 
   1   2   5  187.88   21.60 
   2  -2   5  170.88   11.30 
  -2  -2  -5  172.88   10.00 
   2  -2   5  179.48   11.10 
   2  -2   5  176.38   11.00 
   2   2   5  171.68   11.20 
  -2   2  -5  193.38   10.20 
   2   2   5  151.38   10.70 
   3  -2   5   66.99    4.70 
   3  -2   5   61.49    8.90 
   3  -2   5   62.49    4.60 
   3   2   5   60.39    4.60 
  -3   2  -5   67.59    8.30 
   4  -3  -5  100.19    6.60 
  -4  -3   5   93.09    6.60 
  -4  -3   5   98.09    7.00 
  -4  -3   5   98.99    7.90 
  -4  -3   5  108.29    6.80 
   4   3  -5   91.49    6.50 
  -4   3   5  104.09    6.40 
  -4   3   5  110.69    6.90 
  -4   3   5  106.09    7.80 
  -4   3   5  112.69    7.30 
  -3  -3   5  279.27   16.70 
  -3  -3   5  289.27   18.20 
  -3  -3   5  256.17   22.70 
  -3  -3   5  293.17   17.00 
  -3  -3   5  304.27   16.70 
   3  -3  -5  313.77   16.90 
  -3   3   5  317.17   18.30 
  -3   3   5  317.57   17.40 
  -3   3   5  323.67   16.90 
  -3   3   5  289.07   26.10 
  -3   3   5  311.97   17.40 
  -3   3   5  289.77   16.40 
  -2  -3   5 3382.56  173.88 
  -2  -3   5 3279.87  170.98 
  -2  -3   5 3093.79  172.88 
  -2   3   5 3188.98  171.08 
  -2   3   5 3756.02  175.28 
  -2   3   5 3847.42  177.18 
  -2   3   5 3311.77  174.68 
  -2   3   5 3433.66  171.48 
  -2   3   5 3456.35  184.88 
  -1  -3   5  671.73   35.80 
  -1  -3   5  626.04   35.90 
  -1  -3   5  730.33   46.80 
  -1   3   5  672.43   34.70 
  -1   3   5  673.93   35.20 
  -1   3   5  652.93   36.30 
  -1   3   5  646.94   36.10 
  -1   3   5  661.93   47.00 
   0  -3   5   12.80    2.70 
   0  -3  -5   17.90    2.00 
   0  -3   5   12.50    2.70 
   0  -3   5   13.80    6.00 
   0  -3   5   12.50    2.90 
   0   3   5   18.30    3.10 
   0   3  -5   13.90    2.20 
   0   3   5   10.10    2.10 
   0   3   5   21.00    3.20 
   0   3   5   13.80    6.10 
   1  -3   5  249.88   15.10 
  -1  -3  -5  248.08   13.50 
   1  -3   5  251.77   25.30 
   1  -3   5  253.27   15.00 
   1  -3   5  254.17   15.20 
   1   3   5  246.18   15.20 
   1   3   5  209.78   23.40 
  -1   3  -5  229.38   13.40 
   1   3   5  222.88   14.70 
   1   3   5  232.98   14.70 
   2  -3   5  238.98   23.10 
  -2  -3  -5  220.48   12.00 
   2  -3   5  215.58   13.30 
   2  -3   5  213.28   12.90 
   2  -3   5  208.88   12.90 
   2   3   5  179.88   12.50 
  -2   3  -5  212.48   12.00 
   2   3   5  219.88   22.50 
   2   3   5  224.68   13.40 
  -3  -3  -5   15.60    4.30 
   3  -3   5   15.10    2.10 
   3  -3   5   11.70    1.60 
   3   3   5   15.70    5.30 
   3   3   5   16.20    2.10 
  -4  -4   5   93.29    7.30 
  -4  -4   5   85.19    6.20 
   4  -4  -5   78.99    5.80 
  -4  -4   5   85.29    6.00 
  -4  -4   5   77.89    6.00 
  -4   4   5   97.99    6.70 
  -4   4   5   91.19    6.90 
  -4   4   5   94.79   12.20 
  -4   4   5   89.69    6.00 
  -4   4   5   90.39    6.40 
  -3  -4   5   31.50    3.30 
  -3  -4   5   33.20    3.20 
  -3  -4   5   29.20    3.20 
  -3  -4   5   31.40    4.10 
   3  -4  -5   32.00    3.30 
  -3   4   5   39.80    3.90 
  -3   4   5   24.60    3.20 
  -3   4   5   30.50    4.00 
  -3   4   5   30.40    7.50 
  -3   4   5   26.90    4.10 
  -3   4   5   30.60    3.80 
  -2  -4   5 1514.35   94.69 
  -2   4   5 1504.45  106.79 
  -2   4   5 1774.42   83.39 
  -1  -4   5  316.07   18.30 
  -1  -4   5  290.67   21.30 
   1  -4  -5  320.87   17.00 
  -1  -4   5  322.17   26.70 
  -1  -4   5  301.37   18.50 
  -1   4   5  314.77   18.70 
  -1   4   5  333.47   17.50 
  -1   4   5  323.97   17.90 
  -1   4   5  321.07   19.00 
  -1   4   5  305.97   27.80 
   0  -4   5  199.98   13.20 
   0  -4   5  207.28   21.10 
   0  -4  -5  189.88   11.10 
   0  -4   5  204.78   13.00 
   0  -4   5  189.88   12.50 
   0   4   5  189.98   12.70 
   0   4   5  203.78   13.00 
   0   4   5  211.28   21.40 
   0   4   5  183.08   11.60 
   0   4   5  190.78   11.90 
   1  -4   5   13.40    3.20 
  -1  -4  -5   11.90    2.40 
   1  -4   5   16.40    6.70 
  -1  -4  -5   19.50    2.50 
   1  -4   5   19.80    3.30 
   1   4   5   19.50    3.50 
   1   4   5   17.30    3.20 
   1   4   5   17.30    7.10 
   2  -4   5  109.29    7.30 
   2  -4   5  107.89    7.20 
   2  -4   5   95.79    7.40 
  -2  -4  -5   97.69    6.90 
  -2  -4  -5  105.69    6.30 
   2   4   5   84.69    6.80 
   2   4   5   88.79    7.10 
   2   4   5   81.39    6.60 
  -2   4  -5  108.29    6.40 
   2   4   5   92.29   14.10 
   3  -4   5   15.90    1.70 
  -3  -4  -5   15.40    3.60 
   3  -4   5   16.00    2.10 
   3   4   5   10.10    3.80 
   3   4   5   18.00    2.50 
  -4  -5   5  149.39   11.10 
  -4  -5   5  158.58   10.90 
  -4  -5   5  141.29   10.30 
   4  -5  -5  143.39    8.80 
  -4   5   5  144.99    9.30 
  -4   5   5  153.78    9.00 
  -4   5   5  142.39    9.80 
  -4   5   5  162.98   16.70 
  -3  -5   5  153.18   10.00 
  -3  -5   5  161.78   11.80 
  -3  -5   5  152.08    9.90 
   3  -5  -5  167.68   10.00 
  -3   5   5  168.98   11.30 
  -3   5   5  165.88   10.20 
  -3   5   5  169.68   11.10 
  -3   5   5  170.98   18.60 
  -3   5   5  189.48   10.90 
  -2  -5   5  657.83   40.90 
   2  -5  -5  611.54   31.00 
  -2   5   5  522.15   34.20 
  -2   5   5  575.74   32.40 
  -2   5   5  587.44   32.30 
  -2   5   5  564.24   32.60 
  -2   5   5  605.74   43.30 
   1  -5  -5   40.30    3.20 
  -1  -5   5   37.90    4.20 
  -1  -5   5   41.00    5.40 
  -1  -5   5   32.80    7.20 
  -1  -5   5   39.40    4.30 
  -1   5   5   45.60    9.20 
  -1   5   5   41.80    3.90 
  -1   5   5   41.60    4.50 
  -1   5   5   43.20    4.80 
  -1   5   5   43.70    3.80 
   0  -5  -5  252.77   14.90 
   0  -5   5  295.37   31.90 
   0   5   5  257.07   18.60 
   0   5   5  287.17   30.30 
   0   5   5  276.77   16.00 
   1  -5   5  393.96   21.90 
  -1  -5  -5  379.56   20.80 
   1  -5   5  396.66   22.20 
  -1  -5  -5  333.57   21.00 
  -1  -5  -5  405.26   20.50 
   1  -5   5  395.36   22.10 
   1   5   5  368.66   32.20 
   1   5   5  379.96   21.70 
  -1   5  -5  400.36   20.50 
   1   5   5  321.57   20.30 
   1   5   5  390.06   22.00 
   1   5   5  406.66   22.30 
   2  -5   5  234.08   14.00 
  -2  -5  -5  227.08   12.50 
   2  -5   5  228.08   13.50 
  -2  -5  -5  220.88   13.30 
   2  -5   5  231.08   13.50 
   2   5   5  244.68   13.90 
   2   5   5  190.68   13.10 
   2   5   5  257.37   23.70 
  -2   5  -5  234.48   12.70 
   2   5   5  211.88   13.20 
  -3  -5  -5   14.50    3.30 
   3  -5   5   11.20    3.90 
  -3   5  -5   10.40    3.50 
   3   5   5    8.30    3.20 
   4  -6  -5    8.30    1.70 
  -4  -6   5    7.80    1.60 
  -4   6   5   11.70    2.00 
  -4   6   5   10.50    2.40 
  -4   6   5   12.40    2.20 
  -4   6   5   10.80    1.80 
  -4   6   5   10.80    4.50 
   3  -6  -5  114.49    7.70 
  -3   6   5  137.49    8.30 
  -3   6   5  131.19    9.20 
  -3   6   5  140.79    8.80 
  -3   6   5  117.99   15.50 
  -3   6   5  119.99    7.60 
  -3   6   5  122.69    9.10 
   2  -6  -5  214.18   13.50 
  -2   6   5  243.98   15.30 
  -2   6   5  247.18   15.20 
  -2   6   5  260.17   14.80 
  -2   6   5  249.28   14.10 
  -2   6   5  266.57   24.60 
  -2   6   5  247.18   15.10 
   1  -6  -5   64.19    4.40 
  -1  -6   5   58.69    5.90 
  -1  -6   5   67.09    5.60 
  -1  -6   5   56.39    9.40 
  -1  -6   5   55.69    5.30 
  -1   6   5   60.69    4.90 
  -1   6   5   63.99    5.20 
  -1   6   5   69.39    5.90 
  -1   6   5   58.19   10.70 
  -1   6   5   61.49    5.90 
   0  -6   5  270.57   19.40 
   0  -6   5  328.87   19.10 
   0  -6   5  299.37   18.30 
   0  -6   5  285.77   26.40 
   0   6   5  286.47   18.60 
   0   6   5  320.37   27.80 
   0   6   5  289.67   18.60 
   0   6   5  315.57   19.90 
  -1  -6  -5  100.79    7.40 
  -1  -6  -5  111.29    6.80 
  -1  -6  -5  107.39    7.20 
   1  -6   5  110.79    8.30 
   1  -6   5  128.19   16.20 
   1  -6   5  105.59    7.90 
   1  -6   5  108.09    8.00 
   1   6   5   87.69    6.70 
   1   6   5  103.49    7.90 
   1   6   5   90.09   14.20 
  -1   6  -5  101.79    6.60 
   1   6   5  103.39    7.80 
   1   6   5  108.29    8.20 
   1   6   5   97.29    7.30 
  -2  -6  -5   81.89    5.10 
   2  -6   5   77.19    6.00 
  -2  -6  -5   81.89    6.00 
   2  -6   5   79.29   12.10 
   2  -6   5   81.89    6.40 
   2  -6   5   74.59    5.90 
   2   6   5   69.29    5.70 
  -2   6  -5   73.89    5.10 
   2   6   5   68.19    6.00 
  -4  -7   5   22.10    2.30 
  -4  -7   5   18.50    3.00 
   4  -7  -5   19.20    2.20 
  -4  -7   5   21.40    2.50 
  -4   7   5   24.10    2.50 
  -4   7   5   22.50    6.70 
  -4   7   5   22.70    2.60 
  -4   7   5   22.10    2.10 
   3  -7  -5  470.55   26.20 
  -3  -7   5  474.85   26.10 
  -3  -7   5  490.95   28.10 
  -3  -7   5  469.25   26.90 
  -3   7   5  536.05   27.20 
  -3   7   5  544.95   26.80 
  -3   7   5  450.65   36.80 
  -3   7   5  559.04   28.40 
  -3   7   5  499.45   26.10 
   2  -7  -5  149.49    9.70 
  -2   7   5  183.28   19.80 
  -2   7   5  163.88   11.50 
  -2   7   5  177.88   10.40 
  -2   7   5  181.28   11.60 
  -2   7   5  173.98   11.30 
  -2   7   5  175.08   10.80 
   1  -7  -5  117.09    7.70 
  -1  -7   5  129.89   18.00 
   0  -7   5  183.38   12.40 
   0  -7   5  176.48   19.30 
   0  -7  -5  181.48   10.60 
   0  -7   5  183.98   12.10 
   0  -7   5  178.48   11.80 
   0   7   5  185.18   11.00 
   0   7   5  190.28   12.10 
   0   7   5  185.28   12.40 
   0   7   5  196.48   20.50 
   0   7   5  183.68   11.60 
   1  -7   5   76.79   12.90 
   1  -7   5  103.99    7.70 
  -1  -7  -5  105.89    7.60 
   1  -7   5  108.59    7.70 
  -1  -7  -5   99.99    6.40 
   1  -7   5  105.49    7.70 
  -1  -7  -5  101.89    7.40 
   1   7   5   94.19    7.00 
   1   7   5  104.19    7.70 
   1   7   5  102.89   14.80 
   1   7   5   92.39    7.30 
  -1   7  -5   93.09    6.30 
  -2  -7  -5  116.39    8.30 
  -2  -7  -5  118.59    7.30 
   2  -7   5  138.09   15.70 
   2  -7   5  123.19    8.30 
   2  -7   5  128.09    8.70 
   2  -7   5  135.29    8.50 
   2   7   5  128.99    8.60 
  -2   7  -5  128.59   14.20 
   2   7   5  122.89    7.90 
  -2   7  -5  127.59    7.60 
  -4  -8   5   74.09    6.10 
  -4  -8   5   72.19    5.20 
   4  -8  -5   77.89    5.00 
  -4  -8   5   67.19    4.70 
  -4   8   5   74.99    5.70 
  -4   8   5   71.59    4.60 
  -4   8   5   74.99    5.40 
  -4   8   5   66.19   12.00 
  -3  -8   5  694.33   39.50 
  -3  -8   5  683.13   40.40 
   3  -8  -5  795.02   39.20 
  -3   8   5  764.42   41.70 
  -3   8   5  810.42   39.80 
  -3   8   5  735.53   38.60 
  -3   8   5  813.12   40.40 
   2  -8  -5   68.89    5.20 
  -2   8   5   84.49    7.00 
  -2   8   5   82.59   12.60 
  -2   8   5   76.39    6.40 
  -2   8   5   88.99    6.00 
  -2   8   5   83.29    6.80 
  -1  -8   5  223.88   14.00 
   1  -8  -5  229.08   12.70 
  -1  -8   5  209.18   13.40 
  -1  -8   5  201.78   13.50 
  -1   8   5  221.98   14.30 
  -1   8   5  224.88   14.70 
  -1   8   5  222.58   13.60 
  -1   8   5  237.78   13.00 
  -1   8   5  227.98   14.30 
  -1   8   5  239.18   23.30 
   0  -8   5   69.69    6.00 
   0  -8   5   79.09   11.70 
   0  -8   5   64.19    5.80 
   0  -8   5   63.59    6.00 
   0  -8  -5   71.49    4.80 
   0   8   5   75.09   11.90 
   0   8   5   65.59    6.10 
   0   8   5   66.19    5.60 
   0   8   5   59.99    5.80 
   0   8   5   60.99    5.10 
   0   8  -5   61.59    4.40 
   1  -8   5   65.29    5.50 
   1  -8   5   58.59    5.30 
  -1  -8  -5   61.19    5.30 
   1  -8   5   60.49    5.60 
   1  -8   5   46.00   10.10 
  -1  -8  -5   56.39    4.30 
  -1   8  -5   57.49    4.20 
   1   8   5   62.79    5.40 
   1   8   5   53.99   10.40 
   1   8   5   52.39    5.30 
   1   8   5   51.09    5.50 
   2  -8   5  143.19    9.00 
  -2  -8  -5  131.99    8.50 
  -2  -8  -5  131.19    8.80 
   2  -8   5  134.49    8.60 
   2  -8   5  138.19    8.70 
  -2  -8  -5  128.89    7.50 
  -2   8  -5  140.89    7.80 
   2   8   5  135.49    8.10 
  -2   8  -5  106.39   12.90 
   2   8   5  139.19    8.50 
   2   8   5  129.99   10.80 
   2   8   5  114.99   17.80 
   4  -9  -5  131.79    7.40 
  -4  -9   5  111.09    7.50 
  -4  -9   5  109.79    7.80 
  -4  -9   5  118.29    8.30 
  -4   9   5  116.99    6.90 
  -4   9   5  121.69    7.90 
  -4   9   5  128.99    7.30 
  -4   9   5  107.49   13.00 
  -4   9   5  121.69    8.70 
  -4   9   5  131.89    8.60 
  -3  -9   5  122.29    8.70 
   3  -9  -5  150.68   10.30 
  -3  -9   5  117.99    9.30 
  -3   9   5  132.69    9.60 
  -3   9   5  150.68   17.10 
  -3   9   5  125.29    7.90 
  -3   9   5  158.58   10.00 
  -3   9   5  136.19    9.60 
  -3   9   5  151.68    9.70 
   2  -9  -5  397.26   22.00 
  -2   9   5  431.26   22.50 
  -2   9   5  421.76   33.60 
  -2   9   5  416.16   23.50 
  -2   9   5  430.66   23.00 
  -2   9   5  406.36   23.80 
  -2   9   5  411.66   23.90 
  -1  -9   5   83.79    7.00 
   1  -9  -5   80.89    5.70 
  -1  -9   5   78.09    6.40 
  -1  -9   5   83.89    6.60 
  -1   9   5   89.29    7.40 
  -1   9   5   93.39    6.30 
  -1   9   5   83.39   12.80 
  -1   9   5   93.89    6.70 
  -1   9   5   86.89    7.30 
  -1   9   5   96.09    6.80 
   0  -9   5  107.59   13.50 
   0  -9  -5  106.59    6.70 
   0  -9   5  106.09    7.70 
   0  -9   5  106.29    7.90 
   0  -9   5  109.29    8.20 
   0  -9  -5  112.49    7.80 
   0   9   5  104.69    7.20 
   0   9  -5  102.49    6.50 
   0   9   5  128.19    8.60 
   0   9   5   95.59    7.80 
   0   9   5  108.59    7.70 
   0   9   5   95.59   13.60 
   1  -9   5   29.60    3.80 
  -1  -9  -5   38.10    4.10 
  -1  -9  -5   40.00    3.30 
  -1  -9  -5   39.90    4.00 
   1  -9   5   42.20    4.20 
   1  -9   5   29.20    7.20 
   1  -9   5   40.30    4.60 
   1   9   5   29.00    4.40 
  -1   9  -5   36.20    3.10 
   1   9   5   42.70    5.20 
   1   9   5   26.90    9.40 
   1   9   5   36.40    4.20 
   1   9   5   34.10    4.50 
   2  -9   5   83.59    7.50 
   2  -9   5   84.39    6.30 
  -2  -9  -5   83.49    5.70 
   2  -9   5   64.79   12.40 
  -2  -9  -5   82.59    5.50 
   2  -9   5   92.09    6.10 
   2   9   5   83.89    6.00 
  -2   9  -5   92.59    5.30 
  -2   9  -5   63.29   10.70 
   2   9   5   81.89    5.70 
  -4 -10   5   36.10    3.50 
   4 -10  -5   44.60    3.10 
  -4  10   5   42.50    3.50 
  -4  10   5   44.30    3.70 
  -4  10   5   45.60    3.90 
  -4  10   5   48.80    3.40 
  -3 -10   5  574.64   32.60 
   3 -10  -5  634.54   31.90 
  -3  10   5  547.25   32.00 
  -3  10   5  637.94   32.20 
  -3  10   5  643.34   33.70 
  -3  10   5  640.44   32.70 
  -3  10   5  640.84   33.40 
  -2 -10   5   47.60    5.00 
   2 -10  -5   49.60    4.10 
  -2  10   5   57.09    5.10 
  -2  10   5   46.40    5.30 
  -2  10   5   62.09    4.70 
  -2  10   5   64.49   10.90 
  -2  10   5   58.29    5.50 
  -2  10   5   55.79    4.80 
   1 -10  -5  312.77   16.60 
   1 -10  -5  295.97   18.40 
  -1 -10   5  305.47   18.00 
  -1 -10   5  289.07   17.20 
  -1 -10   5  288.37   17.50 
  -1  10   5  299.77   18.30 
  -1  10   5  329.47   27.80 
  -1  10   5  325.07   17.50 
  -1  10   5  282.67   17.60 
  -1  10   5  331.27   17.10 
  -1  10   5  296.97   18.40 
   0 -10  -5   46.40    4.60 
   0 -10  -5   43.60    3.60 
   0 -10   5   46.80    4.60 
   0 -10   5   42.40    4.70 
   0 -10   5   51.79    4.50 
   0  10   5   48.70    4.80 
   0  10   5   41.40    4.10 
   0  10   5   40.00    4.70 
   0  10   5   48.40    9.40 
   0  10  -5   45.80    3.50 
   0  10   5   47.10    4.50 
   1 -10   5  112.49    9.70 
  -1 -10  -5  107.19    7.00 
   1 -10   5  111.69    8.40 
  -1 -10  -5  110.79    6.60 
  -1 -10  -5   99.09    8.70 
   1 -10   5  101.29    9.50 
   1 -10   5   80.89   12.00 
  -1  10  -5  110.29    7.80 
   1  10   5   85.59   12.90 
   1  10   5  104.69    7.70 
   1  10   5   97.79    7.00 
   1  10   5   94.39    6.80 
   2 -10   5    1.20    2.20 
  -2 -10  -5    2.40    1.30 
   2 -10   5    0.90    1.10 
   2 -10   5    2.80    1.70 
   2 -10   5    1.60    1.80 
  -2 -10  -5    0.90    1.50 
  -2  10  -5    0.90    2.00 
  -2  10  -5   -0.10    0.70 
   2  10   5    2.80    1.10 
   2  10   5   -0.60    2.20 
   2  10   5    2.30    1.40 
  -4 -11   5  254.87   15.70 
   4 -11  -5  278.77   13.80 
  -4 -11   5  271.67   14.80 
   4 -11  -5  239.78   13.90 
  -4  11   5  269.87   14.10 
  -4  11   5  252.77   14.20 
  -4  11   5  235.38   13.60 
  -4  11   5  275.77   13.90 
  -3 -11   5  129.19    9.60 
   3 -11  -5  147.09    8.50 
  -3  11   5  143.79    9.90 
  -3  11   5  145.19    9.00 
  -3  11   5  146.89    9.60 
  -3  11   5  152.78    8.70 
   2 -11  -5  155.78    9.40 
  -2  11   5  177.08   10.80 
  -2  11   5  156.88   17.80 
  -2  11   5  177.78    9.90 
  -2  11   5  158.88   10.10 
  -2  11   5  144.79   11.20 
  -2  11   5  151.18   10.90 
  -1 -11   5  282.37   17.20 
  -1 -11   5  286.97   17.60 
   1 -11  -5  322.17   16.80 
  -1 -11   5  293.27   18.00 
   1 -11  -5  315.27   18.80 
  -1  11   5  308.47   18.50 
  -1  11   5  281.47   17.80 
  -1  11   5  358.86   28.50 
  -1  11   5  328.97   17.70 
  -1  11   5  309.57   18.80 
  -1  11   5  326.17   17.30 
   0 -11   5   63.39    5.70 
   0 -11  -5   66.39    5.50 
   0 -11   5   61.59    5.20 
   0 -11   5   66.19    5.50 
   0 -11  -5   66.29    4.50 
   0  11  -5   59.49    4.20 
   0  11   5   59.89    5.00 
   0  11   5   64.89    5.40 
   0  11   5   69.69    5.70 
   0  11   5   62.29    5.80 
   0  11   5   47.90    9.20 
   1 -11   5   56.29    9.40 
  -1 -11  -5   65.39    4.40 
  -1 -11  -5   69.09    5.20 
  -1 -11  -5   67.59    5.70 
   1 -11   5   74.19    5.40 
   1 -11   5   65.89    5.50 
   1 -11   5   76.49    5.90 
   1  11   5   53.39    4.80 
  -1  11  -5   52.99    8.50 
   1  11   5   58.29    5.00 
   1  11   5   70.79    5.70 
  -1  11  -5   67.19    4.50 
   1  11   5   54.69    9.80 
   2 -11   5  235.38   13.10 
  -2 -11  -5  232.48   13.40 
  -2 -11  -5  217.08   12.70 
   2 -11   5  253.17   13.60 
   2 -11   5  241.58   13.20 
   2 -11   5  199.58   18.00 
  -2  11  -5  246.88   12.50 
   2  11   5  214.48   14.40 
   4 -12  -5   51.29    3.40 
  -4 -12   5   52.29    3.80 
   4 -12  -5   51.39    3.50 
  -4  12   5   46.70    7.30 
  -4  12   5   45.70    4.40 
  -4  12   5   49.70    3.90 
  -4  12   5   57.49    4.20 
  -4  12   5   63.19    3.60 
   3 -12  -5  172.08    9.90 
  -3 -12   5  155.68   11.00 
  -3  12   5  182.78   11.10 
  -3  12   5  163.58   17.30 
  -3  12   5  182.08   10.10 
  -3  12   5  183.88   10.40 
  -3  12   5  179.38   11.40 
  -2 -12   5  101.69    7.40 
   2 -12  -5  109.89    6.90 
  -2  12   5  113.79    8.60 
  -2  12   5  115.29    7.60 
  -2  12   5  119.59    7.40 
  -2  12   5  114.99   14.40 
  -2  12   5  105.69    8.40 
   1 -12  -5  272.57   17.20 
   1 -12  -5  284.17   14.00 
  -1 -12   5  230.08   14.50 
  -1 -12   5  258.07   15.20 
  -1  12   5  257.07   15.60 
  -1  12   5  265.27   14.40 
  -1  12   5  209.18   21.90 
  -1  12   5  250.47   15.80 
  -1  12   5  258.17   14.80 
  -1  12   5  224.38   15.90 
   0 -12  -5  244.08   13.80 
   0 -12   5  226.68   14.00 
   0 -12  -5  239.78   12.60 
   0 -12   5  219.58   13.70 
   0  12   5  222.38   22.10 
   0  12   5  210.78   13.10 
   0  12   5  211.28   14.10 
   0  12   5  226.88   14.20 
   0  12   5  227.48   13.60 
  -1 -12  -5  102.09    7.10 
   1 -12   5   76.99   12.10 
   1 -12   5  108.49    7.10 
  -1 -12  -5   98.49    6.70 
   1 -12   5  103.39    7.20 
   1 -12   5   96.49    6.70 
  -1 -12  -5   99.39    5.90 
   1  12   5   83.29    6.30 
  -1  12  -5   92.39    5.90 
   1  12   5   91.99    7.10 
   1  12   5   92.49    6.50 
   2 -12   5  120.69    7.20 
  -2 -12  -5  111.49    7.50 
   2 -12   5  124.19    7.60 
   2 -12   5  112.99    7.30 
  -2  12  -5  122.29    6.70 
   2  12   5  108.89    6.80 
   2  12   5  108.49    6.80 
  -4 -13   5   47.40    3.80 
   4 -13  -5   54.49    3.50 
  -4  13   5   54.09    7.90 
  -4  13   5   63.79    4.80 
  -4  13   5   56.69    3.50 
  -3 -13   5    4.60    1.50 
  -3  13   5    4.20    1.60 
  -3  13   5    4.70    1.30 
  -3  13   5    1.70    2.60 
  -3  13   5    6.50    1.70 
  -3  13   5    7.90    1.60 
   2 -13  -5   25.50    2.60 
  -2 -13   5   20.40    2.90 
  -2  13   5   19.40    3.60 
  -2  13   5   24.40    3.00 
  -2  13   5   21.20    3.10 
  -2  13   5   16.50    5.50 
  -2  13   5   24.30    3.60 
   1 -13  -5  560.54   31.30 
  -1 -13   5  524.05   32.20 
  -1 -13   5  499.75   30.40 
   1 -13  -5  571.54   28.90 
  -1  13   5  562.14   30.90 
  -1  13   5  503.45   30.70 
  -1  13   5  576.84   29.40 
  -1  13   5  577.64   29.80 
  -1  13   5  561.64   30.60 
  -1  13   5  616.44   40.60 
   0 -13   5   68.79    5.40 
   0 -13   5   78.79    6.90 
   0 -13  -5   75.39    5.90 
   0 -13  -5   79.09    5.10 
   0  13   5   77.79   11.00 
   0  13   5   77.19    6.10 
   0  13  -5   69.99    4.80 
   0  13   5   76.79    6.00 
   1 -13   5   19.90    3.00 
  -1 -13  -5   23.10    3.10 
  -1 -13  -5   22.80    2.90 
   1 -13   5   22.40    2.80 
  -1 -13  -5   18.00    2.00 
   1 -13   5   19.90    2.80 
  -1  13  -5   17.20    2.00 
   1  13   5   23.90    3.10 
   1  13   5   20.60    2.50 
   1  13   5   20.00    2.60 
   2 -13   5  201.38   11.20 
   2 -13   5  192.98   11.00 
  -2 -13  -5  192.58   11.10 
  -2 -13  -5  180.28   11.20 
   2 -13   5  190.78   10.80 
  -2  13  -5  196.88   10.40 
   3 -14  -5    1.40    0.70 
  -3 -14   5    1.40    1.20 
  -3  14   5    0.70    1.50 
  -3  14   5    1.60    2.50 
  -3  14   5    1.60    1.40 
  -3  14   5    4.20    1.80 
  -3  14   5    1.30    1.40 
  -2 -14   5  153.08    9.80 
   2 -14  -5  157.98    9.10 
  -2  14   5  158.68   10.50 
  -2  14   5  163.18   10.70 
  -2  14   5  154.98   10.20 
  -2  14   5  157.48    9.40 
  -2  14   5  164.68    9.70 
  -1 -14   5  486.35   27.10 
   1 -14  -5  527.95   26.50 
   1 -14  -5  463.35   28.20 
  -1 -14   5  536.35   27.80 
  -1  14   5  567.14   37.30 
  -1  14   5  524.15   29.40 
  -1  14   5  451.35   27.60 
  -1  14   5  546.05   28.90 
  -1  14   5  477.75   28.30 
  -1  14   5  509.05   27.70 
   0 -14  -5   90.89    7.10 
   0 -14   5   87.19    6.60 
   0 -14  -5   88.99    5.60 
   0 -14   5   84.99    6.10 
   0 -14  -5   97.29    6.60 
   0 -14   5   91.59    6.50 
   0  14   5   88.99    7.00 
   0  14   5   86.29    6.20 
   0  14   5   80.59    7.00 
   0  14   5   95.69    6.60 
   0  14  -5   82.49    5.50 
  -1 -14  -5   28.80    3.20 
   1 -14   5   29.50    3.00 
  -1 -14  -5   23.10    3.00 
  -1 -14  -5   22.70    2.20 
   1 -14   5   26.10    3.00 
   1 -14   5   28.90    3.30 
   1  14   5   31.10    3.30 
   1  14   5   30.50    2.80 
  -1  14  -5   26.50    2.50 
  -2 -14  -5  147.49    9.70 
   2 -14   5  140.69    8.70 
   2 -14   5  129.69    8.50 
   2 -14   5  129.69    7.90 
  -2 -14  -5  119.49    7.70 
  -2  14  -5  138.39    7.50 
  -2  14  -5  141.49    8.10 
   3 -15  -5   90.39    5.20 
  -3 -15   5   80.09    5.70 
  -3  15   5   86.19   10.20 
  -3  15   5   87.99    6.20 
  -3  15   5   82.19    6.20 
  -3  15   5   89.39    5.50 
  -3  15   5   90.59    5.60 
   2 -15  -5   60.29    4.20 
   2 -15  -5   69.79    6.00 
  -2 -15   5   52.49    4.70 
  -2  15   5   61.49    5.30 
  -2  15   5   62.29    4.70 
  -2  15   5   65.99    5.50 
  -2  15   5   65.89    9.50 
  -2  15   5   65.89    4.90 
  -2  15   5   64.79    5.50 
  -1 -15   5  409.26   21.40 
   1 -15  -5  352.76   21.80 
   1 -15  -5  414.26   20.20 
  -1 -15   5  377.66   20.60 
  -1  15   5  411.76   21.70 
  -1  15   5  319.97   27.30 
  -1  15   5  415.66   21.10 
  -1  15   5  341.67   21.20 
  -1  15   5  408.36   22.10 
  -1  15   5  409.56   20.80 
   1  15  -5  338.87   20.50 
   0 -15  -5   65.79    5.20 
   0 -15   5   71.69    5.80 
   0 -15  -5   60.19    4.20 
   0 -15   5   69.09    5.40 
   0 -15   5   73.49    5.20 
   0 -15  -5   64.49    5.10 
   0  15   5   62.79    5.00 
   0  15   5   68.59    5.70 
   0  15  -5   63.59    4.30 
   0  15   5   52.69    4.90 
   0  15   5   63.79    5.30 
   1 -15   5    6.60    2.00 
   1 -15   5   11.20    1.80 
   1 -15   5    9.80    2.20 
  -1 -15  -5    7.90    1.90 
   1  15   5   13.50    2.20 
  -1  15  -5    8.20    1.40 
   3 -16  -5   38.60    2.60 
   3 -16  -5   43.00    4.10 
  -3  16   5   38.50    3.50 
  -3  16   5   44.60    3.70 
  -3  16   5   37.80    6.20 
  -3  16   5   38.90    3.00 
  -3  16   5   36.10    3.50 
   2 -16  -5   97.09    5.80 
  -2 -16   5  101.69    8.20 
   2 -16  -5  102.29    7.60 
  -2  16   5   81.39   10.60 
  -2  16   5   94.09    6.90 
  -2  16   5   99.89    6.30 
  -2  16   5   99.39    7.10 
  -2  16   5   98.49    6.40 
  -2  16   5  101.89    9.80 
   1 -16  -5  157.08    8.60 
  -1 -16   5  158.28   10.30 
   1 -16  -5  133.79   10.00 
  -1 -16   5  152.48    9.60 
   1 -16  -5  168.48    9.60 
  -1  16   5  133.29   14.10 
  -1  16   5  159.58    9.30 
  -1  16   5  128.79    9.50 
  -1  16   5  156.58    9.90 
  -1  16   5  159.98    9.50 
  -1  16   5  163.68   10.40 
   0 -16  -5  217.98   11.90 
   0 -16  -5  189.88   10.90 
   0 -16   5  203.38   12.10 
   0 -16  -5  205.48   12.00 
   0 -16   5  187.18   11.20 
   0 -16   5  210.78   11.80 
   0  16   5  218.18   12.60 
   0  16   5  193.88   11.60 
   0  16  -5  202.38   11.00 
   0  16   5  178.28   11.70 
   1 -16   5  210.38   11.90 
   1 -16   5  210.78   12.10 
   1 -16   5  202.48   11.60 
  -1 -16  -5  213.18   11.90 
  -1 -16  -5  207.78   12.10 
  -1  16  -5  207.38   11.30 
   1  16   5  201.08   12.00 
   3 -17  -5   60.19    4.70 
  -3  17   5   58.29    4.40 
  -3  17   5   55.89    4.30 
  -3  17   5   56.39    4.40 
  -2 -17   5   39.40    3.20 
   2 -17  -5   39.00    2.80 
  -2  17   5   40.70    4.70 
  -2  17   5   39.10    3.70 
  -2  17   5   28.40    3.10 
   1 -17  -5  237.88   17.20 
   1 -17  -5  225.68   12.20 
  -1 -17   5  209.18   12.50 
   1 -17  -5  237.08   13.10 
  -1 -17   5  232.28   13.20 
  -1  17   5  215.38   12.90 
  -1  17   5  243.18   12.90 
  -1  17   5  230.88   13.40 
   1  17  -5  215.88   12.20 
  -1  17   5  232.08   13.80 
   0 -17  -5   41.50    3.60 
   0 -17  -5   39.90    3.60 
   0 -17   5   38.10    3.70 
   0 -17  -5   37.60    2.70 
   0  17  -5   36.80    3.70 
   0  17   5   41.90    3.50 
   0  17   5   35.00    3.50 
   0  17   5   41.50    4.00 
   0  17   5   36.90    3.50 
   1 -17   5   91.99    6.20 
   1 -17   5   89.09    6.60 
   1 -17   5   95.29    6.10 
  -1 -17  -5   91.19    6.20 
  -1 -17  -5   93.49    6.00 
   1  17   5   93.99    6.20 
  -1  17  -5   98.39    5.60 
  -1  17  -5   95.29    6.50 
   2 -18  -5   21.50    2.10 
   2 -18  -5   22.20    2.90 
   2 -18  -5   24.60    2.30 
  -2 -18   5   24.20    2.40 
  -2  18   5   20.50    2.30 
  -2  18   5   24.20    2.60 
  -2  18   5   23.10    2.70 
  -2  18   5   20.10    2.30 
  -2  18   5   19.70    2.50 
  -2  18   5   24.20    4.50 
  -1 -18   5    2.80    1.10 
   1 -18  -5    3.40    1.40 
  -1 -18   5    3.50    1.60 
   1 -18  -5    2.50    0.70 
   1 -18  -5    4.00    1.50 
  -1  18   5    3.70    2.00 
  -1  18   5    4.40    1.30 
  -1  18   5    3.50    2.30 
   1  18  -5    2.90    0.70 
  -1  18   5    5.10    1.40 
   0 -18  -5  197.18   13.40 
   0 -18   5  208.08   11.60 
   0 -18   5  204.78   11.80 
   0 -18  -5  205.08   11.80 
   0 -18  -5  212.38   11.70 
   0  18   5  218.18   12.30 
   0  18   5  189.68   11.50 
   0  18  -5  201.58   11.10 
   1 -18   5  365.36   21.80 
   1 -18   5  424.96   21.70 
   1 -18   5  434.16   21.50 
  -1 -18  -5  396.76   22.00 
  -1 -18  -5  407.36   21.90 
   1  18   5  418.56   21.50 
  -2 -19   5  113.29    8.30 
   2 -19  -5  143.49    8.90 
  -2  19   5  140.09    8.30 
  -2  19   5  131.39    7.70 
  -2  19   5  145.49    8.70 
   1 -19  -5  135.99    7.90 
  -1 -19   5  128.69    7.90 
  -1 -19   5  127.69    7.30 
   1 -19  -5  134.59    8.70 
   1 -19  -5  131.09    7.80 
  -1  19   5  123.79    7.70 
   1  19  -5  130.39    7.30 
  -1  19   5  131.89    8.00 
  -1  19   5  144.29    8.60 
  -1  19   5  117.29    7.70 
   0 -19   5   10.70    1.70 
   0 -19  -5    8.60    1.70 
   0 -19  -5   12.30    1.90 
   0 -19   5   11.10    1.90 
   0  19  -5   11.40    1.40 
   0  19   5   12.40    2.00 
   0  19   5   12.90    1.80 
   1 -20  -5   37.70    3.00 
   1 -20  -5   33.40    3.40 
  -1 -20   5   39.50    3.00 
   1  20  -5   36.20    2.60 
  -1  20   5   39.40    3.30 
  -1  20   5   34.10    2.90 
  -1  20   5   40.70    2.90 
   0 -20   5  117.29    6.70 
   0 -20   5  120.59    7.00 
   0 -20  -5  110.99    7.20 
   0  20  -5  119.19    6.60 
   0  20   5  113.99    7.60 
  -3   0   6  114.59    6.50 
  -3   0   6  121.19    6.80 
  -3   0   6   89.49   10.70 
  -2   0   6   52.89    8.50 
  -2   0   6   50.89    3.90 
  -2   0   6   49.50    4.40 
  -1   0   6 1767.42   89.99 
  -1   0   6 1786.32   90.29 
  -1   0   6 1758.12  100.49 
   1   0  -6 1756.52   88.49 
   0   0   6 1008.20   52.19 
   0   0  -6  894.11   50.49 
   0   0   6  988.40   51.89 
   0   0   6 1109.99   63.99 
   1   0   6    5.30    1.70 
  -1   0  -6    4.80    1.10 
   1   0   6    3.20    1.50 
   1   0   6    2.60    1.80 
  -3  -1   6   20.40    2.10 
  -3  -1   6   14.20    1.80 
  -3   1   6   14.70    4.10 
  -3   1   6   16.90    1.90 
  -3   1   6   17.30    2.10 
  -2  -1   6   87.09    6.10 
  -2  -1   6   83.29    6.20 
  -2   1   6   75.89   10.80 
  -2   1   6   96.29    6.00 
  -2   1   6   95.39    5.60 
  -2   1   6   88.99    6.40 
  -1  -1   6 1348.57   66.79 
  -1  -1   6 1284.27   66.39 
   1  -1  -6 1227.78   64.89 
  -1  -1   6 1380.86   76.49 
  -1   1   6 1331.77   66.79 
  -1   1   6 1234.18   65.39 
  -1   1   6 1250.57   66.39 
  -1   1   6 1272.47   76.19 
   0  -1   6   69.69    5.70 
   0  -1   6   51.39    9.80 
   0   1   6   56.79    5.50 
   1  -1   6   23.30    3.50 
   1  -1   6   22.50    7.20 
  -1  -1  -6   30.80    2.60 
   1  -1   6   18.10    3.60 
   1  -1   6   25.90    3.10 
   1   1   6   28.30    3.00 
  -1   1  -6   26.80    2.60 
   1   1   6   25.40    3.90 
   1   1   6   27.20    7.60 
   1   1   6   28.20    4.40 
   3  -2  -6  155.18    9.20 
  -3  -2   6  186.58    9.70 
  -3   2   6  177.28    9.60 
  -3   2   6  163.78    9.90 
  -2  -2   6   90.89    6.40 
  -2  -2   6   74.19   10.10 
  -2   2   6   98.59   12.20 
  -2   2   6   96.79    5.80 
  -2   2   6   96.89    6.10 
  -2   2   6  100.89    8.80 
  -2   2   6   87.49    6.60 
  -1  -2   6 1185.18   59.39 
   1  -2  -6 1043.50   57.59 
  -1  -2   6 1160.98   59.09 
  -1   2   6 1210.68   59.59 
  -1   2   6 1130.29   58.29 
  -1   2   6 1170.58   59.19 
  -1   2   6 1112.89   68.79 
   0  -2   6  603.24   34.50 
   0  -2   6  629.14   33.10 
   0  -2   6  631.24   43.00 
   0  -2   6  638.84   33.00 
   0  -2  -6  580.44   31.50 
   0   2   6  629.94   32.90 
   0   2   6  632.34   43.10 
   0   2   6  623.84   33.10 
   0   2  -6  561.24   31.40 
   1  -2   6   15.40    2.40 
  -1  -2  -6   16.10    2.20 
   1  -2   6   10.70    2.90 
   1  -2   6   11.40    4.70 
   1   2   6   14.60    2.60 
   1   2   6    8.30    6.20 
   1   2   6    8.90    2.30 
   1   2   6   13.00    2.80 
   3  -3  -6   56.19    3.70 
  -3   3   6   62.39    4.70 
   2  -3  -6  124.39    7.60 
  -2  -3   6  110.59   12.40 
  -2   3   6  150.18    8.40 
  -2   3   6  155.18    8.10 
  -2   3   6  144.29    9.00 
  -2   3   6  124.49   14.50 
  -1  -3   6  753.22   38.60 
  -1  -3   6  621.54   45.70 
   1  -3  -6  697.43   37.10 
  -1  -3   6  723.23   38.30 
  -1   3   6  780.22   39.00 
  -1   3   6  695.33   37.70 
  -1   3   6  780.32   48.70 
  -1   3   6  788.22   38.70 
  -1   3   6  711.73   37.20 
   0  -3   6  110.09   11.00 
   0  -3   6  140.59    9.20 
   0  -3   6  135.99    9.00 
   0  -3   6  126.59   15.20 
   0  -3  -6  145.09    8.00 
   0   3   6  143.19   16.30 
   0   3   6  138.19    9.20 
   0   3   6  142.09    9.30 
   0   3  -6  125.99    7.70 
   1  -3   6   10.70    2.00 
   1  -3   6   13.50    2.50 
   1  -3   6   10.00    2.10 
   1  -3   6    9.90    4.40 
   1   3   6    9.50    2.00 
   1   3   6    7.20    4.30 
   1   3   6    5.90    1.70 
   1   3   6   13.30    2.30 
  -1   3  -6   13.90    2.40 
   3  -4  -6   45.40    3.30 
  -3   4   6   58.79    4.10 
  -3   4   6   55.99    3.70 
  -3   4   6   46.30    7.80 
  -3   4   6   56.09    4.50 
  -3   4   6   42.20    4.40 
  -2  -4   6   58.29    8.80 
  -2  -4   6   69.19    5.40 
   2  -4  -6   59.69    4.30 
  -2   4   6   75.59    5.20 
  -2   4   6   75.89   10.70 
  -2   4   6   77.59    4.80 
  -2   4   6   73.69    5.60 
  -2   4   6   68.29    7.30 
   1  -4  -6  313.77   17.80 
  -1  -4   6  333.97   19.20 
  -1  -4   6  353.86   26.80 
  -1  -4   6  337.97   19.00 
  -1   4   6  349.27   19.40 
  -1   4   6  331.67   18.10 
  -1   4   6  334.57   18.60 
  -1   4   6  349.07   19.60 
  -1   4   6  352.06   27.80 
   0  -4   6   94.09    6.50 
   0  -4   6   85.79    8.50 
   0  -4   6   82.69   11.60 
   0  -4  -6   81.49    7.20 
   0  -4  -6   86.49    5.30 
   0  -4   6   89.69    6.40 
   0   4   6   67.49    5.90 
   0   4  -6   73.39    5.00 
   0   4   6   82.99    6.50 
   0   4   6   82.19    6.40 
  -1  -4  -6   32.50    2.70 
   1  -4   6   26.30    6.20 
   1  -4   6   34.60    3.40 
   1  -4   6   34.60    3.30 
   1  -4   6   37.50    3.40 
   1   4   6   31.10    7.00 
   1   4   6   30.10    3.30 
  -1   4  -6   32.20    2.60 
   1   4   6   26.60    3.00 
   3  -5  -6  116.79    7.00 
  -3   5   6  132.09    8.00 
  -3   5   6  113.39   12.80 
  -3   5   6  130.99    7.70 
  -3   5   6  133.49    7.40 
   2  -5  -6  157.48    9.40 
  -2   5   6  174.98   10.20 
  -2   5   6  186.78    9.90 
  -2   5   6  193.68   12.50 
  -2   5   6  139.69   16.10 
  -2   5   6  182.28   10.90 
   1  -5  -6  237.38   12.70 
  -1  -5   6  228.08   13.80 
  -1  -5   6  221.18   19.80 
  -1  -5   6  233.98   13.60 
  -1   5   6  235.58   14.10 
  -1   5   6  240.98   13.40 
  -1   5   6  241.78   14.30 
  -1   5   6  226.98   12.90 
   0  -5  -6   76.99    6.10 
   0  -5   6   86.89    6.10 
   0  -5   6   72.79   10.50 
   0  -5   6   68.99    8.10 
   0  -5  -6   81.79    5.10 
   0  -5   6   88.99    6.30 
   0   5  -6   74.09    4.90 
   0   5   6   78.69    6.30 
   0   5   6   79.59    6.10 
   0   5   6   69.99    5.80 
   0   5   6   86.09   12.10 
   1  -5   6   44.90    4.00 
   1  -5   6   45.60    3.80 
   1  -5   6   35.80    3.70 
  -1  -5  -6   45.60    3.20 
   1  -5   6   40.50    7.20 
   1   5   6   37.60    7.50 
   1   5   6   47.00    3.90 
   1   5   6   48.90    4.00 
  -1   5  -6   45.70    3.20 
   3  -6  -6   39.80    2.90 
  -3   6   6   44.80    3.30 
  -3   6   6   46.70    3.50 
  -3   6   6   42.10    3.80 
   2  -6  -6   13.80    1.70 
  -2   6   6   19.40    5.50 
  -2   6   6   18.50    2.50 
  -2   6   6   15.40    2.40 
  -2   6   6   15.10    2.10 
  -2   6   6   18.30    2.70 
   1  -6  -6   65.49    4.00 
  -1  -6   6   55.59    4.50 
  -1  -6   6   53.09    4.60 
  -1  -6   6   48.70    8.70 
  -1   6   6   53.29    4.90 
  -1   6   6   57.99    9.50 
  -1   6   6   57.19    4.50 
  -1   6   6   49.30    4.00 
  -1   6   6   50.49    4.80 
   0  -6  -6   40.40    3.20 
   0  -6   6   36.80    5.30 
   0  -6  -6   32.90    2.80 
   0  -6   6   38.90    3.70 
   0  -6  -6   29.60    3.70 
   0  -6   6   35.90    3.50 
   0  -6   6   29.00    7.80 
   0   6  -6   32.40    3.30 
   0   6   6   33.50    3.50 
   0   6   6   36.90    3.80 
   0   6   6   38.10    8.00 
   0   6   6   36.30    3.80 
   0   6   6   32.10    3.00 
  -1  -6  -6   28.10    2.30 
   1  -6   6   27.30    2.90 
   1  -6   6   27.80    3.00 
   1  -6   6   28.70    2.80 
   1   6   6   24.90    6.10 
   1   6   6   28.70    3.00 
  -1   6  -6   23.70    2.20 
   1   6   6   29.50    2.80 
   3  -7  -6   20.20    1.80 
  -3   7   6   23.00    2.30 
  -3   7   6   17.70    2.50 
  -3   7   6   18.50    2.10 
   2  -7  -6   85.49    5.70 
  -2   7   6   90.89    6.10 
  -2   7   6   99.59   12.40 
  -2   7   6  102.09    6.50 
  -2   7   6  100.39    6.90 
  -2   7   6  110.09    7.00 
  -1  -7   6   62.49    5.10 
  -1  -7   6   70.19    6.20 
   1  -7  -6   63.79    4.30 
  -1   7   6   65.79    5.00 
  -1   7   6   67.59    5.50 
  -1   7   6   69.79    5.50 
  -1   7   6   61.59    4.60 
  -1   7   6   72.29   10.50 
   0  -7   6   26.70    3.00 
   0  -7  -6   27.00    4.10 
   0  -7   6   26.20    3.20 
   0  -7  -6   26.90    2.40 
   0  -7  -6   23.60    2.60 
   0  -7   6   23.30    5.60 
   0  -7   6   23.00    3.30 
   0   7   6   28.00    3.30 
   0   7   6   30.60    4.30 
   0   7  -6   23.60    2.20 
   0   7   6   28.50    6.80 
   0   7   6   23.60    3.00 
  -1  -7  -6   18.00    1.80 
   1  -7   6   18.00    2.30 
   1  -7   6   12.60    4.10 
   1  -7   6   20.90    2.40 
   1  -7   6   20.00    2.40 
   1   7   6   19.10    2.20 
   1   7   6   14.60    4.80 
   1   7   6   14.10    2.30 
  -1   7  -6   19.70    1.80 
   3  -8  -6   27.20    2.30 
  -3   8   6   32.00    2.80 
  -3   8   6   33.10    2.60 
  -3   8   6   28.40    3.80 
  -3   8   6   32.70    3.10 
   2  -8  -6   76.49    4.90 
  -2   8   6   79.39    5.50 
  -2   8   6   77.79   10.70 
  -2   8   6   82.89    5.50 
  -2   8   6   78.49    5.90 
  -2   8   6   75.49    5.80 
  -1  -8   6   14.50    2.40 
  -1  -8   6   20.60    2.40 
  -1  -8   6   15.70    3.00 
   1  -8  -6   18.70    2.00 
  -1   8   6   19.90    5.70 
  -1   8   6   18.30    2.60 
  -1   8   6   23.10    2.90 
  -1   8   6   20.90    2.40 
  -1   8   6   20.20    2.90 
   0  -8   6  207.48   11.60 
   0  -8  -6  216.58   10.70 
   0  -8  -6  173.78   12.60 
   0  -8   6  161.78   12.20 
   0  -8   6  163.18   15.20 
   0  -8  -6  193.98   10.80 
   0  -8   6  221.98   11.70 
   0   8  -6  186.48   10.30 
   0   8   6  204.18   11.70 
   0   8   6  158.18   17.20 
   0   8   6  176.28   10.50 
   0   8   6  211.38   11.90 
   1  -8   6    4.00    1.10 
  -1  -8  -6    3.50    0.90 
   1  -8   6    3.70    2.30 
   1  -8   6    3.00    1.10 
   1  -8   6    5.20    1.20 
  -1   8  -6    4.60    2.40 
  -1   8  -6    6.20    1.10 
   1   8   6    5.80    2.90 
   1   8   6    4.70    1.10 
   3  -9  -6   58.69    3.70 
  -3   9   6   55.79    4.00 
  -3   9   6   56.99    4.10 
  -3   9   6   65.69    4.00 
  -3   9   6   52.69    5.40 
  -3   9   6   59.19    8.10 
   2  -9  -6   48.70    4.20 
  -2   9   6   60.19    4.70 
  -2   9   6   49.10    8.30 
  -2   9   6   58.99    6.20 
  -2   9   6   57.79    4.50 
  -1  -9   6   42.20    3.50 
   1  -9  -6   42.80    3.20 
  -1  -9   6   43.90    3.90 
   1  -9  -6   49.20    4.00 
  -1  -9   6   42.20    3.70 
  -1   9   6   45.80    3.90 
  -1   9   6   43.20    4.10 
  -1   9   6   45.40    7.90 
  -1   9   6   41.90    4.40 
  -1   9   6   46.40    4.30 
   0  -9  -6   53.09    3.90 
   0  -9  -6   52.69    4.40 
   0  -9   6   53.79    5.30 
   0  -9   6   47.60    4.30 
   0  -9   6   46.00    3.80 
   0  -9  -6   51.49    3.60 
   0   9   6   55.99    6.00 
   0   9   6   45.20    4.30 
   0   9  -6   45.40    3.30 
   0   9   6   48.90    3.70 
   1  -9   6   16.50    2.00 
   1  -9   6   19.80    2.70 
   1  -9   6   18.30    2.10 
   1   9   6   16.30    1.90 
   1   9   6   23.30    6.10 
  -1   9  -6   17.60    1.70 
   1   9   6   16.90    2.30 
   3 -10  -6   71.99    5.40 
   3 -10  -6   83.29    5.70 
  -3  10   6   94.69   10.10 
  -3  10   6   95.99    5.30 
  -3  10   6   94.49    5.90 
  -3  10   6   81.99    5.40 
  -3  10   6   93.69    5.90 
   2 -10  -6  304.37   16.30 
  -2  10   6  294.07   17.10 
  -2  10   6  308.27   17.60 
  -2  10   6  321.17   16.60 
  -2  10   6  326.57   25.50 
  -2  10   6  296.47   18.20 
   1 -10  -6   65.09    4.40 
  -1 -10   6   66.59    5.00 
   1 -10  -6   70.09    5.30 
  -1 -10   6   62.69    4.80 
  -1  10   6   73.19   10.00 
  -1  10   6   70.99    6.00 
  -1  10   6   74.09    6.50 
  -1  10   6   73.79    5.50 
  -1  10   6   67.89    5.10 
   0 -10   6  101.29    6.60 
   0 -10   6  103.89    6.60 
   0 -10  -6   99.29    6.10 
   0 -10  -6   99.39    5.90 
   0 -10  -6  102.39    6.60 
   0 -10   6   93.99    6.10 
   0  10   6   98.99   11.60 
   0  10   6   87.19    5.90 
   0  10  -6   89.19    5.60 
   0  10   6   92.09    6.30 
   0  10   6   93.89    6.50 
   0  10   6  102.99    6.90 
   1 -10   6    7.10    1.40 
   1 -10   6    8.90    1.70 
   1 -10   6    6.40    1.60 
   1  10   6   11.10    1.60 
  -1  10  -6   11.00    1.20 
   3 -11  -6   79.59    6.70 
   3 -11  -6   99.09    5.10 
  -3  11   6   77.89    6.40 
  -3  11   6   94.09    5.90 
   2 -11  -6  104.09    6.00 
  -2  11   6   83.89   10.70 
  -2  11   6  110.59    6.60 
  -2  11   6  112.99    7.10 
  -2  11   6   89.59    7.20 
  -2  11   6  109.19    6.30 
   1 -11  -6   73.69    6.40 
  -1 -11   6   65.19    5.40 
  -1 -11   6   65.39    4.70 
  -1  11   6   69.29    5.40 
  -1  11   6   71.49    6.20 
  -1  11   6   66.09    4.70 
  -1  11   6   77.39    6.70 
  -1  11   6   71.69    9.50 
   0 -11  -6  132.09    7.30 
   0 -11   6  127.29    7.80 
   0 -11  -6  126.99    7.60 
   0 -11   6  133.99    8.10 
   0 -11  -6  124.39    8.00 
   0 -11   6  136.89    8.00 
   0  11   6  133.59    8.00 
   0  11   6  115.79    7.40 
   0  11  -6  122.29    7.20 
   0  11   6  135.99    8.30 
   2 -12  -6  166.28    9.00 
  -2  12   6  161.98    9.50 
  -2  12   6  160.18    9.30 
  -2  12   6  165.88    9.70 
  -2  12   6  178.88   15.20 
  -2  12   6  161.28    9.90 
  -1 -12   6  163.68   11.00 
   1 -12  -6  171.18    9.90 
   1 -12  -6  170.08    9.20 
  -1 -12   6  154.98   10.60 
  -1  12   6  164.38    9.50 
  -1  12   6  156.58   14.70 
  -1  12   6  175.58   10.30 
  -1  12   6  168.18    9.80 
  -1  12   6  171.68   10.10 
   0 -12   6  107.99    6.50 
   0 -12   6  118.59    7.00 
   0 -12  -6  117.49    6.40 
   0 -12  -6  112.29    7.90 
   0 -12  -6  111.39    7.10 
   0 -12   6  113.29    7.10 
   0  12  -6  108.39    6.30 
   0  12   6  103.09   11.30 
   0  12   6  114.29    7.30 
   0  12   6  109.29    6.90 
   2 -13  -6   64.69    4.30 
   2 -13  -6   61.79    3.70 
  -2  13   6   58.69    3.90 
  -2  13   6   57.19    4.10 
  -2  13   6   59.89    4.20 
  -2  13   6   58.59    4.40 
  -2  13   6   48.90    7.00 
   1 -13  -6    3.40    1.10 
  -1 -13   6    5.30    1.00 
  -1 -13   6    5.30    1.20 
   1 -13  -6    4.40    0.80 
   1 -13  -6    3.70    1.30 
  -1  13   6    4.30    1.10 
  -1  13   6    3.80    1.20 
  -1  13   6    5.40    1.40 
  -1  13   6    2.20    1.90 
  -1  13   6    4.70    1.30 
   0 -13  -6   95.59    7.30 
   0 -13   6   86.69    5.80 
   0 -13   6   72.99    5.40 
   0 -13  -6   77.59    5.40 
   0  13   6   77.19    5.30 
   0  13   6   68.99    8.40 
   0  13   6   91.29    5.70 
   0  13   6   85.59    5.20 
   2 -14  -6   37.20    2.60 
   2 -14  -6   40.30    2.90 
  -2  14   6   32.40    2.90 
  -2  14   6   31.40    5.10 
   1 -14  -6  124.99    7.40 
   1 -14  -6  129.49    7.40 
  -1 -14   6  128.29    7.20 
   1 -14  -6  123.89    7.80 
  -1  14   6  120.59    7.30 
  -1  14   6  123.59    7.60 
  -1  14   6  125.99    7.80 
  -1  14   6  125.09    7.80 
   0   0   0    0.00    0.00 
  
_computing_structure_solution     'SHELXT 2014/5 (Sheldrick, 2014)' 
; 
_shelx_hkl_checksum    2082 
  
