# Supplementary material for: New Dihydroisocoumarin Root Growth Inhibitors From the Sponge-Derived Fungus Aspergillus sp. NBUF87
Source: Front Microbiol. 2019 Dec 10;10:2846. doi: 10.3389/fmicb.2019.02846 (PMC6914834; doi:10.3389/fmicb.2019.02846)
Supplement: Supplementary file 1 [file Data_Sheet_1.ZIP › Supplementary material/X-ray crystallography data of compound 1/cu_dd18259.abs]

 SADABS-2016/2 - Bruker AXS area detector scaling and absorption correction 
 --------------------------------------------------------------------------

 Reference: Krause, L., Herbst-Irmer, R., Sheldrick G.M. & Stalke D.,
 J. Appl. Cryst. 48 (2015) 3-10.

 Equivalent reflections defined by point group 2/m    for scaling

 Equivalent reflections defined by point group 2/m    for error model

 Reading file cu_dd18259_0m.raw

 Mean and maximum errors in direction cosine check function =   0.000   0.002
 The mean error should not exceed 0.005, and is usually caused by matrix
 changes during data processing.

 Approximate wavelength, cell and maximum 2-theta (from cosines etc.):
 1.54186    4.919   24.740    5.649   89.993  101.825   90.002  140.16

 Scan  2-theta  high res  %[I>3sig(I)]
   1   115.15    0.8205      98.88
   2   115.15    0.8202      97.79
   3   -33.90    1.2318      98.91
   4   115.15    0.8201      98.00
   5   -33.90    1.2285      99.78
   6   100.15    0.8201      99.38
   7   100.39    0.8206      99.42
   8   115.15    0.8203      99.38
   9   115.15    0.8207      97.82
  10   -33.90    1.2258      99.78
  11   115.15    0.8220      98.62
  12   115.15    0.8201      98.28

 ==============================================================================

 PART 1 - Refinement of parameters to model systematic errors

 Thresholds should now be specified for excluding reflections from the
 parameter refinement; these reflections may still be corrected and included
 in the final output .hkl file

    9204 Reflections of which   1255 unique;    2.94 data per frame

 Redundancy:          1     2     3     4     5     6     7     8     9+
 Number of groups:     7    35    68    95   144   162   151   157   436

 Mean(I/sigma):  -inf    0     1     2     3     5    10    15    20   +inf
 Number of groups:     2     4     5     8    18    63   101    88   966


 Settings for parameter refinement:

 Maximum resolution =  0.1000 A
 (Intensity/sigma) threshold = 1.500
 Restraint esd for equal adjacent scale factors =  0.0050
 Maximum odd and even orders for spherical harmonics =   3   6

    9145 Reflections employed for parameter determination
 Effective data to parameter ratio =    2.49

 wR2(int) =  0.1393 (selected reflections only, before parameter refinement)

 Cycle  wR2(incid)  wR2(diffr)  Mean wt.
    1     0.0967      0.0781     0.8830
    2     0.0714      0.0682     0.9200
    3     0.0676      0.0671     0.9227
    4     0.0679      0.0676     0.9221
    5     0.0682      0.0680     0.9218
    6     0.0679      0.0679     0.9221
    7     0.0674      0.0674     0.9228
    8     0.0669      0.0670     0.9234
    9     0.0666      0.0667     0.9238
   10     0.0664      0.0665     0.9241
   11     0.0663      0.0664     0.9243
   12     0.0662      0.0663     0.9244
   13     0.0662      0.0663     0.9245
   14     0.0661      0.0662     0.9245
   15     0.0661      0.0662     0.9246
   16     0.0661      0.0662     0.9247
   17     0.0660      0.0661     0.9247
   18     0.0660      0.0661     0.9248
   19     0.0660      0.0661     0.9248
   20     0.0660      0.0661     0.9248
   21     0.0660      0.0661     0.9249
   22     0.0660      0.0661     0.9249
   23     0.0660      0.0661     0.9249
   24     0.0660      0.0661     0.9249
   25     0.0660      0.0661     0.9249
   26     0.0660      0.0661     0.9249
   27     0.0660      0.0661     0.9250
   28     0.0659      0.0661     0.9250
   29     0.0659      0.0661     0.9250
   30     0.0659      0.0661     0.9250
   31     0.0659      0.0661     0.9250
   32     0.0659      0.0661     0.9250
   33     0.0659      0.0661     0.9250
   34     0.0659      0.0661     0.9250
   35     0.0659      0.0661     0.9250
   36     0.0659      0.0661     0.9250
   37     0.0659      0.0661     0.9250
   38     0.0659      0.0661     0.9250
   39     0.0659      0.0661     0.9250
   40     0.0659      0.0661     0.9250
   41     0.0659      0.0661     0.9250
   42     0.0659      0.0661     0.9250
   43     0.0659      0.0661     0.9250
   44     0.0659      0.0661     0.9250
   45     0.0659      0.0661     0.9250
   46     0.0659      0.0661     0.9250
   47     0.0659      0.0661     0.9250
   48     0.0659      0.0661     0.9250
   49     0.0659      0.0661     0.9250
   50     0.0659      0.0661     0.9250

 wR2(int) =  0.0661 (selected reflections only, after parameter refinement)

 ==============================================================================

 PART 2 - Reject outliers and establish error model

 Rejected reflections are ignored in the statistics and Postscript plots
 (except the detector diagnostics) and in the output .hkl file
 Before applying rejections there are:

    9204 total and   1255 unique reflections assuming Friedel's law

 Reflections rejected for which |I-<I>|/su >   4.00
 where:  su^2 = sigma(I)^2 + (  0.04000 <I>)^2  (sigma(I) from SAINT)

    8919 total and   1252 unique reflections left after |I-<I>|/su test

 su^2 = [K*sigma(I)]^2 + [g<I>]^2  where sigma(I) is from SAINT


 Error model 5: refine all K and overall g

 Run 2theta R(int) Incid. factors Diffr. factors    K      g   I/s(lim) Total I>2sig(I)
   1 115.1  0.0561  0.462 - 0.845  0.904 - 1.303  1.990  0.0495  20.2     781     768
   2 115.1  0.0749  0.986 - 1.300  0.913 - 1.308  2.952  0.0495  20.2     727     682
   3 -33.9  0.0344  0.836 - 0.926  0.904 - 1.266  2.032  0.0495  20.2     449     446
   4 115.1  0.0377  0.736 - 0.968  0.904 - 1.296  1.406  0.0495  20.2     838     823
   5 -33.9  0.0355  0.654 - 1.071  0.904 - 1.308  1.411  0.0495  20.2     456     455
   6 100.1  0.0403  0.527 - 0.862  0.906 - 1.306  1.524  0.0495  20.2     958     952
   7 100.4  0.0404  0.579 - 1.122  0.904 - 1.243  1.547  0.0495  20.2     998     993
   8 115.1  0.0338  0.688 - 0.922  0.904 - 1.306  1.414  0.0495  20.2     796     791
   9 115.1  0.0396  0.499 - 0.960  0.904 - 1.304  1.477  0.0495  20.2     814     796
  10 -33.9  0.0383  0.693 - 1.086  0.931 - 1.306  1.835  0.0495  20.2     457     456
  11 115.1  0.0379  0.518 - 0.885  0.904 - 1.306  1.375  0.0495  20.2     786     776
  12 115.1  0.0354  0.807 - 1.066  0.904 - 1.298  1.322  0.0495  20.2     859     846

 I/s(lim) is the limiting value of I/sigma(I) for a reflection of infinite
 intensity, and may be used as a criterion for data quality (Diederichs(2010),
 Acta Cryst, D66, 733-740. The above statistics are based on all non-rejected
 data, ignoring reflections without equivalents when estimating R(int) and K.


 ==============================================================================

 PART 3 - Output Postscript diagnostics and corrected data

 Diagnostic plots written to Postscript file cu_dd18259.eps

 Reflections not merged
    8919 Corrected reflections written to file cu_dd18259_0m.hkl
 Estimated minimum and maximum transmission:  0.5150  0.7533
 The ratio of these values is more reliable than their absolute values!
 Additional spherical absorption correction applied with mu*r =  0.2000
