# Supplementary material for: New Dihydroisocoumarin Root Growth Inhibitors From the Sponge-Derived Fungus Aspergillus sp. NBUF87
Source: Front Microbiol. 2019 Dec 10;10:2846. doi: 10.3389/fmicb.2019.02846 (PMC6914834; doi:10.3389/fmicb.2019.02846)
Supplement: Supplementary file 1 [file Data_Sheet_1.ZIP › Supplementary material/X-ray crystallography data of compound 1/cu_dd18259_0m.fcf]

#
# h,k,l, Fc-squared, Fo-squared, sigma(Fo-squared), status flag
#
data_cu_dd18259_0m
_shelx_title ' cu_dd18259_0m_a.res in P2(1)'
_shelx_refln_list_code          4
_shelx_F_calc_maximum       25.01
_exptl_crystal_F_000       284.00
_reflns_d_resolution_high  0.8346

loop_
 _space_group_symop_operation_xyz
 'x, y, z'
 '-x, y+1/2, -z'

_cell_length_a     4.9195
_cell_length_b    24.7434
_cell_length_c     5.6478
_cell_angle_alpha  90.000
_cell_angle_beta  101.812
_cell_angle_gamma  90.000

_shelx_F_squared_multiplier     1.000

loop_
 _refln_index_h
 _refln_index_k
 _refln_index_l
 _refln_F_squared_calc
 _refln_F_squared_meas
 _refln_F_squared_sigma
 _refln_observed_status
   1 -29   0          1.17          1.57         0.11 o
   0 -28   0          0.46          0.27         0.07 o
   1 -28   0          1.04          0.47         0.07 o
   1 -27   0          4.22          3.47         0.16 o
   2 -27   0          3.93          4.03         0.16 o
   0 -26   0         11.43         11.01         0.58 o
   1 -26   0          5.24          7.17         0.27 o
   2 -26   0          9.91          8.15         0.46 o
   1 -25   0         31.09         27.16         0.80 o
   2 -25   0          2.91          2.08         0.13 o
   3 -25   0          5.96          4.49         0.27 o
   0 -24   0         78.56         79.30         3.01 o
   1 -24   0         14.78         12.27         0.42 o
   2 -24   0          2.07          2.46         0.17 o
   3 -24   0          8.39          9.44         0.39 o
   1 -23   0         67.11         57.54         1.27 o
   2 -23   0          6.53          9.73         0.35 o
   3 -23   0         17.91         20.15         0.60 o
   0 -22   0         37.45         30.04         0.89 o
   1 -22   0          5.97          4.68         0.18 o
   2 -22   0         26.89         23.68         0.57 o
   3 -22   0         49.55         51.90         1.26 o
   1 -21   0         16.90         19.74         0.50 o
   2 -21   0         13.24          9.21         0.28 o
   3 -21   0         52.90         46.63         1.44 o
   4 -21   0          3.56          2.52         0.20 o
   0 -20   0          6.51          5.33         0.25 o
   1 -20   0          2.83          3.81         0.20 o
   2 -20   0         54.98         60.44         1.32 o
   3 -20   0         86.91         92.52         2.98 o
   4 -20   0          2.58          3.21         0.17 o
   1 -19   0         21.65         21.31         0.60 o
   2 -19   0         89.04         96.90         2.06 o
   3 -19   0         23.40         22.95         0.57 o
   4 -19   0          0.62          0.89         0.09 o
   0 -18   0         15.03         13.99         0.99 o
   1 -18   0         16.78         23.11         1.52 o
   2 -18   0         36.84         37.59         0.96 o
   3 -18   0         27.83         31.25         0.69 o
   4 -18   0          5.08          4.36         0.19 o
   1 -17   0         38.39         38.50         2.20 o
   2 -17   0          8.04         11.74         0.35 o
   3 -17   0          0.58          0.62         0.20 o
   4 -17   0         11.58         10.48         0.36 o
   0 -16   0         10.24          8.95         0.72 o
   1 -16   0         87.25         97.33         3.65 o
   2 -16   0         28.15         35.25         1.46 o
   3 -16   0         20.68         20.85         0.49 o
   4 -16   0         21.49         22.64         0.68 o
   1 -15   0         23.82         29.98         1.79 o
   2 -15   0         24.39         21.09         1.38 o
   3 -15   0         15.82         16.49         0.45 o
   4 -15   0         67.51         83.92         2.24 o
   0 -14   0        111.42         64.35         3.45 o
   1 -14   0         80.77         89.18         4.69 o
   2 -14   0         84.91         74.20         2.78 o
   3 -14   0         11.57         10.76         0.36 o
   4 -14   0         56.63         48.78         1.91 o
   5 -14   0          4.13          4.71         0.22 o
   1 -13   0        148.92        117.55        11.01 o
   2 -13   0         48.83         41.03         1.61 o
   3 -13   0          5.59          4.73         0.21 o
   4 -13   0         67.57         56.90         1.59 o
   5 -13   0         18.64         16.96         0.58 o
   1 -12   0        156.82        182.03        10.41 o
   2 -12   0         20.18         27.22         1.10 o
   3 -12   0         11.70         11.98         0.51 o
   4 -12   0         81.73         85.16         2.31 o
   2 -11   0         12.69         16.31         0.56 o
   3 -11   0         60.33         57.95         1.81 o
   4 -11   0         46.75         54.25         1.52 o
   5 -11   0          8.29          9.94         0.40 o
   0 -10   0         41.66         91.29         5.05 o
   2 -10   0         80.15         76.81         2.33 o
   3 -10   0         17.82         23.72         0.88 o
   4 -10   0         72.97         70.38         2.80 o
   5 -10   0          2.13          1.99         0.18 o
   2  -9   0         28.12         13.64         0.49 o
   3  -9   0        149.16        173.62         5.08 o
   4  -9   0         73.28         72.57         2.35 o
   5  -9   0          2.42          2.41         0.26 o
   1  -8   0         43.16        103.50         2.99 o
   2  -8   0        102.20        102.83         5.21 o
   3  -8   0         67.31         91.34         2.75 o
   4  -8   0         21.48         19.41         0.84 o
   5  -8   0          0.39          0.34         0.10 o
   1  -7   0        238.53        209.67        10.34 o
   2  -7   0        234.53        212.04         6.22 o
   3  -7   0         37.56         35.32         1.40 o
   4  -7   0          8.33          7.59         0.44 o
   5  -7   0          5.71          6.28         0.35 o
   1  -6   0        144.12        155.19         5.46 o
   3  -6   0         18.42         18.77         0.57 o
   4  -6   0          3.98          3.80         0.28 o
   5  -6   0          5.34          5.77         0.34 o
   2  -5   0         64.53         35.55         1.16 o
   3  -5   0         54.54         57.73         1.80 o
   4  -5   0         20.50         17.67         0.68 o
   5  -5   0          9.89          9.50         0.67 o
   2  -4   0        127.96        121.93         3.58 o
   3  -4   0         35.06         43.00         1.35 o
   4  -4   0          6.50          8.54         0.53 o
   5  -4   0          4.53          4.55         0.38 o
   2  -3   0         40.14         40.05         1.24 o
   3  -3   0        227.11        198.56         5.83 o
   4  -3   0         22.19         24.49         1.31 o
   5  -3   0         10.46         10.89         0.90 o
   3  -2   0        238.16        260.07         7.57 o
   4  -2   0         36.61         44.18         3.68 o
   5  -2   0          4.41          3.47         0.25 o
   2  -1   0        109.55        113.31         3.35 o
   3  -1   0         65.72         95.87         4.10 o
   4  -1   0         22.49         22.76         0.94 o
   5  -1   0          1.23          1.02         0.14 o
   2   0   0         80.43         60.71         1.81 o
   3   0   0        249.28        305.77        15.56 o
   4   0   0         41.45         37.58         1.26 o
   5   0   0          2.85          2.21         0.23 o
   2   1   0        109.51        116.14         3.35 o
   3   1   0         65.79         93.65         3.46 o
   4   1   0         22.04         22.70         0.74 o
   5   1   0          1.31          1.20         0.19 o
   3   2   0        238.09        257.17         9.20 o
   4   2   0         36.48         40.76         1.25 o
   5   2   0          4.38          3.09         0.50 o
   2   3   0         39.91         41.29         1.23 o
   3   3   0        226.77        201.17         7.13 o
   4   3   0         21.77         25.06         1.44 o
   5   3   0         10.61         11.06         0.64 o
   2   4   0        126.06        123.08         3.57 o
   3   4   0         35.00         42.16         2.36 o
   4   4   0          6.53          7.91         0.38 o
   5   4   0          4.55          4.06         0.39 o
   2   5   0         65.58         40.51         1.21 o
   3   5   0         54.45         60.45         1.81 o
   4   5   0         20.10         18.10         0.84 o
   5   5   0         10.00         11.00         1.29 o
   1   6   0        144.28        152.90         5.45 o
   3   6   0         18.23         18.66         0.78 o
   4   6   0          4.08          4.03         0.19 o
   1   7   0        240.38        205.19         9.42 o
   2   7   0        233.62        216.82         5.37 o
   3   7   0         37.36         32.96         1.06 o
   4   7   0          8.19          6.95         0.38 o
   5   7   0          5.87          5.31         0.86 o
   1   8   0         43.33        101.22         2.57 o
   2   8   0        100.51        104.06         2.62 o
   3   8   0         67.03         88.00         2.66 o
   4   8   0         21.63         20.93         0.65 o
   5   8   0          0.35          0.37         0.13 o
   1   9   0        276.60        265.27         7.62 o
   2   9   0         28.92         14.69         0.41 o
   3   9   0        148.16        169.00         4.99 o
   4   9   0         73.12         77.15         2.08 o
   5   9   0          2.52          2.28         0.21 o
   0  10   0         42.89        106.64         4.97 o
   2  10   0         80.08         79.31         2.28 o
   3  10   0         17.46         22.17         0.78 o
   4  10   0         73.45         73.28         2.94 o
   5  10   0          2.14          1.43         0.17 o
   2  11   0         12.62         16.65         0.56 o
   3  11   0         59.77         55.41         1.76 o
   4  11   0         46.73         54.86         1.67 o
   5  11   0          8.25          9.83         0.53 o
   1  12   0        158.02        188.00         5.31 o
   2  12   0         20.24         26.50         1.04 o
   3  12   0         11.72         13.40         0.73 o
   4  12   0         82.17         89.73         2.09 o
   5  12   0         12.95         13.01         1.90 o
   1  13   0        149.08        127.73         5.66 o
   2  13   0         48.50         40.87         2.19 o
   3  13   0          5.73          4.94         0.22 o
   4  13   0         67.18         56.88         1.39 o
   5  13   0         18.51         17.55         0.68 o
   0  14   0        108.20         64.94         3.30 o
   1  14   0         81.01         88.32         3.18 o
   2  14   0         85.01         70.75         3.78 o
   3  14   0         11.56         11.08         0.41 o
   4  14   0         56.61         49.36         1.38 o
   5  14   0          4.07          5.51         0.29 o
   1  15   0         23.52         32.20         1.23 o
   2  15   0         24.11         19.78         0.82 o
   3  15   0         16.14         17.41         0.49 o
   4  15   0         67.63         82.57         2.25 o
   0  16   0         10.31         10.63         0.61 o
   1  16   0         88.22         98.28         2.90 o
   2  16   0         28.38         35.23         1.35 o
   3  16   0         21.23         20.86         0.58 o
   4  16   0         21.31         22.01         0.82 o
   1  17   0         38.17         36.26         1.02 o
   2  17   0          7.91         11.13         0.42 o
   3  17   0          0.58          0.33         0.10 o
   4  17   0         11.55         11.23         0.46 o
   0  18   0         15.05         13.61         0.67 o
   1  18   0         16.52         21.60         0.70 o
   2  18   0         37.06         37.80         1.18 o
   3  18   0         28.06         32.66         0.83 o
   4  18   0          4.95          4.55         0.26 o
   1  19   0         21.88         21.37         0.60 o
   2  19   0         88.78         95.41         2.86 o
   3  19   0         23.45         23.75         0.63 o
   4  19   0          0.62          1.07         0.12 o
   0  20   0          6.57          5.22         0.28 o
   1  20   0          2.69          3.85         0.17 o
   2  20   0         54.10         59.72         2.09 o
   3  20   0         87.00         93.89         3.85 o
   4  20   0          2.49          3.50         0.23 o
   1  21   0         16.84         18.38         0.66 o
   2  21   0         13.46          9.34         0.36 o
   3  21   0         53.19         47.27         1.45 o
   4  21   0          3.63          3.09         0.18 o
   0  22   0         37.98         30.32         1.17 o
   1  22   0          5.90          4.25         0.19 o
   2  22   0         26.46         22.94         0.77 o
   3  22   0         49.67         54.54         1.61 o
   1  23   0         66.75         57.46         1.51 o
   2  23   0          6.60          9.26         0.55 o
   3  23   0         17.96         21.32         0.68 o
   0  24   0         78.51         81.03         4.16 o
   1  24   0         14.79         11.92         0.45 o
   2  24   0          2.10          2.41         0.19 o
   3  24   0          8.43          9.96         0.35 o
   1  25   0         30.74         25.69         1.48 o
   2  25   0          2.93          2.20         0.13 o
   3  25   0          5.82          4.43         0.18 o
   0  26   0         11.54         11.73         0.73 o
   1  26   0          5.33          7.77         0.42 o
   2  26   0         10.01          9.43         0.43 o
   1  27   0          4.05          3.49         0.17 o
   2  27   0          3.91          4.25         0.22 o
   1  28   0          1.04          0.59         0.08 o
   1  29   0          1.18          1.69         0.18 o
  -1 -29   1         17.22         13.80         0.48 o
   0 -29   1          3.93          6.17         0.32 o
  -1 -28   1          1.27          1.46         0.09 o
   0 -28   1          4.73          4.94         0.30 o
   1 -28   1          1.53          1.05         0.10 o
  -2 -27   1          2.12          3.36         0.15 o
  -1 -27   1         12.53         14.45         0.41 o
   0 -27   1          6.07          5.09         0.20 o
   1 -27   1          2.75          2.46         0.16 o
   2 -27   1          2.54          2.60         0.17 o
  -2 -26   1          0.12          0.14         0.04 o
  -1 -26   1          4.21          3.92         0.16 o
   0 -26   1          0.66          1.28         0.10 o
   1 -26   1          8.36          9.44         0.48 o
   2 -26   1          4.91          5.45         0.31 o
  -3 -25   1          5.49          5.14         0.19 o
  -2 -25   1          0.20          0.29         0.07 o
  -1 -25   1          1.74          2.26         0.14 o
   0 -25   1         55.62         52.41         1.29 o
   1 -25   1         22.48         27.84         0.72 o
   2 -25   1          1.91          1.67         0.11 o
  -3 -24   1          5.95          7.74         0.36 o
  -2 -24   1          5.44          6.73         0.24 o
  -1 -24   1          0.94          1.39         0.10 o
   0 -24   1          4.58          6.65         0.24 o
   1 -24   1         32.22         32.73         0.82 o
   2 -24   1          9.72          7.46         0.25 o
   3 -24   1          1.27          2.09         0.16 o
  -3 -23   1          0.93          1.23         0.10 o
  -2 -23   1          7.09          8.32         0.29 o
  -1 -23   1         15.27         12.29         0.38 o
   0 -23   1        116.45        102.89         2.40 o
   1 -23   1          2.20          2.06         0.12 o
   2 -23   1         12.77          9.55         0.29 o
   3 -23   1         19.47         20.35         0.88 o
  -3 -22   1          1.07          0.49         0.07 o
  -2 -22   1         48.44         51.17         1.24 o
  -1 -22   1         36.46         31.72         1.13 o
   0 -22   1         19.56         27.01         0.71 o
   1 -22   1         14.23         11.00         0.31 o
   2 -22   1         11.43          8.03         0.27 o
   3 -22   1          6.03          4.86         0.48 o
  -4 -21   1          1.70          0.95         0.07 o
  -3 -21   1          9.75          7.71         0.42 o
  -2 -21   1         77.59         74.98         1.77 o
  -1 -21   1         21.28         13.69         0.38 o
   0 -21   1          4.19          7.55         0.26 o
   1 -21   1          7.84          7.24         0.23 o
   2 -21   1         31.84         31.89         0.74 o
   3 -21   1          8.76          7.09         0.28 o
  -4 -20   1          4.20          4.86         0.18 o
  -3 -20   1          1.09          2.12         0.15 o
  -2 -20   1        288.10        300.05         6.71 o
  -1 -20   1         21.26         22.45         0.62 o
   0 -20   1          7.22          5.22         0.44 o
   1 -20   1          8.74          7.66         0.25 o
   2 -20   1          2.37          3.84         0.14 o
   3 -20   1         26.63         30.00         0.76 o
  -4 -19   1          3.47          4.46         0.20 o
  -3 -19   1          5.39          8.02         0.28 o
  -2 -19   1        128.90        143.09         3.27 o
  -1 -19   1        237.60        266.13         5.92 o
   0 -19   1         24.00         24.43         1.56 o
   1 -19   1          8.80          9.23         0.30 o
   2 -19   1         13.72         13.43         0.31 o
   3 -19   1          9.42          8.37         0.25 o
   4 -19   1          0.88          0.38         0.08 o
  -4 -18   1          1.75          2.63         0.13 o
  -3 -18   1         20.49         17.67         0.50 o
  -2 -18   1         51.18         57.50         1.43 o
  -1 -18   1        321.70        343.62        16.35 o
   0 -18   1         12.94         15.45         1.09 o
   1 -18   1          1.54          6.18         0.31 o
   2 -18   1          0.70          0.45         0.05 o
   3 -18   1          1.28          0.72         0.07 o
   4 -18   1         10.46         10.43         0.52 o
  -4 -17   1          0.74          1.15         0.08 o
  -3 -17   1         35.02         29.62         0.71 o
  -2 -17   1         40.39         28.10         0.84 o
  -1 -17   1          4.82          5.49         0.59 o
   0 -17   1         87.72         69.99         4.62 o
   1 -17   1         12.03         13.91         0.72 o
   2 -17   1         13.19         11.39         0.32 o
   3 -17   1          2.19          3.33         0.16 o
   4 -17   1          0.26          0.80         0.09 o
  -4 -16   1          5.49          5.68         0.27 o
  -3 -16   1        205.17        226.40         4.74 o
  -2 -16   1        132.32        132.53         6.87 o
  -1 -16   1         23.77         27.80         1.74 o
   0 -16   1         32.42         35.52         1.46 o
   1 -16   1         25.69         20.39         0.75 o
   2 -16   1          6.97         10.43         0.30 o
   3 -16   1         13.29         15.46         0.45 o
   4 -16   1          4.81          5.84         0.33 o
  -5 -15   1          7.56          7.17         0.25 o
  -4 -15   1         17.71         18.84         0.48 o
  -3 -15   1        290.26        315.75         6.56 o
  -2 -15   1         12.82          9.48         0.46 o
  -1 -15   1         65.86         71.24         3.76 o
   0 -15   1        155.86        187.89         6.83 o
   1 -15   1         40.17         43.25         1.75 o
   2 -15   1         22.96         24.32         1.07 o
   3 -15   1          7.86          6.57         0.22 o
   4 -15   1          3.69          5.04         0.26 o
  -5 -14   1          0.98          0.83         0.08 o
  -4 -14   1         44.31         44.63         1.03 o
  -3 -14   1        170.94        147.44         4.37 o
  -2 -14   1          1.82          1.63         0.15 o
  -1 -14   1         64.46         56.22         2.12 o
   0 -14   1        383.29        406.39        20.77 o
   1 -14   1         30.30         33.94         1.41 o
   2 -14   1          3.80          2.54         0.24 o
   3 -14   1         35.02         29.48         0.70 o
   4 -14   1         14.59         13.75         0.60 o
  -5 -13   1          2.36          3.12         0.17 o
  -4 -13   1         78.82         75.48         1.65 o
  -3 -13   1         92.97         81.00         1.64 o
  -2 -13   1         24.30         14.55         0.67 o
  -1 -13   1         39.86         39.95         1.25 o
   0 -13   1        336.05        259.73         9.42 o
   1 -13   1         13.75         11.69         0.58 o
   2 -13   1         60.42         53.57         2.07 o
   3 -13   1          4.54          5.30         0.22 o
   4 -13   1          1.30          1.44         0.15 o
  -5 -12   1          1.68          2.41         0.13 o
  -4 -12   1         13.97         17.82         0.52 o
  -3 -12   1         83.06        106.50         3.18 o
  -2 -12   1         72.09         61.42         2.33 o
  -1 -12   1        137.33        115.25         3.36 o
   0 -12   1        112.85        123.78         4.66 o
   1 -12   1        378.78        348.02        16.71 o
   2 -12   1         54.87         51.49         2.04 o
   3 -12   1          8.34         11.34         0.39 o
   4 -12   1          3.88          3.39         0.27 o
   5 -12   1         34.43         33.39         1.30 o
  -5 -11   1          0.16          0.15         0.05 o
  -4 -11   1          0.82          1.98         0.32 o
  -3 -11   1        125.95        125.13         3.73 o
  -2 -11   1        112.56         98.21         3.61 o
  -1 -11   1         85.28        122.27         3.64 o
   1 -11   1        248.71        234.00         6.69 o
   2 -11   1        393.57        482.57        26.09 o
   3 -11   1          7.71          7.66         0.28 o
   4 -11   1          6.64          7.44         0.58 o
   5 -11   1          7.46          7.83         0.37 o
  -5 -10   1          4.40          4.13         0.18 o
  -4 -10   1          5.50          6.80         0.22 o
  -3 -10   1        102.95        118.34         2.75 o
  -2 -10   1         58.32         54.38         2.09 o
  -1 -10   1         69.11         70.75         2.19 o
   1 -10   1         36.24         47.21         1.41 o
   2 -10   1        270.20        313.15        11.02 o
   3 -10   1         34.71         35.24         0.90 o
   4 -10   1         16.31         19.17         0.94 o
   5 -10   1         36.69         33.71         1.29 o
  -5  -9   1          7.49          7.78         0.29 o
  -4  -9   1          7.07          5.27         0.19 o
  -3  -9   1        214.90        251.25         5.63 o
  -2  -9   1        287.41        383.76        18.44 o
  -1  -9   1        130.86        126.19         3.72 o
   1  -9   1        117.44        124.87         3.62 o
   2  -9   1        251.83        286.32         9.94 o
   3  -9   1          8.51          4.82         0.30 o
   4  -9   1         31.75         31.35         1.29 o
   5  -9   1         14.99         15.83         0.87 o
  -5  -8   1          2.78          4.65         0.21 o
  -4  -8   1         16.19         11.03         0.34 o
  -3  -8   1        126.56        127.97         5.78 o
  -1  -8   1         36.90         32.08         1.23 o
   0  -8   1         14.98         30.96         1.70 o
   1  -8   1         69.52        100.58         5.07 o
   2  -8   1         20.97         23.71         1.00 o
   3  -8   1         43.56         38.11         1.31 o
   4  -8   1         13.96         12.22         0.51 o
   5  -8   1          6.87          6.10         0.40 o
  -5  -7   1         11.69         13.31         0.62 o
  -4  -7   1         27.69         27.72         0.67 o
  -3  -7   1         29.42         23.78         0.63 o
  -2  -7   1        288.85        284.51        13.46 o
   0  -7   1        156.49        125.51         6.23 o
   1  -7   1         48.11         63.64         2.33 o
   2  -7   1        119.05        123.13         4.47 o
   3  -7   1         21.92         22.02         0.80 o
   4  -7   1          3.13          2.57         0.37 o
   5  -7   1          7.69          5.44         0.34 o
  -5  -6   1         18.37         18.27         0.77 o
  -4  -6   1          9.32         11.36         0.40 o
  -3  -6   1         76.13         74.44         1.78 o
  -2  -6   1        100.18        101.53        11.01 o
   1  -6   1        196.38        137.04        12.35 o
   2  -6   1         20.36         19.62         0.87 o
   3  -6   1         47.86         58.37         1.86 o
   4  -6   1         19.56         18.81         0.99 o
   5  -6   1          0.67          0.72         0.17 o
  -5  -5   1          7.04          6.58         0.29 o
  -4  -5   1         44.87         39.90         1.16 o
  -3  -5   1         54.15         56.86         1.77 o
  -1  -5   1        169.66        108.10         5.33 o
   2  -5   1         85.91         81.26         2.38 o
   3  -5   1          2.73          3.66         0.24 o
   4  -5   1          2.17          2.03         0.21 o
   5  -5   1          5.23          4.10         0.38 o
  -5  -4   1         22.07         24.39         0.80 o
  -4  -4   1         10.59          9.45         0.42 o
  -3  -4   1         16.32         16.70         0.59 o
   2  -4   1         53.37         71.58         2.11 o
   3  -4   1         80.59         65.99         2.05 o
   4  -4   1          2.49          3.51         0.24 o
   5  -4   1          3.65          3.68         0.28 o
  -5  -3   1          2.84          4.11         0.19 o
  -4  -3   1         24.65         22.16         0.69 o
  -3  -3   1        188.29        169.39         6.21 o
   2  -3   1        162.41        214.91         7.59 o
   3  -3   1         38.89         40.99         1.68 o
   4  -3   1         15.75         16.79         0.69 o
   5  -3   1          6.95          8.16         0.41 o
  -5  -2   1          2.80          3.70         0.17 o
  -4  -2   1          6.42          7.80         0.27 o
  -3  -2   1         23.22         46.54         1.47 o
   2  -2   1        164.03        162.84         4.86 o
   3  -2   1         27.90         37.84         1.38 o
   4  -2   1         33.77         31.20         1.12 o
   5  -2   1          6.91          7.63         0.47 o
  -5  -1   1          3.20          3.63         0.16 o
  -4  -1   1          4.31          4.64         0.19 o
  -3  -1   1          4.61          8.16         0.44 o
   2  -1   1        292.61        268.81         7.86 o
   3  -1   1         10.44         10.47         0.37 o
   4  -1   1         36.99         38.68         1.13 o
   5  -1   1         15.22         11.53         0.64 o
  -5   0   1          0.03          0.17         0.06 o
  -4   0   1          0.65          0.79         0.09 o
  -3   0   1         57.75         47.64         1.48 o
  -2   0   1        200.84        244.85        12.21 o
  -1   0   1         35.03         41.68         1.07 o
   2   0   1         52.64        100.13         3.00 o
   3   0   1         59.10         46.04         1.56 o
   4   0   1         96.35         96.50         6.27 o
   5   0   1         16.95         14.89         0.78 o
  -5   1   1          3.10          3.45         0.20 o
  -4   1   1          4.22          4.52         0.19 o
  -3   1   1          4.51          7.85         0.32 o
   2   1   1        294.23        277.46         9.62 o
   3   1   1         10.43         11.49         0.38 o
   4   1   1         36.95         36.68         1.33 o
   5   1   1         15.14         12.66         0.95 o
  -5   2   1          2.77          3.73         0.26 o
  -4   2   1          6.40          8.23         0.27 o
  -3   2   1         22.77         47.91         1.78 o
   2   2   1        164.89        173.71         5.95 o
   3   2   1         27.77         36.66         2.04 o
   4   2   1         33.86         28.76         1.54 o
   5   2   1          6.96          7.01         0.95 o
  -5   3   1          2.78          3.98         0.20 o
  -4   3   1         24.95         22.93         0.86 o
  -3   3   1        187.07        176.71         6.20 o
   2   3   1        163.51        210.74         7.54 o
   3   3   1         38.96         41.65         1.33 o
   4   3   1         15.64         16.56         1.03 o
   5   3   1          6.87          8.12         1.02 o
  -5   4   1         21.69         23.07         0.66 o
  -4   4   1         10.65          9.67         0.32 o
  -3   4   1         16.11         15.61         0.69 o
   2   4   1         52.30         69.37         2.57 o
   3   4   1         79.78         65.42         2.51 o
   4   4   1          2.49          2.86         0.21 o
   5   4   1          3.63          4.24         0.55 o
  -5   5   1          6.94          6.49         0.32 o
  -4   5   1         45.12         39.67         1.32 o
  -3   5   1         53.57         57.55         2.13 o
  -1   5   1        173.34        104.47         2.64 o
   2   5   1         86.27         79.26         2.39 o
   3   5   1          2.67          4.09         0.44 o
   4   5   1          2.12          1.87         0.21 o
   5   5   1          5.10          4.00         0.29 o
  -5   6   1         18.12         17.47         0.75 o
  -4   6   1          9.44         11.48         0.41 o
  -3   6   1         76.79         78.31         2.27 o
  -2   6   1         98.30         94.19         2.82 o
   1   6   1        194.93        124.29         4.63 o
   2   6   1         20.19         19.39         1.14 o
   3   6   1         47.91         59.29         1.57 o
   4   6   1         19.70         19.06         0.79 o
   5   6   1          0.70          0.92         0.15 o
  -5   7   1         11.80         14.49         0.46 o
  -4   7   1         27.82         28.68         1.03 o
  -3   7   1         29.21         23.91         0.67 o
  -2   7   1        287.81        261.04        17.94 o
   0   7   1        155.19        122.11         3.55 o
   1   7   1         48.15         62.21         1.93 o
   2   7   1        119.86        123.42         3.63 o
   3   7   1         21.79         21.76         0.65 o
   5   7   1          7.58          4.79         0.40 o
  -5   8   1          2.66          4.71         0.24 o
  -4   8   1         15.93         11.16         0.39 o
  -3   8   1        126.66        132.58         3.34 o
  -1   8   1         35.84         32.06         0.83 o
   0   8   1         14.81         31.03         1.12 o
   1   8   1         69.08        100.87         2.95 o
   2   8   1         20.96         24.36         1.00 o
   3   8   1         43.12         40.65         1.44 o
   4   8   1         13.70         12.29         0.52 o
   5   8   1          6.93          6.06         0.80 o
  -5   9   1          7.56          8.26         0.34 o
  -4   9   1          7.27          5.86         0.19 o
  -3   9   1        214.40        247.77        12.29 o
  -2   9   1        286.33        362.07        21.19 o
  -1   9   1        131.19        129.25         3.78 o
   0   9   1        437.49        401.09        19.89 o
   1   9   1        118.06        121.75         3.61 o
   2   9   1        250.98        273.81         8.09 o
   3   9   1          8.64          4.77         0.27 o
   4   9   1         31.45         30.64         1.11 o
   5   9   1         14.90         14.42         1.19 o
  -5  10   1          4.46          4.54         0.25 o
  -4  10   1          5.36          6.88         0.25 o
  -3  10   1        103.93        120.53         3.50 o
  -2  10   1         58.29         55.52         1.64 o
  -1  10   1         68.84         78.24         2.65 o
   0  10   1        218.31        201.95        16.66 o
   1  10   1         36.62         44.32         1.90 o
   2  10   1        269.80        307.22         8.97 o
   3  10   1         34.46         35.35         1.16 o
   4  10   1         16.24         18.66         0.73 o
   5  10   1         36.91         33.64         1.79 o
  -5  11   1          0.17          0.08         0.05 o
  -4  11   1          0.79          1.83         0.20 o
  -3  11   1        126.03        126.87         5.33 o
  -2  11   1        111.95         97.82         3.52 o
  -1  11   1         85.03        126.56         4.41 o
   1  11   1        251.02        227.42        10.16 o
   2  11   1        393.14        423.18        11.04 o
   3  11   1          7.54          7.41         0.33 o
   4  11   1          6.45          7.54         0.37 o
   5  11   1          7.40          7.16         0.48 o
  -5  12   1          1.69          2.11         0.12 o
  -4  12   1         13.78         18.35         0.60 o
  -3  12   1         83.55        103.47         3.80 o
  -2  12   1         71.98         60.91         2.68 o
  -1  12   1        136.73        110.18         5.76 o
   0  12   1        113.22        132.44         3.75 o
   1  12   1        383.62        327.92        16.19 o
   2  12   1         55.38         52.96         1.40 o
   3  12   1          8.46         11.37         0.65 o
   4  12   1          3.95          3.55         0.23 o
   5  12   1         34.62         36.50         2.33 o
  -5  13   1          2.44          2.89         0.21 o
  -4  13   1         78.76         77.92         2.82 o
  -3  13   1         92.88         86.70         2.64 o
  -2  13   1         24.44         13.36         0.47 o
  -1  13   1         39.72         39.18         1.47 o
   0  13   1        337.63        268.17         7.62 o
   1  13   1         13.51         11.16         0.43 o
   2  13   1         60.44         52.68         1.39 o
   3  13   1          4.53          5.36         0.29 o
   4  13   1          1.19          1.14         0.18 o
  -5  14   1          0.95          1.03         0.14 o
  -4  14   1         43.81         46.65         1.15 o
  -3  14   1        170.68        142.81         3.84 o
  -2  14   1          1.94          1.51         0.21 o
  -1  14   1         65.03         55.72         2.05 o
   0  14   1        383.46        420.68        11.99 o
   1  14   1         29.94         34.78         1.36 o
   2  14   1          3.81          2.72         0.24 o
   3  14   1         35.03         29.51         1.05 o
   4  14   1         14.71         15.57         0.60 o
  -5  15   1          7.64          7.02         0.32 o
  -4  15   1         17.75         19.47         0.53 o
  -3  15   1        290.67        322.40         8.10 o
  -2  15   1         12.81          9.04         0.50 o
  -1  15   1         65.33         67.09         2.49 o
   0  15   1        155.40        192.42         9.52 o
   1  15   1         40.69         43.16         1.61 o
   2  15   1         23.18         24.90         0.79 o
   3  15   1          7.77          6.25         0.33 o
   4  15   1          3.80          5.21         0.28 o
  -4  16   1          5.41          6.27         0.29 o
  -3  16   1        205.14        232.09         5.76 o
  -2  16   1        133.74        125.44         6.51 o
  -1  16   1         23.82         27.39         1.07 o
   0  16   1         33.06         35.96         1.34 o
   1  16   1         26.00         21.56         0.61 o
   2  16   1          7.00         10.21         0.33 o
   3  16   1         13.50         15.30         0.51 o
   4  16   1          4.89          5.64         0.28 o
  -4  17   1          0.77          1.39         0.10 o
  -3  17   1         35.19         28.87         0.78 o
  -2  17   1         40.42         28.65         0.97 o
  -1  17   1          4.53          5.63         0.44 o
   0  17   1         86.80         72.90         2.60 o
   1  17   1         11.68         14.08         0.44 o
   2  17   1         13.39         11.00         0.41 o
   3  17   1          2.17          3.24         0.18 o
   4  17   1          0.25          0.71         0.10 o
  -4  18   1          1.77          2.90         0.15 o
  -3  18   1         20.17         17.39         0.50 o
  -2  18   1         51.88         58.05         1.76 o
  -1  18   1        321.92        308.86        12.21 o
   0  18   1         12.65         14.84         0.63 o
   1  18   1          1.57          6.40         0.32 o
   2  18   1          0.74          0.52         0.07 o
   3  18   1          1.31          0.62         0.08 o
   4  18   1         10.51         11.74         1.05 o
  -4  19   1          3.46          4.59         0.21 o
  -3  19   1          5.37          8.12         0.31 o
  -2  19   1        128.50        139.63         3.61 o
  -1  19   1        237.15        247.90         7.53 o
   0  19   1         24.01         23.35         1.01 o
   1  19   1          8.82          8.93         0.35 o
   2  19   1         13.67         13.24         0.47 o
   3  19   1          9.39          8.51         0.34 o
   4  19   1          0.89          0.33         0.11 o
  -4  20   1          4.19          5.30         0.23 o
  -3  20   1          1.06          2.02         0.16 o
  -2  20   1        289.17        293.51         7.45 o
  -1  20   1         21.10         21.18         0.64 o
   0  20   1          7.05          4.63         0.35 o
   1  20   1          8.84          7.29         0.30 o
   2  20   1          2.30          3.64         0.20 o
   3  20   1         26.21         30.43         0.96 o
  -4  21   1          1.70          0.93         0.09 o
  -3  21   1          9.90          8.50         0.36 o
  -2  21   1         78.05         72.24         2.24 o
  -1  21   1         21.60         13.84         0.43 o
   0  21   1          4.16          7.16         0.30 o
   1  21   1          7.89          6.99         0.29 o
   2  21   1         31.81         32.07         1.02 o
   3  21   1          8.82          7.83         0.30 o
  -3  22   1          0.97          0.40         0.06 o
  -2  22   1         48.40         48.76         1.55 o
  -1  22   1         35.99         34.04         1.26 o
   0  22   1         19.80         27.48         0.88 o
   1  22   1         14.36         11.34         0.33 o
   2  22   1         11.41          8.08         0.32 o
   3  22   1          5.88          5.07         0.22 o
  -3  23   1          0.97          1.45         0.09 o
  -2  23   1          7.09          8.49         0.34 o
  -1  23   1         14.96         12.10         0.39 o
   0  23   1        115.41        103.88         3.06 o
   1  23   1          2.24          2.39         0.11 o
   2  23   1         12.73          9.88         0.37 o
   3  23   1         19.48         22.44         0.69 o
  -3  24   1          5.84          7.63         0.30 o
  -2  24   1          5.38          6.46         0.28 o
  -1  24   1          1.03          1.13         0.09 o
   0  24   1          4.69          6.86         0.28 o
   1  24   1         32.21         31.12         2.11 o
   2  24   1          9.68          7.96         0.30 o
   3  24   1          1.29          2.36         0.12 o
  -3  25   1          5.59          5.49         0.21 o
  -2  25   1          0.19          0.35         0.05 o
  -1  25   1          1.76          2.02         0.24 o
   0  25   1         55.30         55.66         1.63 o
   1  25   1         22.62         27.66         1.02 o
   2  25   1          1.83          1.49         0.13 o
  -2  26   1          0.13          0.24         0.08 o
  -1  26   1          4.28          4.13         0.18 o
   0  26   1          0.68          1.37         0.14 o
   1  26   1          8.39          9.25         0.46 o
   2  26   1          4.94          6.16         0.23 o
  -2  27   1          2.05          3.57         0.20 o
  -1  27   1         12.58         14.87         0.61 o
   0  27   1          6.01          5.13         0.28 o
   1  27   1          2.82          2.61         0.17 o
   2  27   1          2.41          2.57         0.13 o
  -1  28   1          1.23          1.48         0.18 o
   0  28   1          4.74          5.35         0.27 o
   1  28   1          1.48          1.19         0.13 o
  -1  29   1         17.19         16.05         0.82 o
   0  29   1          3.97          6.45         0.29 o
  -1 -28   2          2.18          1.73         0.11 o
   0 -28   2          0.63          0.50         0.06 o
  -2 -27   2         17.85         17.42         0.50 o
  -1 -27   2          0.99          1.12         0.08 o
   0 -27   2         12.07         13.86         0.46 o
   1 -27   2          7.06          6.80         0.34 o
  -2 -26   2          0.04          0.19         0.04 o
  -1 -26   2          0.47          1.16         0.14 o
   0 -26   2          5.50          6.16         0.22 o
   1 -26   2          2.60          2.17         0.16 o
  -2 -25   2          3.14          3.39         0.15 o
  -1 -25   2          0.37          0.39         0.06 o
   0 -25   2          0.81          0.51         0.06 o
   1 -25   2         28.08         29.07         0.79 o
   2 -25   2         14.56         18.91         0.78 o
  -3 -24   2          5.65          5.98         0.22 o
  -2 -24   2         22.33         24.28         0.64 o
  -1 -24   2          2.25          1.69         0.14 o
   0 -24   2          8.96          9.02         0.39 o
   1 -24   2          5.32          6.57         0.22 o
   2 -24   2          5.15          5.23         0.37 o
  -3 -23   2          3.73          3.87         0.16 o
  -2 -23   2          0.72          1.53         0.11 o
  -1 -23   2          0.42          0.42         0.07 o
   0 -23   2         11.68          8.87         0.26 o
   1 -23   2         49.96         43.33         1.22 o
   2 -23   2          0.19          0.15         0.05 o
  -3 -22   2         12.40          8.17         0.27 o
  -2 -22   2          0.38          0.25         0.05 o
  -1 -22   2         12.88         13.48         0.40 o
   0 -22   2          8.57          7.68         0.24 o
   1 -22   2         17.28         20.35         0.54 o
   2 -22   2          2.26          1.83         0.12 o
   3 -22   2          2.27          1.97         0.16 o
  -4 -21   2         15.67         15.49         0.46 o
  -3 -21   2          6.22          7.41         0.28 o
  -2 -21   2          9.08         10.66         0.35 o
   0 -21   2         11.03         13.80         0.50 o
   1 -21   2          7.28          9.90         0.26 o
   2 -21   2          5.27          3.71         0.34 o
   3 -21   2         10.94          9.06         0.30 o
  -4 -20   2         10.12          9.47         0.31 o
  -3 -20   2          4.58          4.68         0.34 o
  -2 -20   2          9.40         12.51         0.43 o
  -1 -20   2        317.83        313.74         6.95 o
   0 -20   2         31.16         31.17         0.72 o
   1 -20   2         20.30         17.04         0.82 o
   2 -20   2          2.89          4.66         0.18 o
   3 -20   2          3.08          3.83         0.20 o
  -4 -19   2         19.14         15.40         0.57 o
  -3 -19   2          6.39          5.23         0.21 o
  -2 -19   2         68.01         72.49         1.75 o
  -1 -19   2        215.31        258.84         6.53 o
   0 -19   2        137.08        150.77         2.87 o
   1 -19   2          8.12          7.42         0.20 o
   2 -19   2         14.03         16.17         0.41 o
   3 -19   2         11.05         11.15         0.37 o
  -4 -18   2         26.72         29.94         0.77 o
  -3 -18   2          2.76          4.05         0.30 o
  -2 -18   2         47.20         30.61         0.79 o
  -1 -18   2         20.68         19.55         0.63 o
   0 -18   2        251.62        254.11         5.11 o
   1 -18   2          1.32          1.89         0.09 o
   2 -18   2          4.22          5.48         0.19 o
   3 -18   2          3.88          3.65         0.15 o
  -4 -17   2         32.17         29.23         0.74 o
  -3 -17   2         16.88         20.68         0.59 o
  -2 -17   2        136.14        137.59         3.20 o
  -1 -17   2        185.62        158.19         5.64 o
   0 -17   2         46.15         39.49         1.56 o
   1 -17   2         41.85         29.06         0.79 o
   2 -17   2         10.50          9.84         0.29 o
   3 -17   2          4.71          3.89         0.29 o
   4 -17   2          2.55          2.32         0.16 o
  -4 -16   2         24.92         21.62         0.60 o
  -3 -16   2         18.33         17.81         0.46 o
  -2 -16   2        624.76        666.58        17.05 o
  -1 -16   2        327.99        344.09        16.30 o
   0 -16   2         55.14         61.97         3.46 o
   1 -16   2         15.55         13.35         0.51 o
   2 -16   2          4.60          4.05         0.16 o
   3 -16   2          1.83          3.09         0.20 o
   4 -16   2          3.62          4.66         0.26 o
  -5 -15   2          0.00          0.07         0.04 o
  -4 -15   2         26.48         25.72         0.72 o
  -3 -15   2         43.14         41.82         0.97 o
  -2 -15   2        462.79        478.30        13.67 o
  -1 -15   2         13.90         13.92         0.52 o
   0 -15   2          6.18          3.75         0.25 o
   1 -15   2         70.99         91.09         3.41 o
   2 -15   2         24.34         28.65         0.67 o
   3 -15   2          5.49          5.70         0.22 o
   4 -15   2          2.93          2.37         0.36 o
  -5 -14   2          5.12          4.73         0.17 o
  -4 -14   2          8.29          6.93         0.21 o
  -3 -14   2        139.50        139.99         3.00 o
  -2 -14   2        218.60        174.33         6.12 o
  -1 -14   2          1.91          1.68         0.13 o
   0 -14   2          1.81          2.54         0.19 o
   1 -14   2        162.98        182.14         5.25 o
   2 -14   2         27.69         36.47         1.10 o
   3 -14   2          3.26          2.61         0.14 o
   4 -14   2          7.58          5.54         0.32 o
  -5 -13   2          0.56          0.41         0.06 o
  -4 -13   2         22.53         20.65         0.53 o
  -3 -13   2         97.71         97.06         3.46 o
  -2 -13   2          8.79          6.40         0.29 o
  -1 -13   2         15.00         18.26         1.03 o
   0 -13   2         21.80         18.63         0.84 o
   1 -13   2         87.98         72.24         3.00 o
   2 -13   2          0.98          2.65         0.19 o
   3 -13   2         22.97         22.08         0.67 o
   4 -13   2          1.59          1.86         0.18 o
  -5 -12   2          0.37          0.78         0.08 o
  -4 -12   2         10.80         14.52         0.39 o
  -3 -12   2          0.59          0.76         0.08 o
  -2 -12   2         63.60        106.36         4.85 o
  -1 -12   2         39.16         30.63         1.27 o
   0 -12   2         59.74         63.54         3.47 o
   1 -12   2         58.75         59.13         2.87 o
   2 -12   2         16.59         13.86         0.68 o
   3 -12   2         24.53         25.99         0.82 o
   4 -12   2          4.87          5.88         0.33 o
  -5 -11   2          2.76          3.34         0.17 o
  -4 -11   2          7.37          7.38         0.24 o
  -3 -11   2         46.01         39.19         1.00 o
  -2 -11   2         13.93         15.23         1.02 o
  -1 -11   2          4.51          1.36         0.18 o
   0 -11   2         67.08         94.35         8.20 o
   1 -11   2        136.58        137.48         7.11 o
   2 -11   2         97.67         94.53         4.83 o
   3 -11   2         69.76         70.18         1.67 o
   4 -11   2          1.46          0.83         0.10 o
  -5 -10   2          7.50          7.82         0.30 o
  -4 -10   2         17.24         20.02         1.22 o
  -3 -10   2         60.84         68.91         1.69 o
  -2 -10   2        107.43        133.89         4.92 o
  -1 -10   2         85.15        100.38         3.58 o
   0 -10   2         77.89         80.72         9.30 o
   1 -10   2         42.90         30.62         1.20 o
   2 -10   2         11.32         15.34         0.72 o
   3 -10   2         31.97         36.87         1.21 o
   4 -10   2          4.72          5.58         0.44 o
  -5  -9   2         25.07         21.79         0.67 o
  -4  -9   2          6.84          5.55         0.23 o
  -3  -9   2         39.61         35.22         0.90 o
  -2  -9   2        227.49        291.16        10.23 o
  -1  -9   2        197.30        232.95        11.07 o
   0  -9   2        262.97        222.72        10.70 o
   1  -9   2         31.90         44.31         1.70 o
   2  -9   2         35.78         37.31         1.23 o
   3  -9   2         63.69         65.97         1.79 o
   4  -9   2          1.86          1.81         0.20 o
  -5  -8   2          6.03          7.24         0.25 o
  -4  -8   2          0.88          2.10         0.14 o
  -3  -8   2         46.94         35.46         0.89 o
  -2  -8   2        376.81        401.27        18.51 o
   0  -8   2         64.99         59.79         3.48 o
   1  -8   2         27.48         15.79         0.87 o
   2  -8   2          7.62          8.12         0.47 o
   3  -8   2         49.68         48.19         1.34 o
   4  -8   2         12.00          9.71         0.46 o
  -5  -7   2        131.34        134.83         3.17 o
  -4  -7   2         32.28         35.27         0.93 o
  -3  -7   2         98.51         95.31         2.74 o
  -2  -7   2        125.36        142.27         7.59 o
   1  -7   2          3.79         10.07         0.49 o
   2  -7   2         16.31         17.49         0.63 o
   3  -7   2          8.67         10.12         0.49 o
   4  -7   2          0.72          2.25         0.17 o
  -5  -6   2         43.34         46.29         1.72 o
  -4  -6   2         41.48         32.15         0.85 o
  -3  -6   2         26.07         39.47         1.30 o
  -2  -6   2        218.85        222.08        14.93 o
  -1  -6   2        318.51        294.16        14.71 o
   0  -6   2        190.61        180.49         8.71 o
   1  -6   2         64.20         91.94         3.36 o
   2  -6   2        231.81        217.50         6.27 o
   3  -6   2         10.20          9.83         0.40 o
   4  -6   2          9.03          9.24         0.36 o
   5  -6   2          1.51          1.76         0.19 o
  -5  -5   2        144.25        141.63         4.17 o
  -4  -5   2         14.22         12.26         0.39 o
  -3  -5   2         38.00         40.40         1.00 o
  -2  -5   2        232.10        280.68         9.89 o
   0  -5   2        104.65         62.02         2.42 o
   1  -5   2         61.66         50.66         3.05 o
   2  -5   2        111.06        136.05         4.94 o
   3  -5   2          0.64          0.83         0.19 o
   4  -5   2          1.08          0.77         0.08 o
   5  -5   2          0.81          1.04         0.17 o
  -5  -4   2         57.79         62.20         1.47 o
  -4  -4   2         95.27        104.94         2.44 o
  -3  -4   2         39.89         29.30         0.74 o
  -2  -4   2        221.09        203.71        12.80 o
   0  -4   2        129.18        114.90         2.92 o
   1  -4   2         18.49         12.24         0.97 o
   2  -4   2        381.95        483.95        23.85 o
   3  -4   2         69.83         82.18         4.46 o
   4  -4   2         11.16          9.04         0.35 o
   5  -4   2          0.33          0.50         0.15 o
  -5  -3   2         47.52         48.08         1.51 o
  -4  -3   2         33.26         36.85         0.94 o
  -3  -3   2        120.82        110.95         3.02 o
  -2  -3   2        274.78        274.81         9.82 o
  -1  -3   2        284.09        241.04        11.81 o
   0  -3   2         75.25        112.72         2.99 o
   1  -3   2         91.44         53.54         3.84 o
   2  -3   2        401.34        390.62        19.90 o
   3  -3   2         18.47         22.02         1.10 o
   4  -3   2          1.57          1.47         0.16 o
  -5  -2   2         30.95         28.80         1.47 o
  -4  -2   2         31.79         23.03         0.63 o
  -3  -2   2         22.30         46.73         1.85 o
  -2  -2   2         11.53         17.70         0.61 o
   0  -2   2        138.06        143.36         5.01 o
   1  -2   2         19.48         23.36         1.16 o
   3  -2   2         41.55         40.56         1.82 o
   4  -2   2          6.73          6.28         0.52 o
  -5  -1   2          9.61         11.44         0.39 o
  -4  -1   2          8.07          5.42         0.21 o
  -3  -1   2         22.71         14.85         0.69 o
  -2  -1   2         10.20          5.20         0.27 o
   0  -1   2         45.22         48.62         1.43 o
   1  -1   2        286.36        310.42        10.96 o
   2  -1   2        272.79        309.37        14.55 o
   3  -1   2         19.41         19.51         0.70 o
   4  -1   2          0.79          0.62         0.18 o
   5  -1   2         10.33          8.59         0.85 o
  -5   0   2          9.96         10.05         0.33 o
  -4   0   2          1.68          1.59         0.15 o
  -3   0   2         13.03         19.76         0.82 o
  -2   0   2         10.60         42.37         1.12 o
  -1   0   2         58.73         54.64         1.84 o
   1   0   2         46.87         51.29         3.27 o
   3   0   2          6.64          9.96         0.36 o
   4   0   2         11.68          9.02         0.42 o
   5   0   2          8.02          8.44         0.86 o
  -5   1   2          9.59         11.41         0.52 o
  -4   1   2          7.71          4.95         0.20 o
  -3   1   2         22.45         15.32         0.58 o
  -2   1   2         10.25          5.41         0.18 o
   0   1   2         44.81         46.54         1.43 o
   2   1   2        273.00        319.28        15.14 o
   3   1   2         19.60         19.09         0.73 o
   4   1   2          0.77          0.45         0.15 o
   5   1   2         10.32          9.77         0.55 o
  -5   2   2         31.24         28.56         0.80 o
  -4   2   2         31.72         23.59         0.60 o
  -3   2   2         21.71         46.41         1.25 o
  -2   2   2         11.95         17.24         0.70 o
   0   2   2        138.76        146.06         4.21 o
   1   2   2         18.71         22.44         1.23 o
   3   2   2         41.25         39.46         1.22 o
   4   2   2          6.67          6.68         0.46 o
   5   2   2          3.68          2.15         0.19 o
  -5   3   2         47.75         47.67         1.38 o
  -4   3   2         33.12         37.26         0.89 o
  -3   3   2        121.48        111.68         3.16 o
  -2   3   2        273.12        278.26         9.81 o
  -1   3   2        284.40        233.44         9.44 o
   0   3   2         75.13        117.24         3.36 o
   1   3   2         90.93         54.25         1.81 o
   2   3   2        402.46        398.04        11.47 o
   3   3   2         18.81         22.43         1.22 o
   4   3   2          1.54          1.62         0.35 o
   5   3   2          2.63          2.75         0.23 o
  -5   4   2         57.84         57.67         1.43 o
  -4   4   2         94.00        103.97         2.41 o
  -3   4   2         39.76         28.42         1.04 o
  -2   4   2        219.76        202.77         5.88 o
   0   4   2        128.97        116.39         3.39 o
   1   4   2         18.81         12.02         0.49 o
   2   4   2        380.97        471.88        16.83 o
   3   4   2         70.21         85.59         2.56 o
   4   4   2         10.96          9.75         0.58 o
   5   4   2          0.35          0.49         0.11 o
  -5   5   2        144.93        140.06         5.55 o
  -4   5   2         14.15         12.41         0.36 o
  -3   5   2         38.43         41.03         1.11 o
  -2   5   2        231.34        276.49         8.03 o
   0   5   2        105.09         60.63         2.44 o
   1   5   2         61.91         50.00         2.09 o
   2   5   2        111.25        133.68         4.88 o
   3   5   2          0.62          0.62         0.16 o
   4   5   2          1.09          0.83         0.11 o
   5   5   2          0.81          0.82         0.14 o
  -5   6   2         43.21         45.06         1.32 o
  -4   6   2         40.81         32.81         0.78 o
  -3   6   2         26.21         40.19         1.25 o
  -2   6   2        219.92        220.30         6.39 o
  -1   6   2        319.56        295.53        10.44 o
   0   6   2        190.70        170.54         4.38 o
   1   6   2         64.26         91.73         2.74 o
   2   6   2        231.23        210.68         5.40 o
   3   6   2         10.33         10.61         0.43 o
   4   6   2          8.95          9.92         0.43 o
   5   6   2          1.52          1.74         0.15 o
  -5   7   2        132.23        141.66         3.56 o
  -4   7   2         32.95         36.38         0.89 o
  -3   7   2         98.71         96.37         3.04 o
  -2   7   2        124.70        148.58         5.19 o
   0   7   2          8.69         13.20         0.57 o
   1   7   2          3.76         10.61         0.55 o
   2   7   2         16.08         16.36         0.52 o
   3   7   2          8.51         10.82         0.63 o
   4   7   2          0.72          2.11         0.28 o
  -5   8   2          5.81          7.46         0.25 o
  -4   8   2          0.93          1.81         0.10 o
  -3   8   2         46.45         34.36         0.85 o
  -2   8   2        376.66        335.48        18.35 o
   0   8   2         64.30         61.46         1.84 o
   1   8   2         27.54         15.14         0.56 o
   2   8   2          7.73          8.04         0.37 o
   3   8   2         49.69         49.71         2.15 o
   4   8   2         11.94         10.15         0.60 o
  -5   9   2         25.27         23.72         0.95 o
  -4   9   2          7.07          6.31         0.19 o
  -3   9   2         39.55         35.21         0.97 o
  -2   9   2        227.25        282.90         8.26 o
  -1   9   2        195.98        215.83         7.11 o
   0   9   2        262.97        242.19         6.75 o
   1   9   2         32.45         44.62         1.41 o
   2   9   2         36.03         37.30         1.04 o
   3   9   2         63.18         68.85         3.57 o
   4   9   2          1.90          1.58         0.23 o
  -5  10   2          7.36          8.27         0.56 o
  -4  10   2         17.19         19.90         1.06 o
  -3  10   2         60.37         70.45         2.01 o
  -2  10   2        107.93        134.85         4.81 o
  -1  10   2         85.60         95.18         5.78 o
   0  10   2         78.38         85.98         3.14 o
   1  10   2         42.49         29.91         1.00 o
   2  10   2         11.68         14.87         0.48 o
   3  10   2         32.09         37.09         1.28 o
   4  10   2          4.63          5.44         0.29 o
  -5  11   2          2.72          3.34         0.18 o
  -4  11   2          7.25          7.42         0.20 o
  -3  11   2         44.97         38.72         0.90 o
  -2  11   2         14.06         16.16         0.67 o
  -1  11   2          4.58          1.24         0.13 o
   0  11   2         66.92        100.60         3.55 o
   1  11   2        137.12        138.63         4.16 o
   2  11   2         98.83         92.55         2.82 o
   3  11   2         69.49         71.40         2.27 o
   4  11   2          1.39          0.67         0.10 o
  -5  12   2          0.35          0.99         0.13 o
  -4  12   2         10.67         14.86         0.37 o
  -3  12   2          0.56          0.70         0.14 o
  -2  12   2         63.99         98.80         3.72 o
  -1  12   2         39.30         30.46         0.97 o
   0  12   2         60.03         63.80         2.44 o
   1  12   2         58.56         53.57         1.30 o
   2  12   2         16.85         13.82         0.50 o
   3  12   2         24.55         26.35         0.94 o
   4  12   2          4.96          5.74         0.29 o
  -5  13   2          0.54          0.33         0.05 o
  -4  13   2         22.71         22.11         0.54 o
  -3  13   2         97.94        102.44         2.40 o
  -2  13   2          8.69          5.62         0.25 o
  -1  13   2         15.03         16.28         0.58 o
   0  13   2         21.97         18.99         0.81 o
   1  13   2         88.54         77.45         2.26 o
   2  13   2          0.93          2.50         0.18 o
   3  13   2         23.04         22.87         0.80 o
   4  13   2          1.53          1.83         0.17 o
  -5  14   2          5.06          4.95         0.19 o
  -4  14   2          8.37          7.94         0.26 o
  -3  14   2        138.84        146.73         3.45 o
  -2  14   2        217.86        169.20         4.98 o
  -1  14   2          1.88          1.79         0.23 o
   0  14   2          2.03          2.77         0.21 o
   1  14   2        163.15        178.92         4.35 o
   2  14   2         28.21         40.40         1.63 o
   3  14   2          3.27          2.33         0.19 o
   4  14   2          7.69          5.74         0.28 o
  -5  15   2          0.01          0.09         0.13 o
  -4  15   2         26.54         27.72         0.71 o
  -3  15   2         42.86         44.39         1.17 o
  -2  15   2        462.97        468.34        17.73 o
  -1  15   2         13.63         13.86         0.47 o
   0  15   2          6.00          3.51         0.16 o
   1  15   2         70.42         90.91         3.47 o
   2  15   2         24.48         28.52         0.99 o
   3  15   2          5.66          6.30         0.32 o
   4  15   2          2.93          2.69         0.26 o
  -4  16   2         25.02         23.24         0.82 o
  -3  16   2         18.17         18.51         0.61 o
  -2  16   2        625.47        709.21        14.68 o
  -1  16   2        329.50        320.42        20.39 o
   0  16   2         54.93         61.09         1.63 o
   1  16   2         15.69         12.81         0.61 o
   2  16   2          4.67          4.24         0.20 o
   3  16   2          1.85          3.04         0.21 o
   4  16   2          3.69          4.57         0.24 o
  -4  17   2         32.20         29.63         1.08 o
  -3  17   2         16.78         22.06         0.60 o
  -2  17   2        137.00        139.72         3.43 o
  -1  17   2        185.69        152.36         7.74 o
   0  17   2         46.13         38.76         1.08 o
   1  17   2         41.50         29.69         0.94 o
   2  17   2         10.43          9.79         0.38 o
   3  17   2          4.86          4.01         0.65 o
   4  17   2          2.51          2.29         0.14 o
  -4  18   2         26.79         30.78         0.88 o
  -3  18   2          2.77          4.13         0.18 o
  -2  18   2         46.81         30.25         0.73 o
  -1  18   2         20.74         19.04         0.65 o
   0  18   2        251.52        240.56         5.59 o
   1  18   2          1.25          1.88         0.11 o
   2  18   2          4.36          5.40         0.25 o
   3  18   2          3.86          3.81         0.23 o
  -4  19   2         18.86         16.20         0.54 o
  -3  19   2          6.43          5.72         0.23 o
  -2  19   2         68.09         73.34         1.92 o
  -1  19   2        215.40        250.87         6.42 o
   0  19   2        136.71        144.66         3.76 o
   1  19   2          8.06          7.43         0.24 o
   2  19   2         14.00         15.81         0.55 o
   3  19   2         11.01         12.52         0.42 o
  -4  20   2         10.05          9.54         0.37 o
  -3  20   2          4.62          4.25         0.24 o
  -2  20   2          9.36         11.79         0.41 o
  -1  20   2        318.30        303.42         7.76 o
   0  20   2         30.90         30.10         0.98 o
   1  20   2         20.15         16.40         0.95 o
   2  20   2          2.93          4.66         0.21 o
   3  20   2          3.09          4.18         0.19 o
  -4  21   2         15.41         16.13         0.51 o
  -3  21   2          6.17          6.90         0.33 o
  -2  21   2          9.18         10.89         0.36 o
  -1  21   2         32.29         27.31         1.50 o
   0  21   2         11.12         11.58         1.09 o
   1  21   2          7.17          9.87         0.32 o
   2  21   2          5.32          3.53         0.27 o
   3  21   2         10.91          9.93         0.34 o
  -3  22   2         12.52          9.05         0.45 o
  -2  22   2          0.28          0.21         0.05 o
  -1  22   2         13.00         13.71         0.42 o
   0  22   2          8.51          7.73         0.31 o
   1  22   2         17.42         20.23         0.67 o
   2  22   2          2.25          1.84         0.12 o
   3  22   2          2.28          2.16         0.11 o
  -3  23   2          3.73          4.00         0.18 o
  -2  23   2          0.72          1.30         0.21 o
  -1  23   2          0.43          0.59         0.08 o
   0  23   2         11.54          8.70         0.34 o
   1  23   2         49.60         44.78         1.75 o
   2  23   2          0.18          0.06         0.05 o
  -3  24   2          5.71          6.09         0.23 o
  -2  24   2         22.29         25.14         0.99 o
  -1  24   2          2.20          1.51         0.20 o
   0  24   2          8.81          9.89         0.67 o
   1  24   2          5.16          6.49         0.28 o
   2  24   2          5.16          5.39         0.26 o
  -2  25   2          3.18          3.52         0.20 o
  -1  25   2          0.37          0.49         0.06 o
   0  25   2          0.86          0.69         0.07 o
   1  25   2         27.87         28.50         2.86 o
   2  25   2         14.62         19.48         0.76 o
  -2  26   2          0.04          0.18         0.04 o
  -1  26   2          0.46          1.27         0.13 o
   0  26   2          5.37          6.44         0.25 o
   1  26   2          2.59          2.32         0.17 o
  -2  27   2         17.99         18.58         0.75 o
  -1  27   2          0.92          1.33         0.17 o
   0  27   2         12.20         15.04         0.48 o
   1  27   2          7.08          7.56         0.32 o
  -1  28   2          2.26          1.98         0.19 o
   0  28   2          0.63          0.43         0.07 o
  -1 -26   3          1.51          1.50         0.11 o
   0 -26   3          0.85          1.01         0.08 o
  -2 -25   3          1.14          1.60         0.09 o
  -1 -25   3          2.50          2.46         0.16 o
   0 -25   3          0.46          0.20         0.08 o
   1 -25   3          1.70          1.66         0.09 o
  -2 -24   3          3.25          3.98         0.18 o
  -1 -24   3         10.82         11.28         0.32 o
   0 -24   3          2.76          2.08         0.11 o
   1 -24   3          6.90          5.77         0.21 o
  -3 -23   3          5.57          6.66         0.26 o
  -2 -23   3          9.14          8.95         0.31 o
  -1 -23   3          1.57          1.27         0.08 o
   0 -23   3          0.07          0.09         0.04 o
   1 -23   3          5.53          5.85         0.22 o
   2 -23   3          8.38          5.85         0.24 o
  -3 -22   3          3.60          4.96         0.17 o
  -2 -22   3         11.18          9.00         0.32 o
  -1 -22   3          2.68          2.59         0.13 o
   0 -22   3          5.13          6.48         0.27 o
   1 -22   3          2.26          1.80         0.15 o
   2 -22   3          2.39          2.86         0.14 o
  -3 -21   3         26.35         24.02         0.62 o
  -2 -21   3         17.51         17.27         0.80 o
  -1 -21   3         31.05         33.60         0.84 o
   0 -21   3          5.54          5.33         0.19 o
   1 -21   3          5.89          8.32         0.24 o
   2 -21   3          7.47          8.44         0.25 o
  -3 -20   3          8.88          6.88         0.24 o
  -2 -20   3          2.17          2.15         0.13 o
  -1 -20   3         17.93         25.04         0.59 o
   0 -20   3         57.79         51.32         1.12 o
   1 -20   3         14.45         14.26         0.40 o
   2 -20   3         13.15         12.33         0.36 o
  -4 -19   3         12.20         15.10         0.40 o
  -3 -19   3          9.47          9.57         0.34 o
  -2 -19   3         12.78         10.03         0.28 o
  -1 -19   3         91.58         93.34         1.98 o
   0 -19   3        137.11        155.78         3.22 o
   1 -19   3         22.07         27.71         0.64 o
   2 -19   3          0.05          0.31         0.05 o
   3 -19   3          5.29          4.69         0.19 o
  -4 -18   3          5.74          5.30         0.19 o
  -3 -18   3         22.55         26.05         0.91 o
  -2 -18   3         11.15         10.23         0.31 o
  -1 -18   3        115.76         96.12         2.38 o
   0 -18   3         25.20         25.91         0.60 o
   1 -18   3         58.23         65.53         1.41 o
   2 -18   3          5.11          3.58         0.33 o
   3 -18   3          0.72          1.29         0.09 o
  -4 -17   3         24.28         32.20         0.91 o
  -3 -17   3         41.95         34.05         0.88 o
  -2 -17   3         29.29         33.65         0.86 o
  -1 -17   3        227.70        228.02         4.97 o
   0 -17   3        167.79        142.30         3.19 o
   1 -17   3         57.13         54.81         3.61 o
   2 -17   3         23.27         17.68         0.48 o
   3 -17   3         11.64         10.87         0.34 o
  -4 -16   3          2.65          3.77         0.15 o
  -3 -16   3         39.83         30.14         0.79 o
  -2 -16   3         27.61         24.61         0.66 o
  -1 -16   3        372.23        438.49        15.05 o
   0 -16   3         88.44        102.45         2.35 o
   1 -16   3         70.43         70.08         1.50 o
   2 -16   3         15.78         18.77         0.47 o
   3 -16   3          0.98          0.55         0.06 o
  -4 -15   3          0.73          0.42         0.05 o
  -3 -15   3         73.18         72.65         1.75 o
  -2 -15   3        104.97         99.23         2.35 o
  -1 -15   3        131.31        150.95         8.75 o
   0 -15   3         88.66         95.97         2.79 o
   1 -15   3         10.97         12.22         0.30 o
   2 -15   3         27.32         33.10         0.77 o
   3 -15   3          6.93          6.10         0.21 o
  -4 -14   3          2.73          1.48         0.09 o
  -3 -14   3         25.22         24.07         1.32 o
  -2 -14   3         66.27         74.68         6.03 o
  -1 -14   3        142.90        114.09         3.53 o
   0 -14   3         53.19         49.68         1.96 o
   1 -14   3         15.22         17.28         0.42 o
   2 -14   3         20.64         20.70         0.60 o
   3 -14   3          3.85          4.31         0.24 o
  -5 -13   3          5.36          5.14         0.20 o
  -4 -13   3          3.26          2.26         0.11 o
  -3 -13   3         71.27         59.01         2.14 o
  -2 -13   3         24.71         28.30         1.66 o
  -1 -13   3          3.83          6.88         0.47 o
   0 -13   3         38.75         48.56         1.87 o
   1 -13   3          0.95          2.53         0.12 o
   2 -13   3          9.05          9.15         0.29 o
   3 -13   3          1.95          2.60         0.19 o
  -5 -12   3          4.15          4.41         0.18 o
  -4 -12   3          0.60          1.80         0.12 o
  -3 -12   3         83.70         85.94         2.06 o
  -2 -12   3         43.17         38.65         1.27 o
  -1 -12   3          1.21          3.23         0.29 o
   0 -12   3         11.05         18.35         0.80 o
   1 -12   3         27.82         27.00         1.19 o
   2 -12   3          9.38          9.88         0.30 o
   3 -12   3          0.37          0.15         0.06 o
   4 -12   3          1.86          1.77         0.22 o
  -5 -11   3          2.90          2.62         0.11 o
  -4 -11   3          4.02          4.62         0.19 o
  -3 -11   3         23.07         24.51         0.64 o
  -2 -11   3         98.58         95.06         3.45 o
  -1 -11   3          1.30          2.52         0.17 o
   0 -11   3          2.91          3.31         0.22 o
   1 -11   3         35.37         42.38         1.32 o
   2 -11   3          5.03          4.49         0.21 o
   3 -11   3         16.78         13.47         0.42 o
   4 -11   3          7.32          6.68         0.33 o
  -5 -10   3         16.82         14.51         0.57 o
  -4 -10   3          2.87          2.24         0.13 o
  -3 -10   3          5.01          6.92         0.34 o
  -2 -10   3         99.02        121.04         3.62 o
  -1 -10   3         10.90         14.40         0.84 o
   0 -10   3         19.03         14.77         0.54 o
   1 -10   3          8.09         12.74         0.54 o
   2 -10   3         27.54         30.85         0.67 o
   3 -10   3          4.71          5.42         0.20 o
   4 -10   3          3.27          2.09         0.14 o
  -5  -9   3          3.27          2.64         0.16 o
  -4  -9   3         22.99         16.08         0.48 o
  -3  -9   3          5.17          3.41         0.19 o
  -2  -9   3         84.00         88.16         5.02 o
  -1  -9   3         46.18         46.09         2.62 o
   0  -9   3        119.09        119.32         4.48 o
   1  -9   3         45.72         38.75         1.21 o
   2  -9   3          0.67          1.69         0.13 o
   3  -9   3         21.80         20.58         0.51 o
   4  -9   3         10.52          9.52         0.36 o
  -5  -8   3         31.52         28.48         0.71 o
  -4  -8   3         24.33         23.38         0.66 o
  -3  -8   3         13.60         11.33         0.37 o
  -2  -8   3         51.81         37.59         2.04 o
  -1  -8   3        114.34        119.99         6.09 o
   0  -8   3         22.07         27.00         1.08 o
   1  -8   3         58.41         56.17         1.46 o
   2  -8   3          0.72          1.61         0.12 o
   3  -8   3         10.20          8.97         0.28 o
   4  -8   3          9.98          9.85         0.32 o
  -5  -7   3         56.12         55.86         1.32 o
  -4  -7   3        139.07        131.91         4.17 o
  -3  -7   3         37.91         34.52         1.22 o
  -2  -7   3         86.35         81.59         3.00 o
  -1  -7   3        320.85        319.10        16.56 o
   0  -7   3        610.27        608.06        28.97 o
   1  -7   3          4.29          8.30         0.32 o
   2  -7   3         15.21         16.39         0.48 o
   3  -7   3         17.83         17.86         0.53 o
   4  -7   3          8.21          7.13         0.33 o
  -5  -6   3         23.47         23.70         0.62 o
  -4  -6   3         48.87         48.74         1.61 o
  -3  -6   3         29.65         22.09         0.68 o
  -2  -6   3        115.63        162.69         5.76 o
  -1  -6   3         31.64         36.62         1.49 o
   0  -6   3         73.02         65.09         2.47 o
   1  -6   3         34.87         33.60         0.93 o
   2  -6   3          9.13         10.28         0.37 o
   3  -6   3         94.88         91.99         2.54 o
   4  -6   3          9.76          6.24         0.26 o
  -5  -5   3         29.41         30.33         0.77 o
  -4  -5   3        314.00        287.35         6.56 o
  -3  -5   3         18.05         14.52         0.48 o
  -2  -5   3         71.07         76.86         2.86 o
  -1  -5   3        468.67        543.78        27.15 o
   1  -5   3         16.50          9.64         0.74 o
   2  -5   3          3.42          7.00         0.31 o
   3  -5   3         42.09         45.71         4.67 o
   4  -5   3          4.84          5.02         0.23 o
  -5  -4   3          0.37          0.56         0.07 o
  -4  -4   3        303.82        296.41         6.82 o
  -3  -4   3        214.22        218.16         8.51 o
  -2  -4   3         33.85         19.47         1.09 o
  -1  -4   3         87.52         72.97         2.20 o
   0  -4   3        322.94        339.51        16.19 o
   1  -4   3         30.54         40.39         1.66 o
   2  -4   3         10.66         10.41         0.47 o
   3  -4   3        113.07        118.34         3.16 o
   4  -4   3         14.58         15.11         0.87 o
  -5  -3   3          1.35          1.08         0.09 o
  -4  -3   3        105.11        116.28         2.96 o
  -3  -3   3        110.81        130.11         6.67 o
  -2  -3   3         94.03         82.22         2.99 o
  -1  -3   3        156.35        155.57         3.94 o
   0  -3   3        163.39        124.85         3.97 o
   1  -3   3         36.10         47.81         1.89 o
   2  -3   3          9.79          6.50         0.28 o
   3  -3   3         37.16         36.85         1.57 o
   4  -3   3          2.04          2.27         0.23 o
  -5  -2   3          3.46          4.25         0.18 o
  -4  -2   3        124.84        120.75         2.76 o
  -3  -2   3        168.48        153.40         6.22 o
  -2  -2   3        121.18        176.48         5.09 o
  -1  -2   3        128.02        129.23         6.94 o
   0  -2   3         52.88         35.75         1.16 o
   1  -2   3         41.01         34.93         1.98 o
   2  -2   3         22.28         23.23         1.51 o
   3  -2   3        101.51         91.85         2.43 o
   4  -2   3          4.95          3.57         0.24 o
  -5  -1   3         22.78         24.81         0.65 o
  -4  -1   3         65.29         61.03         1.45 o
  -3  -1   3         13.64         11.32         0.40 o
  -2  -1   3         31.64         26.51         1.35 o
  -1  -1   3         71.45         68.86         3.59 o
   0  -1   3        107.69         87.38         2.65 o
   1  -1   3         13.45          9.88         0.55 o
   2  -1   3         51.77         58.10         1.98 o
   3  -1   3         35.56         37.98         1.31 o
   4  -1   3          0.20          0.13         0.09 o
  -5   0   3          1.45          1.39         0.10 o
  -4   0   3          8.79         12.33         0.38 o
  -3   0   3          2.01          1.45         0.20 o
  -2   0   3        157.10        197.77         7.10 o
  -1   0   3        202.38        250.40        11.47 o
   0   0   3          0.26          0.10         0.04 o
   1   0   3        163.48        194.91        12.94 o
   2   0   3          2.48          3.53         0.66 o
   3   0   3         44.76         44.17         1.21 o
   4   0   3          0.17          0.02         0.09 o
  -5   1   3         22.64         25.56         0.62 o
  -4   1   3         65.37         59.48         1.61 o
  -3   1   3         14.00         11.70         0.40 o
  -2   1   3         32.25         27.64         0.72 o
  -1   1   3         71.18         69.15         2.70 o
   0   1   3        107.10         90.04         2.66 o
   1   1   3         13.47          9.85         0.81 o
   2   1   3         51.57         59.16         3.00 o
   3   1   3         35.79         41.38         2.00 o
   4   1   3          0.19          0.08         0.08 o
  -5   2   3          3.36          4.20         0.16 o
  -4   2   3        125.51        118.22         2.56 o
  -3   2   3        166.81        152.24         3.91 o
  -2   2   3        119.56        171.64         3.94 o
  -1   2   3        128.40        139.34         3.95 o
   0   2   3         52.74         37.88         1.18 o
   1   2   3         41.07         32.44         1.79 o
   2   2   3         22.00         21.25         1.23 o
   3   2   3        101.66         97.21         3.01 o
   4   2   3          4.94          3.37         0.45 o
  -5   3   3          1.31          1.08         0.09 o
  -4   3   3        104.71        113.57         2.47 o
  -3   3   3        110.06        129.70         3.90 o
  -2   3   3         92.96         81.22         2.46 o
  -1   3   3        154.73        155.64         4.58 o
   0   3   3        163.67        127.99         3.75 o
   1   3   3         36.25         47.12         1.52 o
   2   3   3          9.53          6.53         0.46 o
   3   3   3         37.31         37.43         3.29 o
   4   3   3          2.04          2.69         0.38 o
  -5   4   3          0.31          0.50         0.07 o
  -4   4   3        304.12        307.19         6.29 o
  -3   4   3        213.54        213.83         6.32 o
  -2   4   3         33.40         19.69         0.81 o
  -1   4   3         87.42         72.73         1.91 o
   0   4   3        320.72        356.06        10.13 o
   1   4   3         30.34         39.18         1.29 o
   2   4   3         10.54         10.88         0.59 o
   3   4   3        112.94        114.79         4.45 o
   4   4   3         14.68         16.64         0.95 o
  -5   5   3         29.50         30.66         0.75 o
  -4   5   3        314.76        293.47         6.05 o
  -3   5   3         18.16         14.72         0.48 o
  -2   5   3         71.89         75.12         1.79 o
   1   5   3         16.68          8.74         0.39 o
   2   5   3          3.38          7.35         0.37 o
   3   5   3         42.12         44.97         1.65 o
   4   5   3          4.80          5.09         0.29 o
  -5   6   3         23.22         23.79         0.57 o
  -4   6   3         48.90         49.16         1.71 o
  -3   6   3         29.32         22.37         0.67 o
  -2   6   3        114.49        155.85         3.59 o
  -1   6   3         32.02         36.99         1.02 o
   0   6   3         73.64         67.07         2.06 o
   1   6   3         35.14         33.51         0.99 o
   2   6   3          9.29         10.33         0.39 o
   3   6   3         94.79         93.95         3.19 o
   4   6   3          9.88          6.13         0.29 o
  -5   7   3         56.33         55.30         1.77 o
  -4   7   3        139.62        141.60         2.96 o
  -3   7   3         38.30         38.62         1.11 o
  -2   7   3         86.46         77.15         2.07 o
  -1   7   3        319.97        333.42         7.43 o
   0   7   3        609.86        552.59        28.93 o
   1   7   3          4.24          8.84         0.33 o
   2   7   3         15.24         15.65         0.57 o
   3   7   3         17.82         17.28         0.63 o
   4   7   3          8.08          7.14         0.34 o
  -5   8   3         31.47         28.51         1.41 o
  -4   8   3         24.63         24.39         0.90 o
  -3   8   3         14.05         11.79         0.41 o
  -2   8   3         51.52         37.95         1.46 o
  -1   8   3        114.94        115.33         2.98 o
   0   8   3         22.19         25.97         1.92 o
   1   8   3         58.57         53.17         1.32 o
   2   8   3          0.76          1.57         0.12 o
   3   8   3         10.29          8.90         0.38 o
   4   8   3         10.06         10.24         0.42 o
  -5   9   3          3.28          2.90         0.11 o
  -4   9   3         23.32         17.29         0.45 o
  -3   9   3          5.55          3.64         0.35 o
  -2   9   3         83.32         91.41         2.67 o
  -1   9   3         46.10         46.39         1.28 o
   0   9   3        118.36        123.24         3.16 o
   1   9   3         45.56         38.31         1.10 o
   2   9   3          0.73          1.81         0.15 o
   3   9   3         21.98         21.54         0.78 o
   4   9   3         10.32         10.27         0.45 o
  -5  10   3         16.81         14.08         0.37 o
  -4  10   3          2.78          2.07         0.11 o
  -3  10   3          5.15          7.30         0.24 o
  -2  10   3         98.74        120.06         3.56 o
  -1  10   3         10.68         15.48         0.68 o
   0  10   3         19.00         15.12         0.50 o
   1  10   3          8.20         12.54         0.45 o
   2  10   3         27.45         28.25         0.96 o
   3  10   3          4.83          5.69         0.35 o
   4  10   3          3.26          2.27         0.15 o
  -5  11   3          3.02          2.99         0.10 o
  -4  11   3          3.92          4.23         0.26 o
  -3  11   3         22.82         26.15         0.63 o
  -2  11   3         97.26         91.44         2.77 o
  -1  11   3          1.34          2.54         0.16 o
   0  11   3          2.77          3.51         0.19 o
   1  11   3         35.33         41.76         1.16 o
   2  11   3          5.19          4.91         0.22 o
   3  11   3         16.93         13.58         0.53 o
   4  11   3          7.23          7.38         0.33 o
  -5  12   3          4.17          4.51         0.30 o
  -4  12   3          0.58          1.52         0.10 o
  -3  12   3         83.69         88.89         1.92 o
  -2  12   3         43.28         38.66         1.51 o
  -1  12   3          1.14          3.10         0.18 o
   0  12   3         11.04         18.88         0.60 o
   1  12   3         28.39         25.63         1.03 o
   2  12   3          9.38         10.15         0.37 o
   3  12   3          0.39          0.03         0.09 o
   4  12   3          1.87          1.92         0.15 o
  -5  13   3          5.47          5.63         0.21 o
  -4  13   3          3.21          2.01         0.11 o
  -3  13   3         71.09         60.19         1.22 o
  -2  13   3         25.05         28.82         0.64 o
  -1  13   3          3.77          6.77         0.43 o
   0  13   3         38.63         47.94         1.35 o
   1  13   3          0.86          2.27         0.17 o
   2  13   3          9.07          9.29         0.47 o
   3  13   3          2.01          2.81         0.17 o
  -4  14   3          2.77          1.65         0.08 o
  -2  14   3         66.01         77.37         2.30 o
  -1  14   3        142.35        120.20         3.53 o
   0  14   3         53.46         50.07         2.06 o
   1  14   3         15.35         17.36         0.47 o
   2  14   3         20.83         20.68         0.78 o
   3  14   3          3.97          4.72         0.24 o
  -4  15   3          0.79          0.51         0.06 o
  -3  15   3         72.97         75.02         1.98 o
  -2  15   3        104.03        102.24         2.00 o
  -1  15   3        131.05        147.67         4.37 o
   0  15   3         88.35         90.70         2.73 o
   1  15   3         10.81         11.84         0.35 o
   2  15   3         27.04         34.23         0.98 o
   3  15   3          6.93          6.05         0.32 o
  -4  16   3          2.63          3.56         0.19 o
  -3  16   3         40.28         31.04         0.62 o
  -2  16   3         27.55         25.38         0.52 o
  -1  16   3        372.12        424.03         8.71 o
   0  16   3         88.89        101.36         2.61 o
   1  16   3         70.47         68.67         1.62 o
   2  16   3         16.02         19.55         0.77 o
   3  16   3          1.03          0.45         0.08 o
  -4  17   3         24.87         32.97         0.75 o
  -3  17   3         42.05         36.54         1.04 o
  -2  17   3         29.04         32.64         0.67 o
  -1  17   3        229.76        235.32         4.84 o
   0  17   3        168.47        138.12         2.91 o
   1  17   3         57.12         50.45         2.75 o
   2  17   3         23.10         18.08         0.60 o
   3  17   3         11.69         10.98         0.62 o
  -4  18   3          5.65          4.74         0.18 o
  -3  18   3         22.58         25.76         0.62 o
  -2  18   3         10.93          9.94         0.26 o
  -1  18   3        115.20         94.73         2.01 o
   0  18   3         24.81         24.93         0.59 o
   1  18   3         57.86         64.02         1.97 o
   2  18   3          5.05          3.75         0.25 o
   3  18   3          0.75          1.03         0.10 o
  -4  19   3         12.34         14.93         0.59 o
  -3  19   3          9.34          9.62         0.38 o
  -2  19   3         12.94         10.16         0.29 o
  -1  19   3         92.09         93.21         1.98 o
   0  19   3        137.59        151.77         3.51 o
   1  19   3         22.00         27.13         0.77 o
   2  19   3          0.04          0.32         0.07 o
   3  19   3          5.35          5.06         0.19 o
  -3  20   3          8.64          6.75         0.24 o
  -2  20   3          2.13          2.10         0.14 o
  -1  20   3         17.60         24.65         0.58 o
   0  20   3         57.63         50.63         1.37 o
   1  20   3         14.30         14.09         0.50 o
   2  20   3         12.99         12.44         0.44 o
  -3  21   3         26.17         23.88         0.63 o
  -2  21   3         17.67         18.08         0.57 o
  -1  21   3         31.39         33.42         0.83 o
   0  21   3          5.53          4.98         0.33 o
   1  21   3          5.89          7.90         0.57 o
   2  21   3          7.38          8.49         0.35 o
  -3  22   3          3.49          4.59         0.18 o
  -2  22   3         11.17          9.05         0.31 o
  -1  22   3          2.47          2.33         0.14 o
   0  22   3          5.19          7.10         0.68 o
   1  22   3          2.18          1.75         0.12 o
   2  22   3          2.42          3.25         0.18 o
  -3  23   3          5.65          7.30         0.33 o
  -2  23   3          9.20          9.41         0.35 o
  -1  23   3          1.61          1.43         0.08 o
   0  23   3          0.10          0.13         0.09 o
   1  23   3          5.65          6.26         0.25 o
   2  23   3          8.33          6.69         0.30 o
  -2  24   3          3.33          4.27         0.19 o
  -1  24   3         10.73         11.63         0.35 o
   0  24   3          2.74          2.30         0.13 o
   1  24   3          6.76          5.99         0.24 o
  -2  25   3          1.05          1.63         0.10 o
  -1  25   3          2.43          2.71         0.19 o
   0  25   3          0.47          0.07         0.06 o
   1  25   3          1.70          1.67         0.11 o
  -1  26   3          1.47          1.65         0.12 o
   0  26   3          0.86          1.14         0.08 o
  -1 -23   4          1.94          2.17         0.13 o
   0 -23   4          2.64          2.04         0.10 o
  -2 -22   4          2.61          2.86         0.13 o
  -1 -22   4          2.29          2.91         0.13 o
   0 -22   4          9.87          9.19         0.27 o
   1 -22   4          1.59          2.26         0.11 o
  -2 -21   4          8.73          8.37         0.50 o
  -1 -21   4         10.29          8.96         0.26 o
   0 -21   4         33.73         38.23         1.02 o
   1 -21   4          3.13          3.58         0.13 o
  -3 -20   4         14.16         20.67         0.74 o
  -2 -20   4          6.13          5.97         0.21 o
  -1 -20   4          9.69         12.74         0.39 o
   0 -20   4         32.19         37.77         0.92 o
   1 -20   4          1.09          0.57         0.06 o
  -3 -19   4         10.05         12.40         0.47 o
  -2 -19   4         16.28         18.38         0.53 o
  -1 -19   4          5.46          4.15         0.32 o
   0 -19   4         50.57         52.52         1.24 o
   1 -19   4         35.00         35.74         0.79 o
   2 -19   4          1.00          1.03         0.07 o
  -3 -18   4          5.95          8.95         0.31 o
  -2 -18   4          1.75          3.07         0.15 o
  -1 -18   4         31.37         24.88         0.78 o
   0 -18   4        106.23         97.51         2.04 o
   1 -18   4         10.10         10.67         0.28 o
   2 -18   4          7.11          8.36         0.24 o
  -3 -17   4          5.57          7.91         0.25 o
  -2 -17   4         20.62         18.29         0.59 o
  -1 -17   4          1.94          3.08         0.15 o
   0 -17   4         71.67         76.73         1.64 o
   1 -17   4         57.53         50.49         1.56 o
   2 -17   4         13.18         12.15         0.35 o
  -4 -16   4          0.66          1.01         0.10 o
  -3 -16   4          5.78          5.15         0.18 o
  -2 -16   4         30.15         20.91         0.63 o
  -1 -16   4         36.36         38.40         1.31 o
   0 -16   4         89.43        100.65         2.11 o
   1 -16   4         17.45         17.52         0.44 o
   2 -16   4         19.77         20.06         0.51 o
  -4 -15   4          1.80          1.55         0.09 o
  -3 -15   4          3.91          3.27         0.14 o
  -2 -15   4         87.48         90.24         2.39 o
  -1 -15   4         43.10         42.15         3.30 o
   0 -15   4         18.72         19.15         0.47 o
   1 -15   4         31.10         32.58         0.69 o
   2 -15   4         12.22         11.95         0.34 o
  -4 -14   4          2.06          2.28         0.23 o
  -3 -14   4          4.24          3.92         0.21 o
  -2 -14   4         64.59         69.26         1.81 o
  -1 -14   4         11.55          9.29         0.36 o
   0 -14   4         29.14         22.12         0.58 o
   1 -14   4         58.74         62.04         1.32 o
   2 -14   4         16.40         17.49         0.46 o
   3 -14   4          1.74          1.68         0.09 o
  -4 -13   4          1.20          1.16         0.08 o
  -3 -13   4          3.18          2.06         0.12 o
  -2 -13   4         69.20         57.68         1.82 o
  -1 -13   4          2.38          3.01         0.31 o
   0 -13   4          1.34          1.23         0.09 o
   1 -13   4         15.86         15.18         0.37 o
   2 -13   4          5.51          6.71         0.31 o
   3 -13   4          0.41          0.25         0.04 o
  -4 -12   4          6.32          6.04         0.22 o
  -3 -12   4          1.67          1.73         0.16 o
  -2 -12   4         70.02         65.45         2.45 o
  -1 -12   4         46.08         37.52         1.19 o
   0 -12   4          9.62          8.59         0.27 o
   1 -12   4         23.99         27.79         1.03 o
   2 -12   4         19.04         19.96         0.51 o
   3 -12   4          0.59          0.65         0.06 o
  -4 -11   4          2.42          2.24         0.13 o
  -3 -11   4          8.44          7.27         0.33 o
  -2 -11   4         17.69         25.60         0.75 o
  -1 -11   4         19.72         19.68         0.81 o
   0 -11   4         13.20         10.95         0.36 o
   1 -11   4         15.41         15.35         0.37 o
   2 -11   4          1.75          2.05         0.10 o
   3 -11   4          0.13          0.05         0.04 o
  -4 -10   4         53.24         41.38         1.00 o
  -3 -10   4          1.43          1.62         0.15 o
  -2 -10   4         13.20          9.78         0.54 o
  -1 -10   4         15.30         19.22         1.00 o
   0 -10   4          2.09          2.43         0.16 o
   1 -10   4          1.83          1.37         0.09 o
   2 -10   4          7.00          8.06         0.23 o
   3 -10   4          4.29          3.57         0.14 o
  -5  -9   4          6.64          8.30         0.27 o
  -4  -9   4          5.59          4.73         0.21 o
  -3  -9   4         44.72         38.26         3.28 o
  -2  -9   4          1.16          0.68         0.14 o
  -1  -9   4         59.17         52.55         2.93 o
   0  -9   4         25.79         26.87         0.92 o
   1  -9   4         27.93         28.83         0.63 o
   2  -9   4          1.95          1.52         0.12 o
   3  -9   4          0.42          0.48         0.05 o
  -5  -8   4          3.97          4.09         0.14 o
  -4  -8   4         78.93         86.80         3.23 o
  -3  -8   4         43.12         34.89         0.91 o
  -2  -8   4         23.56         22.86         1.90 o
  -1  -8   4         49.28         38.02         2.02 o
   0  -8   4          1.86          1.96         0.14 o
   1  -8   4         44.85         40.14         0.92 o
   2  -8   4         21.18         18.61         0.44 o
   3  -8   4          1.46          1.51         0.13 o
  -5  -7   4          4.31          2.71         0.11 o
  -4  -7   4         80.76         81.54         1.96 o
  -3  -7   4         51.00         44.58         1.14 o
  -2  -7   4          7.86          3.99         0.34 o
  -1  -7   4         39.05         37.16         2.06 o
   0  -7   4         64.84         71.65         3.69 o
   1  -7   4        111.15        111.55         2.41 o
   2  -7   4          5.82          8.42         0.30 o
   3  -7   4          3.81          2.92         0.17 o
  -5  -6   4          1.98          1.52         0.09 o
  -4  -6   4         26.02         23.07         0.63 o
  -3  -6   4         21.82         20.90         0.58 o
  -2  -6   4          8.15          6.71         0.36 o
  -1  -6   4         58.16         78.39         4.54 o
   0  -6   4          6.09          6.89         0.65 o
   1  -6   4         10.64         12.95         0.38 o
   2  -6   4         14.06         14.66         0.46 o
   3  -6   4          3.61          3.70         0.17 o
  -5  -5   4          1.40          1.90         0.10 o
  -4  -5   4         16.37         16.54         0.52 o
  -3  -5   4        177.81        155.19         3.66 o
  -2  -5   4          3.61          6.16         0.40 o
  -1  -5   4         76.12         82.24         4.53 o
   0  -5   4        217.32        211.52         6.31 o
   1  -5   4        203.85        198.27         4.67 o
   2  -5   4          2.14          1.96         0.19 o
   3  -5   4          0.60          0.96         0.10 o
  -5  -4   4          6.71          9.04         0.89 o
  -4  -4   4          3.51          2.55         0.14 o
  -3  -4   4        472.80        439.37        10.20 o
  -2  -4   4        152.21        142.26         5.45 o
  -1  -4   4         58.26         43.33         2.51 o
   0  -4   4          6.29          7.10         0.34 o
   1  -4   4         35.55         44.05         1.23 o
   2  -4   4         13.59         15.11         0.42 o
   3  -4   4          1.60          1.07         0.11 o
  -5  -3   4         12.03         10.64         0.56 o
  -4  -3   4          5.13          4.67         0.22 o
  -3  -3   4        275.38        296.04         7.65 o
  -2  -3   4        138.94        159.14         4.77 o
  -1  -3   4          8.40          8.93         0.44 o
   0  -3   4         39.42         43.04         1.39 o
   1  -3   4         47.75         45.09         1.07 o
   2  -3   4          6.44         10.38         0.31 o
   3  -3   4          5.42          3.74         0.21 o
  -5  -2   4          3.16          3.52         0.20 o
  -4  -2   4         27.81         27.01         0.79 o
  -3  -2   4        164.24        164.09         5.09 o
  -2  -2   4        217.80        196.96         5.86 o
  -1  -2   4         43.49         45.14         1.45 o
   0  -2   4         80.85         74.82         2.31 o
   1  -2   4         63.44         52.57         1.09 o
   2  -2   4         17.83         14.11         0.39 o
   3  -2   4          1.91          1.99         0.14 o
  -5  -1   4          5.00          5.48         0.20 o
  -4  -1   4         14.89         17.24         0.59 o
  -3  -1   4        248.54        232.69         5.64 o
  -2  -1   4        100.12         92.12         3.45 o
  -1  -1   4         13.08         15.20         0.56 o
   0  -1   4          1.63          2.51         0.18 o
   1  -1   4          9.27         10.49         0.27 o
   2  -1   4          1.67          1.53         0.18 o
   3  -1   4          5.28          5.74         0.30 o
  -5   0   4          2.02          4.28         0.16 o
  -4   0   4         19.00         22.93         0.61 o
  -3   0   4         37.93         37.69         0.99 o
  -2   0   4          9.86         12.91         0.45 o
  -1   0   4          6.85          8.45         0.32 o
   0   0   4         37.67         45.14         1.47 o
   1   0   4          5.89          7.07         0.22 o
   2   0   4         29.38         31.67         0.89 o
   3   0   4          4.48          4.64         0.24 o
  -5   1   4          5.00          5.51         0.19 o
  -4   1   4         14.75         16.93         0.55 o
  -3   1   4        248.54        232.85         5.34 o
  -2   1   4        100.33         95.99         3.88 o
  -1   1   4         13.41         16.03         0.60 o
   0   1   4          1.65          2.40         0.33 o
   1   1   4          9.41         11.19         0.33 o
   2   1   4          1.70          1.95         0.37 o
   3   1   4          5.20          5.37         0.26 o
  -5   2   4          3.08          3.40         0.15 o
  -4   2   4         27.33         26.75         0.82 o
  -3   2   4        164.42        165.96         3.84 o
  -2   2   4        215.17        200.71         4.57 o
  -1   2   4         43.10         46.99         1.28 o
   0   2   4         81.55         74.53         2.00 o
   1   2   4         62.86         51.41         1.29 o
   2   2   4         17.68         13.78         0.49 o
   3   2   4          1.90          2.13         0.16 o
  -5   3   4         12.10         11.26         0.48 o
  -4   3   4          5.06          4.82         0.20 o
  -3   3   4        274.81        309.13         6.31 o
  -2   3   4        139.11        162.47         3.70 o
  -1   3   4          8.12          8.45         0.29 o
   0   3   4         38.99         43.10         1.22 o
   1   3   4         47.80         45.38         1.59 o
   2   3   4          6.60         10.23         0.38 o
   3   3   4          5.31          4.04         0.22 o
  -5   4   4          6.76          8.00         0.38 o
  -4   4   4          3.76          3.01         0.13 o
  -3   4   4        473.17        470.13         9.39 o
  -2   4   4        152.12        152.01         3.44 o
  -1   4   4         57.70         43.68         1.10 o
   0   4   4          6.58          7.46         0.31 o
   1   4   4         35.35         42.32         1.47 o
   2   4   4         13.48         14.96         0.47 o
   3   4   4          1.60          0.98         0.10 o
  -5   5   4          1.43          2.03         0.09 o
  -4   5   4         16.65         16.76         0.64 o
  -3   5   4        177.65        166.05         3.40 o
  -2   5   4          3.74          6.95         0.26 o
  -1   5   4         76.34         85.43         2.02 o
   0   5   4        216.72        218.24         5.52 o
   1   5   4        203.44        210.68         4.94 o
   2   5   4          2.24          1.87         0.27 o
   3   5   4          0.57          0.77         0.09 o
  -5   6   4          1.92          1.59         0.08 o
  -4   6   4         26.20         24.15         0.59 o
  -3   6   4         22.00         22.48         0.56 o
  -2   6   4          8.15          7.13         0.29 o
  -1   6   4         57.14         87.29         2.70 o
   0   6   4          5.96          6.27         0.30 o
   1   6   4         10.87         11.92         0.40 o
   2   6   4         14.10         14.35         0.68 o
   3   6   4          3.55          3.80         0.23 o
  -5   7   4          4.35          2.76         0.14 o
  -4   7   4         80.64         85.05         1.83 o
  -3   7   4         51.21         48.55         1.08 o
  -2   7   4          7.72          4.16         0.19 o
  -1   7   4         39.21         40.44         1.15 o
   0   7   4         64.39         72.96         1.98 o
   1   7   4        111.16        112.86         3.16 o
   2   7   4          5.78          7.91         0.28 o
   3   7   4          3.84          2.94         0.18 o
  -5   8   4          4.11          4.16         0.16 o
  -4   8   4         78.81         87.20         2.11 o
  -3   8   4         43.83         38.24         0.87 o
  -2   8   4         23.93         21.09         0.70 o
  -1   8   4         49.07         39.01         1.13 o
   0   8   4          1.77          1.77         0.14 o
   1   8   4         45.30         39.28         0.85 o
   2   8   4         21.39         18.18         0.56 o
   3   8   4          1.42          1.58         0.12 o
  -5   9   4          6.61          8.69         0.37 o
  -4   9   4          5.73          4.45         0.17 o
  -3   9   4         45.11         34.40         1.41 o
  -2   9   4          1.29          0.76         0.10 o
  -1   9   4         58.76         57.65         1.33 o
   0   9   4         25.57         28.80         1.27 o
   1   9   4         27.59         27.19         0.63 o
   2   9   4          1.91          1.44         0.14 o
   3   9   4          0.45          0.44         0.11 o
  -4  10   4         53.33         40.79         1.37 o
  -3  10   4          1.59          1.85         0.11 o
  -2  10   4         12.61         10.00         0.27 o
  -1  10   4         15.26         20.28         0.72 o
   0  10   4          2.17          2.28         0.20 o
   1  10   4          1.77          1.39         0.09 o
   2  10   4          7.16          8.10         0.42 o
   3  10   4          4.28          3.85         0.23 o
  -4  11   4          2.46          2.32         0.11 o
  -3  11   4          8.46          7.09         0.23 o
  -2  11   4         18.23         26.65         0.59 o
  -1  11   4         19.60         19.96         0.57 o
   0  11   4         13.43         11.12         0.36 o
   1  11   4         15.32         14.49         0.40 o
   2  11   4          1.80          2.04         0.14 o
   3  11   4          0.13          0.05         0.05 o
  -4  12   4          6.29          6.51         0.19 o
  -3  12   4          1.60          1.71         0.12 o
  -2  12   4         69.77         68.16         1.38 o
  -1  12   4         45.86         38.70         0.96 o
   0  12   4          9.43          8.53         0.31 o
   1  12   4         23.94         27.27         1.04 o
   2  12   4         19.23         19.89         0.90 o
   3  12   4          0.59          0.62         0.08 o
  -4  13   4          1.19          1.27         0.11 o
  -3  13   4          3.11          2.04         0.11 o
  -2  13   4         69.27         59.36         1.55 o
  -1  13   4          2.41          2.80         0.18 o
   0  13   4          1.30          1.22         0.12 o
   1  13   4         15.63         14.28         0.36 o
   2  13   4          5.46          6.53         0.33 o
   3  13   4          0.40          0.24         0.06 o
  -4  14   4          2.15          2.35         0.10 o
  -3  14   4          4.40          4.08         0.21 o
  -2  14   4         64.51         69.04         1.62 o
  -1  14   4         11.85          9.70         0.29 o
   0  14   4         29.12         22.01         0.73 o
   1  14   4         58.98         60.31         1.36 o
   2  14   4         16.53         16.85         0.72 o
   3  14   4          1.78          1.97         0.13 o
  -4  15   4          1.83          1.53         0.13 o
  -3  15   4          4.18          3.46         0.19 o
  -2  15   4         87.30         95.69         2.32 o
  -1  15   4         42.79         40.05         1.70 o
   0  15   4         18.93         18.74         0.45 o
   1  15   4         31.09         32.11         1.03 o
   2  15   4         12.13         11.91         0.44 o
  -4  16   4          0.61          0.93         0.06 o
  -3  16   4          5.98          5.23         0.16 o
  -2  16   4         30.69         22.52         0.55 o
  -1  16   4         35.94         37.03         0.80 o
   0  16   4         88.98        100.50         2.38 o
   1  16   4         17.53         17.38         0.60 o
   2  16   4         19.77         19.90         0.64 o
  -3  17   4          5.91          8.39         0.33 o
  -2  17   4         20.66         17.90         0.43 o
  -1  17   4          1.89          3.04         0.12 o
   0  17   4         72.64         78.52         2.02 o
   1  17   4         57.63         53.78         1.60 o
   2  17   4         13.12         12.46         0.71 o
  -3  18   4          5.83          8.99         0.28 o
  -2  18   4          1.75          2.85         0.16 o
  -1  18   4         31.14         22.93         0.61 o
   0  18   4        106.03         94.31         2.20 o
   1  18   4          9.92          9.88         0.35 o
   2  18   4          7.04          8.84         0.36 o
  -3  19   4          9.96         11.43         0.43 o
  -2  19   4         16.53         17.49         0.41 o
  -1  19   4          5.56          4.38         0.18 o
   0  19   4         51.15         51.73         1.24 o
   1  19   4         35.28         34.84         1.53 o
   2  19   4          0.99          1.02         0.12 o
  -3  20   4         14.19         19.94         0.59 o
  -2  20   4          5.94          5.44         0.17 o
  -1  20   4          9.68         12.25         0.31 o
   0  20   4         31.93         38.52         1.18 o
   1  20   4          1.02          0.58         0.10 o
  -2  21   4          8.83          7.77         0.26 o
  -1  21   4         10.51          8.48         0.26 o
   0  21   4         33.87         37.87         1.57 o
   1  21   4          3.09          3.48         0.17 o
  -2  22   4          2.53          2.77         0.14 o
  -1  22   4          2.27          2.87         0.13 o
   0  22   4          9.74          9.52         0.62 o
   1  22   4          1.63          2.58         0.14 o
  -1  23   4          1.99          2.12         0.11 o
   0  23   4          2.59          2.06         0.11 o
  -2 -19   5          9.53          9.94         1.16 o
  -1 -19   5          8.78         10.12         0.27 o
   0 -19   5          0.73          0.83         0.07 o
  -2 -18   5          1.52          1.78         0.09 o
  -1 -18   5          0.33          0.23         0.04 o
   0 -18   5         19.41         15.86         0.41 o
  -2 -17   5          2.30          3.02         0.16 o
  -1 -17   5         16.70         17.52         0.46 o
   0 -17   5          3.61          3.01         0.13 o
   1 -17   5          5.52          7.11         0.21 o
  -3 -16   5          3.01          3.08         0.17 o
  -2 -16   5          8.21          7.68         0.31 o
  -1 -16   5         12.30         11.94         0.33 o
   0 -16   5         13.95         15.58         0.37 o
   1 -16   5         15.54         16.08         0.41 o
  -3 -15   5          6.37          6.62         0.40 o
  -2 -15   5          5.19          4.64         0.31 o
  -1 -15   5         29.08         30.09         1.03 o
   0 -15   5          5.53          5.16         0.16 o
   1 -15   5          1.02          0.72         0.08 o
  -3 -14   5          1.08          0.11         0.05 o
  -2 -14   5          9.86         11.99         0.51 o
  -1 -14   5         38.31         38.94         1.27 o
   0 -14   5          5.70          6.94         0.20 o
   1 -14   5          2.53          2.02         0.09 o
  -3 -13   5          0.37          0.35         0.12 o
  -2 -13   5          1.76          1.81         0.20 o
  -1 -13   5         45.23         41.69         1.20 o
   0 -13   5          4.11          5.81         0.22 o
   1 -13   5          1.20          1.60         0.08 o
   2 -13   5         15.42         14.77         0.38 o
  -4 -12   5          4.69          3.97         0.16 o
  -3 -12   5         13.00         12.71         0.63 o
  -2 -12   5          8.41          8.18         0.39 o
  -1 -12   5         21.98         20.21         0.76 o
   0 -12   5         21.17         17.96         0.52 o
   1 -12   5          7.86          7.72         0.21 o
   2 -12   5          8.11          9.05         0.28 o
  -4 -11   5         17.60         20.19         0.62 o
  -3 -11   5          8.94         10.76         0.69 o
  -2 -11   5         12.95         11.99         0.72 o
  -1 -11   5         16.55         23.16         0.61 o
   0 -11   5          4.85          5.00         0.18 o
   1 -11   5          6.46          5.31         0.16 o
   2 -11   5         19.68         17.94         0.46 o
  -4 -10   5          1.60          3.18         0.33 o
  -3 -10   5         54.87         46.70         2.31 o
  -2 -10   5          3.93          3.76         0.24 o
  -1 -10   5         25.96         23.01         0.60 o
   0 -10   5          3.84          3.56         0.15 o
   1 -10   5          5.96          8.18         0.25 o
   2 -10   5          0.05          0.12         0.05 o
  -4  -9   5          7.47          9.13         0.33 o
  -3  -9   5         10.91         10.02         0.74 o
  -2  -9   5         38.30         30.58         1.69 o
  -1  -9   5          9.20          6.28         0.25 o
   0  -9   5          9.33          8.32         0.25 o
   1  -9   5          2.48          2.95         0.12 o
   2  -9   5          7.47          6.51         0.21 o
  -4  -8   5          5.80          5.60         0.20 o
  -3  -8   5         51.78         56.09         2.65 o
  -2  -8   5          5.41          5.30         0.40 o
  -1  -8   5         14.67         16.69         0.51 o
   0  -8   5          6.67          5.28         0.21 o
   1  -8   5          5.58          4.58         0.17 o
   2  -8   5         13.19         10.35         0.27 o
  -4  -7   5          2.03          1.58         0.09 o
  -3  -7   5         41.06         36.65         1.03 o
  -2  -7   5         13.40         11.51         0.75 o
  -1  -7   5         13.72          9.18         0.54 o
   0  -7   5         13.82         13.96         0.43 o
   1  -7   5          8.01          7.93         0.23 o
   2  -7   5         10.44          9.62         0.27 o
  -4  -6   5          0.45          0.62         0.09 o
  -3  -6   5          8.93          8.81         0.59 o
  -2  -6   5         15.11         16.49         1.04 o
  -1  -6   5          5.64          4.74         0.19 o
   0  -6   5         19.42         23.05         0.80 o
   1  -6   5          7.44          8.34         0.23 o
   2  -6   5          5.22          6.13         0.20 o
  -4  -5   5          9.99         11.37         0.39 o
  -3  -5   5         11.90         12.22         0.40 o
  -2  -5   5         48.29         48.44         1.90 o
  -1  -5   5          1.56          3.02         0.15 o
   0  -5   5         15.81         20.12         1.64 o
   1  -5   5         33.41         29.65         0.67 o
   2  -5   5         20.43         17.56         0.46 o
  -4  -4   5          5.34          6.44         0.21 o
  -3  -4   5          1.16          2.43         0.12 o
  -2  -4   5        124.31        116.57         7.29 o
  -1  -4   5         21.99         23.93         0.68 o
   0  -4   5         16.49         15.14         0.46 o
   1  -4   5          0.68          1.29         0.11 o
   2  -4   5          6.02          7.98         0.24 o
  -4  -3   5          8.67          7.70         0.24 o
  -3  -3   5         20.01         22.55         0.56 o
  -2  -3   5        233.29        250.65         7.67 o
  -1  -3   5         42.33         51.56         1.93 o
   0  -3   5          1.68          1.16         0.09 o
   1  -3   5         19.41         19.34         0.54 o
   2  -3   5         15.34         16.68         0.47 o
  -4  -2   5          3.91          4.28         0.16 o
  -3  -2   5          8.99          7.97         0.27 o
  -2  -2   5        137.60        140.33         3.72 o
  -1  -2   5        116.85        118.75         3.18 o
   0  -2   5          8.01          9.54         0.32 o
   1  -2   5         19.00         15.61         0.57 o
   2  -2   5         16.63         13.46         0.42 o
  -4  -1   5          1.47          1.66         0.09 o
  -3  -1   5         14.04         12.77         0.40 o
  -2  -1   5        296.05        289.08         6.66 o
  -1  -1   5         64.39         65.87         2.19 o
   0  -1   5          6.58          6.14         0.24 o
   1  -1   5          3.09          3.86         0.25 o
   2  -1   5          1.64          2.50         0.28 o
  -4   0   5          1.66          2.15         0.10 o
  -3   0   5         22.73         31.51         0.91 o
  -2   0   5        104.48        104.15         2.25 o
  -1   0   5         95.46         91.55         2.18 o
   0   0   5          3.73          3.95         0.16 o
   1   0   5         17.65         18.93         0.55 o
   2   0   5         20.90         20.56         0.58 o
  -4   1   5          1.44          1.43         0.10 o
  -3   1   5         14.36         13.62         0.36 o
  -2   1   5        296.13        298.15         6.09 o
  -1   1   5         64.49         64.89         1.60 o
   0   1   5          6.58          5.97         0.21 o
   1   1   5          3.13          3.78         0.22 o
   2   1   5          1.66          2.77         0.27 o
  -4   2   5          3.95          4.22         0.18 o
  -3   2   5          8.73          7.67         0.24 o
  -2   2   5        137.20        144.49         3.03 o
  -1   2   5        115.79        121.20         2.83 o
   0   2   5          7.74          9.52         0.29 o
   1   2   5         19.21         16.01         0.47 o
   2   2   5         16.40         13.44         0.82 o
  -4   3   5          8.59          8.08         0.24 o
  -3   3   5         20.16         23.88         0.57 o
  -2   3   5        233.10        270.26         7.08 o
  -1   3   5         42.51         50.97         1.28 o
   0   3   5          1.64          1.18         0.13 o
   1   3   5         19.33         17.78         0.53 o
   2   3   5         15.30         16.02         0.68 o
  -4   4   5          5.38          7.11         0.24 o
  -3   4   5          1.28          2.38         0.13 o
  -2   4   5        123.92        129.51        10.39 o
  -1   4   5         21.63         24.80         0.67 o
   0   4   5         16.22         14.88         0.45 o
   1   4   5          0.76          1.40         0.17 o
   2   4   5          5.98          7.12         0.30 o
  -4   5   5          9.89         11.48         0.40 o
  -3   5   5         12.20         13.37         0.40 o
  -2   5   5         48.13         43.88         1.18 o
  -1   5   5          1.61          3.29         0.16 o
   0   5   5         15.55         20.89         0.87 o
   1   5   5         33.34         29.25         0.73 o
   2   5   5         20.43         17.31         0.84 o
  -4   6   5          0.50          0.87         0.08 o
  -3   6   5          9.31         10.00         0.29 o
  -2   6   5         15.08         19.32         0.49 o
  -1   6   5          5.70          4.88         0.20 o
   0   6   5         19.06         23.12         0.79 o
   1   6   5          7.16          7.67         0.23 o
   2   6   5          5.32          5.46         0.25 o
  -4   7   5          2.07          1.76         0.10 o
  -3   7   5         41.05         40.49         1.26 o
  -2   7   5         13.58         13.49         0.37 o
   0   7   5         13.90         14.39         0.43 o
   1   7   5          7.89          7.40         0.26 o
   2   7   5         10.47          9.75         0.34 o
  -4   8   5          6.11          5.64         0.22 o
  -3   8   5         51.50         60.17         1.54 o
  -2   8   5          5.59          6.44         0.24 o
  -1   8   5         14.54         17.58         0.46 o
   0   8   5          6.55          4.87         0.18 o
   1   8   5          5.48          4.34         0.19 o
   2   8   5         13.36         10.32         0.37 o
  -4   9   5          7.52          9.48         0.26 o
  -3   9   5         11.15         10.85         0.38 o
  -2   9   5         38.65         32.33         0.77 o
  -1   9   5          9.40          7.07         0.23 o
   0   9   5          9.36          8.24         0.30 o
   1   9   5          2.42          2.74         0.15 o
   2   9   5          7.37          6.57         0.38 o
  -4  10   5          1.81          3.50         0.14 o
  -3  10   5         54.73         47.98         1.13 o
  -2  10   5          4.06          4.39         0.17 o
  -1  10   5         25.46         23.90         0.61 o
   0  10   5          3.87          3.46         0.14 o
   1  10   5          5.99          7.73         0.29 o
   2  10   5          0.04          0.08         0.05 o
  -4  11   5         17.25         19.95         0.64 o
  -3  11   5          8.92         11.36         0.36 o
  -2  11   5         13.11         12.57         0.40 o
  -1  11   5         16.96         24.33         0.66 o
   0  11   5          4.87          4.78         0.17 o
   1  11   5          6.51          4.75         0.24 o
   2  11   5         19.56         18.02         1.25 o
  -4  12   5          4.77          4.24         0.26 o
  -3  12   5         12.92         13.91         0.39 o
  -2  12   5          8.68          8.80         0.29 o
  -1  12   5         21.61         19.20         0.57 o
   0  12   5         21.01         16.90         0.50 o
   1  12   5          7.76          6.94         0.25 o
   2  12   5          8.08          8.75         0.34 o
  -3  13   5          0.34          0.43         0.07 o
  -2  13   5          1.75          1.71         0.12 o
  -1  13   5         45.48         43.46         0.99 o
   0  13   5          4.11          5.72         0.24 o
   1  13   5          1.23          1.54         0.09 o
   2  13   5         15.37         15.16         0.80 o
  -3  14   5          1.07          0.14         0.06 o
  -2  14   5         10.03         12.31         0.35 o
  -1  14   5         38.12         39.28         1.14 o
   0  14   5          5.74          6.68         0.22 o
   1  14   5          2.49          2.24         0.12 o
  -3  15   5          6.20          6.76         0.22 o
  -2  15   5          5.50          4.94         0.17 o
  -1  15   5         29.04         29.59         1.17 o
   0  15   5          5.44          4.80         0.17 o
   1  15   5          1.09          0.79         0.20 o
  -3  16   5          2.99          3.04         0.13 o
  -2  16   5          8.42          7.49         0.23 o
  -1  16   5         12.37         11.77         0.41 o
   0  16   5         13.87         15.29         0.54 o
   1  16   5         15.47         15.74         0.63 o
  -2  17   5          2.20          2.72         0.29 o
  -1  17   5         16.82         17.52         0.45 o
   0  17   5          3.52          2.96         0.12 o
   1  17   5          5.69          7.40         0.27 o
  -2  18   5          1.51          1.67         0.08 o
  -1  18   5          0.35          0.29         0.04 o
   0  18   5         19.37         15.63         0.54 o
  -2  19   5          9.31         10.67         0.36 o
  -1  19   5          9.02          9.97         0.28 o
   0  19   5          0.75          0.93         0.07 o
  -1 -13   6          0.24          0.35         0.04 o
  -2 -12   6         12.72         12.80         0.69 o
  -1 -12   6         12.58         12.77         0.39 o
   0 -12   6          9.32          8.75         0.22 o
  -2 -11   6          8.23          8.01         0.46 o
  -1 -11   6          4.69          5.19         0.24 o
   0 -11   6          9.76         10.04         0.24 o
  -2 -10   6         24.11         23.43         1.25 o
  -1 -10   6          4.80          5.08         0.19 o
   0 -10   6          8.49          7.69         0.20 o
  -3  -9   6          3.91          4.52         0.28 o
  -2  -9   6          4.36          3.75         0.32 o
  -1  -9   6          5.09          3.38         0.12 o
   0  -9   6          4.40          3.90         0.13 o
  -3  -8   6          3.50          2.09         0.18 o
  -2  -8   6          5.50          5.89         0.38 o
  -1  -8   6          2.61          1.38         0.10 o
   0  -8   6         15.26         15.17         0.68 o
   1  -8   6          0.35          0.30         0.04 o
  -3  -7   6          1.42          1.55         0.14 o
  -2  -7   6          9.41          6.58         0.44 o
  -1  -7   6          3.79          5.00         0.22 o
   0  -7   6          2.23          1.97         0.09 o
   1  -7   6          1.69          1.45         0.09 o
  -3  -6   6          2.41          3.06         0.22 o
  -2  -6   6          0.52          1.06         0.13 o
  -1  -6   6          2.64          4.51         0.28 o
   0  -6   6          2.83          2.75         0.11 o
   1  -6   6          1.77          2.16         0.10 o
  -3  -5   6          7.21          8.99         0.54 o
  -2  -5   6         12.75         12.12         0.72 o
  -1  -5   6         18.62         17.85         0.55 o
   0  -5   6          5.15          6.29         0.22 o
   1  -5   6          2.75          3.33         0.14 o
  -3  -4   6          2.25          3.49         0.25 o
  -2  -4   6          3.59          4.86         0.26 o
  -1  -4   6         26.38         25.56         0.77 o
   0  -4   6          5.71          6.75         0.22 o
   1  -4   6          2.64          2.63         0.12 o
  -3  -3   6          5.18          4.33         0.28 o
  -2  -3   6          9.31          9.31         0.53 o
  -1  -3   6         54.68         54.47         1.75 o
   0  -3   6          9.31         10.46         0.38 o
   1  -3   6          0.94          0.86         0.09 o
  -3  -2   6         12.46         13.20         1.21 o
  -2  -2   6          9.38          6.68         0.64 o
  -1  -2   6         91.80         87.11         3.10 o
   0  -2   6         46.19         47.38         1.18 o
   1  -2   6          0.61          1.13         0.10 o
  -3  -1   6          1.25          1.34         0.24 o
  -2  -1   6          7.12          6.56         0.33 o
  -1  -1   6         98.33        100.63         2.63 o
   0  -1   6          3.20          5.08         0.70 o
   1  -1   6          1.44          2.03         0.15 o
  -3   0   6          8.70          8.79         0.58 o
  -2   0   6          2.49          3.89         0.21 o
  -1   0   6        136.38        136.06         3.54 o
   0   0   6         76.60         76.49         2.62 o
   1   0   6          0.44          0.32         0.06 o
  -3   1   6          1.23          1.30         0.10 o
  -2   1   6          7.48          7.12         0.30 o
  -1   1   6         98.24         97.98         2.63 o
   0   1   6          3.20          4.37         0.42 o
   1   1   6          1.45          2.10         0.12 o
  -3   2   6         12.55         13.16         0.53 o
  -2   2   6          9.28          7.35         0.24 o
  -1   2   6         91.58         89.28         2.35 o
   0   2   6         46.06         46.93         1.32 o
   1   2   6          0.57          0.93         0.12 o
  -3   3   6          5.10          4.80         0.36 o
  -2   3   6          9.62         11.40         0.41 o
  -1   3   6         54.54         57.71         1.48 o
   0   3   6          9.36         10.42         0.37 o
   1   3   6          0.91          0.82         0.12 o
  -3   4   6          2.34          4.15         0.22 o
  -2   4   6          3.75          5.77         0.21 o
  -1   4   6         26.19         26.33         0.69 o
   0   4   6          5.57          5.87         0.27 o
   1   4   6          2.59          2.32         0.13 o
  -3   5   6          7.14         10.04         0.32 o
  -2   5   6         12.71         13.89         0.52 o
  -1   5   6         18.56         18.18         0.52 o
   0   5   6          5.06          5.85         0.21 o
   1   5   6          2.65          3.58         0.16 o
  -3   6   6          2.54          3.44         0.16 o
  -2   6   6          0.56          1.30         0.09 o
  -1   6   6          2.55          4.07         0.17 o
   0   6   6          2.79          2.63         0.12 o
   1   6   6          1.76          2.06         0.11 o
  -3   7   6          1.40          1.54         0.12 o
  -2   7   6          9.45          7.74         0.25 o
  -1   7   6          3.88          5.10         0.19 o
   0   7   6          2.20          1.98         0.11 o
   1   7   6          1.67          1.40         0.11 o
  -3   8   6          3.66          2.47         0.11 o
  -2   8   6          5.41          6.09         0.21 o
  -1   8   6          2.60          1.59         0.10 o
   0   8   6         15.05         14.71         0.66 o
   1   8   6          0.34          0.42         0.06 o
  -3   9   6          3.87          4.53         0.16 o
  -2   9   6          4.46          4.47         0.21 o
  -1   9   6          5.13          3.43         0.15 o
   0   9   6          4.44          3.68         0.16 o
  -2  10   6         24.05         23.72         0.63 o
  -1  10   6          4.96          5.51         0.21 o
   0  10   6          8.38          7.16         0.21 o
  -2  11   6          8.21          8.09         0.42 o
  -1  11   6          4.70          5.42         0.21 o
   0  11   6          9.84          9.75         0.35 o
  -2  12   6         12.69         12.62         0.35 o
  -1  12   6         12.94         12.97         0.36 o
   0  12   6          9.19          8.44         0.29 o
  -1  13   6          0.22          0.33         0.05 o
                                                
