# Supplementary material for: New Dihydroisocoumarin Root Growth Inhibitors From the Sponge-Derived Fungus Aspergillus sp. NBUF87
Source: Front Microbiol. 2019 Dec 10;10:2846. doi: 10.3389/fmicb.2019.02846 (PMC6914834; doi:10.3389/fmicb.2019.02846)
Supplement: Supplementary file 1 [file Data_Sheet_1.ZIP › Supplementary material/X-ray crystallography data of compound 1/cu_dd18259_0m.ins]

TITL cu_dd18259_0m_a.res in P2(1)   
CELL 1.54178 4.9195 24.7434 5.6478 90 101.812 90   
ZERR 2 0.0003 0.0017 0.0004 0 0.002 0   
LATT -1 
SYMM -X,0.5+Y,-Z   
SFAC C  H  O  
UNIT 28 36 10 
OMIT  -3.00 135.00
L.S. 9
ACTA
BOND $H  
FMAP 2
PLAN 20
LIST 4
dfix 1.40 0.02 c13 o5 c13' o5'   
dfix 1.55 0.02 c12 c13 c13 c14 c12 c13' c13' c14'   
simu 0.004 c13 c14  c13' c14'  o5 o5'   
size 0.20 0.17 0.13  
wpdb -1 
mpla 
htab 
conf 
WGHT  0.143700  0.226900 
FVAR  3.605580
TEMP 20   
O1     3   0.451874  0.325794  0.722615 11.000000  0.073790  0.042630 = 
           0.065060  0.004680  0.039690  0.003430
AFIX 147
H1     2   0.351802  0.342307  0.797326 11.000000 -1.500000
AFIX 0
O2     3   0.855741  0.462717  0.106729 11.000000  0.053070  0.051340 = 
           0.047010  0.002940  0.031900  0.003540
AFIX 147
H2     2   0.966377  0.446803  0.040893 11.000000 -1.500000
AFIX 0
O3     3   0.193158  0.410169  0.845528 11.000000  0.048550  0.049470 = 
           0.044600  0.001690  0.026730  0.000590
O4     3   0.261133  0.491119  0.717952 11.000000  0.047760  0.045760 = 
           0.048720 -0.000220  0.026520  0.005420
C1     1   0.552532  0.360255  0.576880 11.000000  0.044760  0.039760 = 
           0.041490 -0.004430  0.018910 -0.000500
C2     1   0.720864  0.339943  0.427030 11.000000  0.058610  0.038390 = 
           0.050820 -0.005480  0.025110  0.004850
AFIX 43
H2A    2   0.763536  0.303302  0.429844 11.000000 -1.200000
AFIX 0
C3     1   0.823877  0.374277  0.274738 11.000000  0.046360  0.052200 = 
           0.043120 -0.006120  0.023240  0.002640
AFIX 43
H3     2   0.938428  0.360278  0.177627 11.000000 -1.200000
AFIX 0
C4     1   0.763049  0.428501  0.261526 11.000000  0.034780  0.046780 = 
           0.035630 -0.001360  0.013150  0.000020
C5     1   0.596407  0.450390  0.408012 11.000000  0.033630  0.044210 = 
           0.032290 -0.001840  0.015270 -0.000730
C6     1   0.490173  0.416549  0.568922 11.000000  0.039540  0.041660 = 
           0.031060 -0.000140  0.010980 -0.003740
C7     1   0.311018  0.438374  0.719018 11.000000  0.035330  0.046360 = 
           0.035560  0.000970  0.012240 -0.000610
C8     1   0.452076  0.528170  0.632301 11.000000  0.049930  0.042860 = 
           0.037300 -0.001370  0.018050  0.003160
AFIX 13
H8     2   0.624934  0.530180  0.754285 11.000000 -1.200000
AFIX 0
C9     1   0.518533  0.508928  0.396064 11.000000  0.046730  0.043940 = 
           0.038690  0.001980  0.021070  0.004440
AFIX 23
H9A    2   0.358059  0.514440  0.266483 11.000000 -1.200000
H9B    2   0.670759  0.530130  0.359771 11.000000 -1.200000
AFIX 0
C10    1   0.315454  0.583447  0.607833 11.000000  0.071700  0.046150 = 
           0.056110  0.007020  0.032990  0.015210
AFIX 23
H10A   2   0.146107  0.581403  0.485063 11.000000 -1.200000
H10B   2   0.438558  0.608779  0.551269 11.000000 -1.200000
AFIX 0
C11    1   0.243937  0.605814  0.840521 11.000000  0.136300  0.048360 = 
           0.085630 -0.001500  0.069340  0.022190
AFIX 23
H11A   2   0.410253  0.606561  0.967022 11.000000 -1.200000
H11B   2   0.110453  0.582138  0.892782 11.000000 -1.200000
AFIX 0
C12    1   0.122714  0.662905  0.802374 11.000000  0.108080  0.048790 = 
           0.115310  0.010340  0.067800  0.011920
PART 1
AFIX 3
H12A   2   0.047575  0.665737  0.631953 10.500000 -1.200000
H12B   2   0.276675  0.687437  0.836853 10.500000 -1.200000
PART 2
H12C   2   0.235275  0.684337  0.718253 10.500000 -1.200000
H12D   2  -0.063025  0.660737  0.708253 10.500000 -1.200000
PART 1
AFIX 0
O5     3   0.036857  0.677152  1.162507 10.500000  0.110170  0.076370 = 
           0.091050 -0.006250  0.026880  0.024890
AFIX 147
H5     2  -0.037600  0.651894  1.218547 10.500000 -1.500000
AFIX 0
C13    1  -0.089102  0.684552  0.922633 10.500000  0.097100  0.055910 = 
           0.084310  0.003800  0.042690  0.018510
AFIX 13
H13    2  -0.260001  0.663184  0.881490 10.500000 -1.200000
AFIX 0
C14    1  -0.149370  0.743864  0.868877 10.500000  0.102650  0.065940 = 
           0.096060 -0.002020  0.046060  0.020470
AFIX 137
H14A   2  -0.291675  0.755785  0.950480 10.500000 -1.500000
H14B   2  -0.211025  0.748795  0.697689 10.500000 -1.500000
H14C   2   0.016416  0.764582  0.924413 10.500000 -1.500000
PART 2
AFIX 0
O5'    3   0.358213  0.696579  1.237439 10.500000  0.119660  0.083410 = 
           0.105810 -0.005120  0.036280  0.015410
AFIX 147
H5'    2   0.475987  0.674138  1.221952 10.500000 -1.500000
AFIX 0
C13'   1   0.118933  0.689324  1.051963 10.500000  0.098440  0.058770 = 
           0.084550  0.003860  0.043670  0.013550
AFIX 13
H13'   2   0.001032  0.665147  1.124668 10.500000 -1.200000
AFIX 0
C14'   1  -0.034618  0.741922  1.026443 10.500000  0.101660  0.058000 = 
           0.085860 -0.007240  0.046870  0.020020
AFIX 137
H14D   2  -0.002537  0.760071  1.179885 10.500000 -1.500000
H14E   2  -0.229791  0.735251  0.972988 10.500000 -1.500000
H14F   2   0.029995  0.764176  0.910089 10.500000 -1.500000
AFIX 0
PART 0
HKLF 4   
END  
