# Supplementary material for: New Dihydroisocoumarin Root Growth Inhibitors From the Sponge-Derived Fungus Aspergillus sp. NBUF87
Source: Front Microbiol. 2019 Dec 10;10:2846. doi: 10.3389/fmicb.2019.02846 (PMC6914834; doi:10.3389/fmicb.2019.02846)
Supplement: Supplementary file 1 [file Data_Sheet_1.ZIP › Supplementary material/X-ray crystallography data of compound 1/cu_dd18259_0m.lst]

 ++++++++++++++++++++++++++++++++++++++++++++++++++++++++++++++++++++
 +  SHELXTL XLMP CRYSTAL STRUCTURE REFINEMENT -  MULTI-CPU VERSION  +
 +  Copyright(c) Bruker AXS Inc. 1993-2013          Version 2013/4  +
 +  cu_dd18259_0m               started at 09:08:54 on 23-Nov-2018  +
 ++++++++++++++++++++++++++++++++++++++++++++++++++++++++++++++++++++

 Command line parameters: cu_dd18259_0m -a50000 -b3000 -c624 -t2

 -a sets the approximate maximum number of atoms including hydrogens.
 -b sets the maximum number of full-matrix parameters (leave unchanged for
 CGLS). For example -b9000 allows refinement of 1000 anisotropic atoms or
 3000 with BLOC 1. For a 32-bit version, -b times the square root of the
 number of threads should not exceed about 65500. -c sets the reflection
 buffer size. This depends on the CPU cache size but will rarely need
 changing. -t sets the number of threads, otherwise the multi-CPU version
 sets this equal to the number of available CPUs. For optimal performance
 on systems with hyperthreading, usually the hyperthreading should be
 switched off or -t used to halve the number of threads; e.g. -t4 rather
 than -t8 for an Intel i7 processor.

 Running  2 threads on  2 processors

 TITL cu_dd18259_0m_a.res in P2(1)
 CELL 1.54178 4.9195 24.7434 5.6478 90 101.812 90
 ZERR 2 0.0003 0.0017 0.0004 0 0.002 0
 LATT -1
 SYMM -X,0.5+Y,-Z
 SFAC C  H  O
 UNIT 28 36 10

 V =      672.92     F(000) =     284.0     Mu =   0.83 mm-1      Cell Wt =      532.57    Rho =  1.314

 OMIT  -3.00 135.00
 L.S. 9
 ACTA
 BOND $H
 FMAP 2
 PLAN 20
 LIST 4
 dfix 1.40 0.02 c13 o5 c13' o5'
 dfix 1.55 0.02 c12 c13 c13 c14 c12 c13' c13' c14'
 simu 0.004 c13 c14  c13' c14'  o5 o5'
 size 0.20 0.17 0.13
 wpdb -1
 mpla
 htab
 conf
 WGHT  0.143700  0.226900
 FVAR  3.605580
 TEMP 20
 O1     3   0.451874  0.325794  0.722615 11.000000  0.073790  0.042630 =
            0.065060  0.004680  0.039690  0.003430
 AFIX 147
 H1     2   0.351802  0.342307  0.797326 11.000000 -1.500000
 AFIX 0
 O2     3   0.855741  0.462717  0.106729 11.000000  0.053070  0.051340 =
            0.047010  0.002940  0.031900  0.003540
 AFIX 147
 H2     2   0.966377  0.446803  0.040893 11.000000 -1.500000
 AFIX 0
 O3     3   0.193158  0.410169  0.845528 11.000000  0.048550  0.049470 =
            0.044600  0.001690  0.026730  0.000590
 O4     3   0.261133  0.491119  0.717952 11.000000  0.047760  0.045760 =
            0.048720 -0.000220  0.026520  0.005420
 C1     1   0.552532  0.360255  0.576880 11.000000  0.044760  0.039760 =
            0.041490 -0.004430  0.018910 -0.000500
 C2     1   0.720864  0.339943  0.427030 11.000000  0.058610  0.038390 =
            0.050820 -0.005480  0.025110  0.004850
 AFIX 43
 H2A    2   0.763536  0.303302  0.429844 11.000000 -1.200000
 AFIX 0
 C3     1   0.823877  0.374277  0.274738 11.000000  0.046360  0.052200 =
            0.043120 -0.006120  0.023240  0.002640
 AFIX 43
 H3     2   0.938428  0.360278  0.177627 11.000000 -1.200000
 AFIX 0
 C4     1   0.763049  0.428501  0.261526 11.000000  0.034780  0.046780 =
            0.035630 -0.001360  0.013150  0.000020
 C5     1   0.596407  0.450390  0.408012 11.000000  0.033630  0.044210 =
            0.032290 -0.001840  0.015270 -0.000730
 C6     1   0.490173  0.416549  0.568922 11.000000  0.039540  0.041660 =
            0.031060 -0.000140  0.010980 -0.003740
 C7     1   0.311018  0.438374  0.719018 11.000000  0.035330  0.046360 =
            0.035560  0.000970  0.012240 -0.000610
 C8     1   0.452076  0.528170  0.632301 11.000000  0.049930  0.042860 =
            0.037300 -0.001370  0.018050  0.003160
 AFIX 13
 H8     2   0.624934  0.530180  0.754285 11.000000 -1.200000
 AFIX 0
 C9     1   0.518533  0.508928  0.396064 11.000000  0.046730  0.043940 =
            0.038690  0.001980  0.021070  0.004440
 AFIX 23
 H9A    2   0.358059  0.514440  0.266483 11.000000 -1.200000
 H9B    2   0.670759  0.530130  0.359771 11.000000 -1.200000
 AFIX 0
 C10    1   0.315454  0.583447  0.607833 11.000000  0.071700  0.046150 =
            0.056110  0.007020  0.032990  0.015210
 AFIX 23
 H10A   2   0.146107  0.581403  0.485063 11.000000 -1.200000
 H10B   2   0.438558  0.608779  0.551269 11.000000 -1.200000
 AFIX 0
 C11    1   0.243937  0.605814  0.840521 11.000000  0.136300  0.048360 =
            0.085630 -0.001500  0.069340  0.022190
 AFIX 23
 H11A   2   0.410253  0.606561  0.967022 11.000000 -1.200000
 H11B   2   0.110453  0.582138  0.892782 11.000000 -1.200000
 AFIX 0
 C12    1   0.122714  0.662905  0.802374 11.000000  0.108080  0.048790 =
            0.115310  0.010340  0.067800  0.011920
 PART 1
 AFIX 3
 H12A   2   0.047575  0.665737  0.631953 10.500000 -1.200000
 H12B   2   0.276675  0.687437  0.836853 10.500000 -1.200000
 PART 2
 H12C   2   0.235275  0.684337  0.718253 10.500000 -1.200000
 H12D   2  -0.063025  0.660737  0.708253 10.500000 -1.200000
 PART 1
 AFIX 0
 O5     3   0.036857  0.677152  1.162507 10.500000  0.110170  0.076370 =
            0.091050 -0.006250  0.026880  0.024890
 AFIX 147
 H5     2  -0.037600  0.651894  1.218547 10.500000 -1.500000
 AFIX 0
 C13    1  -0.089102  0.684552  0.922633 10.500000  0.097100  0.055910 =
            0.084310  0.003800  0.042690  0.018510
 AFIX 13
 H13    2  -0.260001  0.663184  0.881490 10.500000 -1.200000
 AFIX 0
 C14    1  -0.149370  0.743864  0.868877 10.500000  0.102650  0.065940 =
            0.096060 -0.002020  0.046060  0.020470
 AFIX 137
 H14A   2  -0.291675  0.755785  0.950480 10.500000 -1.500000
 H14B   2  -0.211025  0.748795  0.697689 10.500000 -1.500000
 H14C   2   0.016416  0.764582  0.924413 10.500000 -1.500000
 PART 2
 AFIX 0
 O5'    3   0.358213  0.696579  1.237439 10.500000  0.119660  0.083410 =
            0.105810 -0.005120  0.036280  0.015410
 AFIX 147
 H5'    2   0.475987  0.674138  1.221952 10.500000 -1.500000
 AFIX 0
 C13'   1   0.118933  0.689324  1.051963 10.500000  0.098440  0.058770 =
            0.084550  0.003860  0.043670  0.013550
 AFIX 13
 H13'   2   0.001032  0.665147  1.124668 10.500000 -1.200000
 AFIX 0
 C14'   1  -0.034618  0.741922  1.026443 10.500000  0.101660  0.058000 =
            0.085860 -0.007240  0.046870  0.020020
 AFIX 137
 H14D   2  -0.002537  0.760071  1.179885 10.500000 -1.500000
 H14E   2  -0.229791  0.735251  0.972988 10.500000 -1.500000
 H14F   2   0.029995  0.764176  0.910089 10.500000 -1.500000
 AFIX 0
 PART 0
 HKLF 4


 Covalent radii and connectivity table for  cu_dd18259_0m_a.res in P2(1)                                               
 C    0.770
 H    0.320
 O    0.660

 O1 - C1
 O2 - C4
 O3 - C7
 O4 - C7 C8
 C1 - O1 C2 C6
 C2 - C3 C1
 C3 - C4 C2
 C4 - O2 C3 C5
 C5 - C4 C6 C9
 C6 - C5 C1 C7
 C7 - O3 O4 C6
 C8 - O4 C9 C10
 C9 - C5 C8
 C10 - C8 C11
 C11 - C12 C10
 C12 - C13_a C11 C13'_b
 O5_a - C13_a
 C13_a - O5_a C12 C14_a
 C14_a - C13_a
 O5'_b - C13'_b
 C13'_b - O5'_b C14'_b C12
 C14'_b - C13'_b


 Floating origin restraints generated


   h   k   l       Fo^2      Sigma      Why rejected

   0   3   0        6.50      0.50     observed but should be systematically absent
   0   3   0        5.20      0.50     observed but should be systematically absent
   0  -5   0        8.90      0.70     observed but should be systematically absent
   0   5   0        7.30      0.70     observed but should be systematically absent
   0   5   0        7.10      0.70     observed but should be systematically absent
   0  -7   0        6.20      0.60     observed but should be systematically absent
   0  -7   0        3.50      0.80     observed but should be systematically absent
   0  -7   0        5.40      0.60     observed but should be systematically absent
   0   7   0        4.00      0.70     observed but should be systematically absent
   0   7   0        4.90      0.60     observed but should be systematically absent
   0  -9   0        3.10      0.50     observed but should be systematically absent
   0  -9   0        3.80      0.50     observed but should be systematically absent
   0  -9   0        5.10      1.10     observed but should be systematically absent
   0   9   0        4.70      0.80     observed but should be systematically absent


    8919  Reflections read, of which   308  rejected

  -5 =< h =<  5,    -29 =< k =< 29,     -6 =< l =<  6,   Max. 2-theta =  134.94

      14  Systematic absence violations

       0  Inconsistent equivalents

    2294  Unique reflections, of which      0  suppressed

 R(int) = 0.0377     R(sigma) = 0.0355      Friedel opposites not merged

 Maximum memory for data reduction =     2855 /    22713


 Number of data for d > 0.835A (CIF: max) and d > 0.833A (CIF: full)
 (ignoring systematic absences):
 Unique reflections found (point group)       2294    2294
 Unique reflections possible (point group)    2406    2417
 Unique reflections found (Laue group)        1181    1181
 Unique reflections possible (Laue group)     1232    1238
 Unique Friedel pairs found                   1113    1113
 Unique Friedel pairs possible                1174    1179


 Default effective X-H and X-D distances for T =   20.0C 
 AFIX m =    1     2     3     4   4[N]  3[N]  15[B]  8[O]   9   9[N]   16
 d(X-H) =  0.98  0.97  0.96  0.93  0.86  0.89  1.10  0.82  0.93  0.86  0.93

 Note that these distances are chosen to give the best fit to the X-ray data
 and so avoid the introduction of systematic error.  The true internuclear
 distances are longer and do not vary with temperature!  The apparent
 variation with temperature is caused by libration.


 Least-squares cycle   1   Maximum vector length =  623   Memory required =     3474 /   303744

 wR2 = 0.2078 before cycle   1 for    2294 data and    205 /    205 parameters


 Disagreeable restraints before cycle    1

   Observed   Target    Error     Sigma     Restraint

    1.4573    1.5500   -0.0927    0.0200    DFIX C12 C13_a
                        0.0246    0.0080    SIMU U22 O5'_b C13'_b


 Summary of restraints applied in cycle    1

               ANTIBUMP  DFIX    DANG SAME/SADI CHIV/Z CHIV/NZ   FLAT    DELU    RIGU    SIMU    ISOR    SUMP

       Number       0       6       0       0       0       0       0       0       0      60       0       0

 rms sigma      0.0000  0.0200  0.0000  0.0000  0.0000  0.0000  0.0000  0.0000  0.0000  0.0077  0.0000  0.0000

 rms deviation  0.0000  0.0471  0.0000  0.0000  0.0000  0.0000  0.0000  0.0000  0.0000  0.0100  0.0000  0.0000


 GooF = S =     1.109;     Restrained GooF =      1.121 for      67 restraints

 Weight = 1 / [ sigma^2(Fo^2) + ( 0.1437 * P )^2 +   0.23 * P ]   where  P = ( Max ( Fo^2, 0 ) + 2 * Fc^2 ) / 3


     N      value        esd    shift/esd  parameter

     1     3.60508     0.03283    -0.015    OSF

 Mean shift/esd =   0.042  Maximum =    -1.503 for tors H5_a     

 Max. shift = 0.450 A for H5_a      Max. dU = 0.000 for O5_a       


 Least-squares cycle   2   Maximum vector length =  623   Memory required =     3474 /   303744

 wR2 = 0.2082 before cycle   2 for    2294 data and    205 /    205 parameters


 Disagreeable restraints before cycle    2

   Observed   Target    Error     Sigma     Restraint

    1.4583    1.5500   -0.0917    0.0200    DFIX C12 C13_a
                        0.0248    0.0080    SIMU U22 O5'_b C13'_b


 Summary of restraints applied in cycle    2

               ANTIBUMP  DFIX    DANG SAME/SADI CHIV/Z CHIV/NZ   FLAT    DELU    RIGU    SIMU    ISOR    SUMP

       Number       0       6       0       0       0       0       0       0       0      60       0       0

 rms sigma      0.0000  0.0200  0.0000  0.0000  0.0000  0.0000  0.0000  0.0000  0.0000  0.0077  0.0000  0.0000

 rms deviation  0.0000  0.0467  0.0000  0.0000  0.0000  0.0000  0.0000  0.0000  0.0000  0.0100  0.0000  0.0000


 GooF = S =     1.111;     Restrained GooF =      1.124 for      67 restraints

 Weight = 1 / [ sigma^2(Fo^2) + ( 0.1437 * P )^2 +   0.23 * P ]   where  P = ( Max ( Fo^2, 0 ) + 2 * Fc^2 ) / 3


     N      value        esd    shift/esd  parameter

     1     3.60592     0.03293     0.025    OSF

 Mean shift/esd =   0.034  Maximum =     1.208 for tors H5_a     

 Max. shift = 0.389 A for H5_a      Max. dU = 0.000 for O5'_b      


 Least-squares cycle   3   Maximum vector length =  623   Memory required =     3474 /   303744

 wR2 = 0.2077 before cycle   3 for    2294 data and    205 /    205 parameters


 Disagreeable restraints before cycle    3

   Observed   Target    Error     Sigma     Restraint

    1.4580    1.5500   -0.0920    0.0200    DFIX C12 C13_a
                        0.0248    0.0080    SIMU U22 O5'_b C13'_b


 Summary of restraints applied in cycle    3

               ANTIBUMP  DFIX    DANG SAME/SADI CHIV/Z CHIV/NZ   FLAT    DELU    RIGU    SIMU    ISOR    SUMP

       Number       0       6       0       0       0       0       0       0       0      60       0       0

 rms sigma      0.0000  0.0200  0.0000  0.0000  0.0000  0.0000  0.0000  0.0000  0.0000  0.0077  0.0000  0.0000

 rms deviation  0.0000  0.0468  0.0000  0.0000  0.0000  0.0000  0.0000  0.0000  0.0000  0.0100  0.0000  0.0000


 GooF = S =     1.109;     Restrained GooF =      1.121 for      67 restraints

 Weight = 1 / [ sigma^2(Fo^2) + ( 0.1437 * P )^2 +   0.23 * P ]   where  P = ( Max ( Fo^2, 0 ) + 2 * Fc^2 ) / 3


     N      value        esd    shift/esd  parameter

     1     3.60466     0.03283    -0.038    OSF

 Mean shift/esd =   0.020  Maximum =    -0.529 for tors H5_a     

 Max. shift = 0.161 A for H5_a      Max. dU = 0.000 for O5'_b      


 Least-squares cycle   4   Maximum vector length =  623   Memory required =     3474 /   303744

 wR2 = 0.2078 before cycle   4 for    2294 data and    205 /    205 parameters


 Disagreeable restraints before cycle    4

   Observed   Target    Error     Sigma     Restraint

    1.4581    1.5500   -0.0919    0.0200    DFIX C12 C13_a
                        0.0247    0.0080    SIMU U22 O5'_b C13'_b


 Summary of restraints applied in cycle    4

               ANTIBUMP  DFIX    DANG SAME/SADI CHIV/Z CHIV/NZ   FLAT    DELU    RIGU    SIMU    ISOR    SUMP

       Number       0       6       0       0       0       0       0       0       0      60       0       0

 rms sigma      0.0000  0.0200  0.0000  0.0000  0.0000  0.0000  0.0000  0.0000  0.0000  0.0077  0.0000  0.0000

 rms deviation  0.0000  0.0468  0.0000  0.0000  0.0000  0.0000  0.0000  0.0000  0.0000  0.0100  0.0000  0.0000


 GooF = S =     1.109;     Restrained GooF =      1.122 for      67 restraints

 Weight = 1 / [ sigma^2(Fo^2) + ( 0.1437 * P )^2 +   0.23 * P ]   where  P = ( Max ( Fo^2, 0 ) + 2 * Fc^2 ) / 3


     N      value        esd    shift/esd  parameter

     1     3.60411     0.03283    -0.017    OSF

 Mean shift/esd =   0.027  Maximum =     0.561 for tors H5_a     

 Max. shift = 0.172 A for H5_a      Max. dU = 0.000 for C13'_b     


 Least-squares cycle   5   Maximum vector length =  623   Memory required =     3474 /   303744

 wR2 = 0.2077 before cycle   5 for    2294 data and    205 /    205 parameters


 Disagreeable restraints before cycle    5

   Observed   Target    Error     Sigma     Restraint

    1.4575    1.5500   -0.0925    0.0200    DFIX C12 C13_a
                        0.0246    0.0080    SIMU U22 O5'_b C13'_b


 Summary of restraints applied in cycle    5

               ANTIBUMP  DFIX    DANG SAME/SADI CHIV/Z CHIV/NZ   FLAT    DELU    RIGU    SIMU    ISOR    SUMP

       Number       0       6       0       0       0       0       0       0       0      60       0       0

 rms sigma      0.0000  0.0200  0.0000  0.0000  0.0000  0.0000  0.0000  0.0000  0.0000  0.0077  0.0000  0.0000

 rms deviation  0.0000  0.0470  0.0000  0.0000  0.0000  0.0000  0.0000  0.0000  0.0000  0.0100  0.0000  0.0000


 GooF = S =     1.108;     Restrained GooF =      1.121 for      67 restraints

 Weight = 1 / [ sigma^2(Fo^2) + ( 0.1437 * P )^2 +   0.23 * P ]   where  P = ( Max ( Fo^2, 0 ) + 2 * Fc^2 ) / 3


     N      value        esd    shift/esd  parameter

     1     3.60398     0.03281    -0.004    OSF

 Mean shift/esd =   0.021  Maximum =    -0.653 for tors H5_a     

 Max. shift = 0.198 A for H5_a      Max. dU = 0.000 for O5_a       


 Least-squares cycle   6   Maximum vector length =  623   Memory required =     3474 /   303744

 wR2 = 0.2078 before cycle   6 for    2294 data and    205 /    205 parameters


 Disagreeable restraints before cycle    6

   Observed   Target    Error     Sigma     Restraint

    1.4578    1.5500   -0.0922    0.0200    DFIX C12 C13_a
                        0.0247    0.0080    SIMU U22 O5'_b C13'_b


 Summary of restraints applied in cycle    6

               ANTIBUMP  DFIX    DANG SAME/SADI CHIV/Z CHIV/NZ   FLAT    DELU    RIGU    SIMU    ISOR    SUMP

       Number       0       6       0       0       0       0       0       0       0      60       0       0

 rms sigma      0.0000  0.0200  0.0000  0.0000  0.0000  0.0000  0.0000  0.0000  0.0000  0.0077  0.0000  0.0000

 rms deviation  0.0000  0.0468  0.0000  0.0000  0.0000  0.0000  0.0000  0.0000  0.0000  0.0100  0.0000  0.0000


 GooF = S =     1.109;     Restrained GooF =      1.122 for      67 restraints

 Weight = 1 / [ sigma^2(Fo^2) + ( 0.1437 * P )^2 +   0.23 * P ]   where  P = ( Max ( Fo^2, 0 ) + 2 * Fc^2 ) / 3


     N      value        esd    shift/esd  parameter

     1     3.60436     0.03283     0.012    OSF

 Mean shift/esd =   0.021  Maximum =     0.723 for tors H5_a     

 Max. shift = 0.223 A for H5_a      Max. dU = 0.000 for O5_a       


 Least-squares cycle   7   Maximum vector length =  623   Memory required =     3474 /   303744

 wR2 = 0.2077 before cycle   7 for    2294 data and    205 /    205 parameters


 Disagreeable restraints before cycle    7

   Observed   Target    Error     Sigma     Restraint

    1.4574    1.5500   -0.0926    0.0200    DFIX C12 C13_a
                        0.0246    0.0080    SIMU U22 O5'_b C13'_b


 Summary of restraints applied in cycle    7

               ANTIBUMP  DFIX    DANG SAME/SADI CHIV/Z CHIV/NZ   FLAT    DELU    RIGU    SIMU    ISOR    SUMP

       Number       0       6       0       0       0       0       0       0       0      60       0       0

 rms sigma      0.0000  0.0200  0.0000  0.0000  0.0000  0.0000  0.0000  0.0000  0.0000  0.0077  0.0000  0.0000

 rms deviation  0.0000  0.0470  0.0000  0.0000  0.0000  0.0000  0.0000  0.0000  0.0000  0.0100  0.0000  0.0000


 GooF = S =     1.109;     Restrained GooF =      1.121 for      67 restraints

 Weight = 1 / [ sigma^2(Fo^2) + ( 0.1437 * P )^2 +   0.23 * P ]   where  P = ( Max ( Fo^2, 0 ) + 2 * Fc^2 ) / 3


     N      value        esd    shift/esd  parameter

     1     3.60446     0.03281     0.003    OSF

 Mean shift/esd =   0.026  Maximum =    -0.864 for tors H5_a     

 Max. shift = 0.262 A for H5_a      Max. dU = 0.000 for O5_a       


 Least-squares cycle   8   Maximum vector length =  623   Memory required =     3474 /   303744

 wR2 = 0.2079 before cycle   8 for    2294 data and    205 /    205 parameters


 Disagreeable restraints before cycle    8

   Observed   Target    Error     Sigma     Restraint

    1.4580    1.5500   -0.0920    0.0200    DFIX C12 C13_a
                        0.0247    0.0080    SIMU U22 O5'_b C13'_b


 Summary of restraints applied in cycle    8

               ANTIBUMP  DFIX    DANG SAME/SADI CHIV/Z CHIV/NZ   FLAT    DELU    RIGU    SIMU    ISOR    SUMP

       Number       0       6       0       0       0       0       0       0       0      60       0       0

 rms sigma      0.0000  0.0200  0.0000  0.0000  0.0000  0.0000  0.0000  0.0000  0.0000  0.0077  0.0000  0.0000

 rms deviation  0.0000  0.0468  0.0000  0.0000  0.0000  0.0000  0.0000  0.0000  0.0000  0.0100  0.0000  0.0000


 GooF = S =     1.109;     Restrained GooF =      1.122 for      67 restraints

 Weight = 1 / [ sigma^2(Fo^2) + ( 0.1437 * P )^2 +   0.23 * P ]   where  P = ( Max ( Fo^2, 0 ) + 2 * Fc^2 ) / 3


     N      value        esd    shift/esd  parameter

     1     3.60494     0.03285     0.015    OSF

 Mean shift/esd =   0.026  Maximum =     0.872 for tors H5_a     

 Max. shift = 0.270 A for H5_a      Max. dU = 0.000 for O5_a       


 Least-squares cycle   9   Maximum vector length =  623   Memory required =     3474 /   303744

 wR2 = 0.2077 before cycle   9 for    2294 data and    205 /    205 parameters


 Disagreeable restraints before cycle    9

   Observed   Target    Error     Sigma     Restraint

    1.4575    1.5500   -0.0925    0.0200    DFIX C12 C13_a
                        0.0246    0.0080    SIMU U22 O5'_b C13'_b


 Summary of restraints applied in cycle    9

               ANTIBUMP  DFIX    DANG SAME/SADI CHIV/Z CHIV/NZ   FLAT    DELU    RIGU    SIMU    ISOR    SUMP

       Number       0       6       0       0       0       0       0       0       0      60       0       0

 rms sigma      0.0000  0.0200  0.0000  0.0000  0.0000  0.0000  0.0000  0.0000  0.0000  0.0077  0.0000  0.0000

 rms deviation  0.0000  0.0470  0.0000  0.0000  0.0000  0.0000  0.0000  0.0000  0.0000  0.0100  0.0000  0.0000


 GooF = S =     1.109;     Restrained GooF =      1.121 for      67 restraints

 Weight = 1 / [ sigma^2(Fo^2) + ( 0.1437 * P )^2 +   0.23 * P ]   where  P = ( Max ( Fo^2, 0 ) + 2 * Fc^2 ) / 3


     N      value        esd    shift/esd  parameter

     1     3.60464     0.03282    -0.009    OSF

 Mean shift/esd =   0.025  Maximum =    -0.874 for tors H5_a     

 Max. shift = 0.264 A for H5_a      Max. dU = 0.000 for O5_a       


 Largest correlation matrix elements

     0.671 U11 C13'_b / U11 C13_a            0.592 U13 C12 / U11 C12                 0.557 z C11 / x C11
     0.666 U33 C13'_b / U33 C13_a            0.567 U12 C13'_b / U12 C13_a            0.526 U33 C13'_b / U33 O5_a
     0.640 U13 C12 / U33 C12                 0.566 z C12 / x C12                     0.523 U13 O1 / U11 O1
     0.625 U13 C11 / U11 C11                 0.564 U13 C11 / U33 C11                 0.519 U12 C11 / U23 C11


 Idealized hydrogen atom generation before cycle  10

 Name     x       y       z    AFIX  d(X-H)  shift  Bonded to  Conformation determined by

 H1    0.3520  0.3423  0.7975  147   0.820   0.000   O1              C1  H1  
 H2    0.9670  0.4468  0.0414  147   0.820   0.000   O2              C4  H2  
 H2A   0.7635  0.3033  0.4299   43   0.930   0.000   C2              C3  C1  
 H3    0.9385  0.3603  0.1776   43   0.930   0.000   C3              C4  C2  
 H8    0.6249  0.5302  0.7543   13   0.980   0.000   C8              O4  C9  C10  
 H9A   0.3581  0.5145  0.2665   23   0.970   0.000   C9              C5  C8  
 H9B   0.6708  0.5301  0.3598   23   0.970   0.000   C9              C5  C8  
 H10A  0.1462  0.5814  0.4850   23   0.970   0.001   C10             C8  C11  
 H10B  0.4387  0.6088  0.5514   23   0.970   0.001   C10             C8  C11  
 H11A  0.1103  0.5821  0.8926   23   0.970   0.000   C11             C12  C10  
 H11B  0.4101  0.6066  0.9670   23   0.970   0.000   C11             C12  C10  
 H5   -0.0680  0.6606  1.2318  147   0.820   0.010   O5_a            C13_a  H5_a  
 H13  -0.2602  0.6632  0.8817   13   0.980   0.001   C13_a           O5_a  C12  C14_a  
 H14A -0.2917  0.7558  0.9507  137   0.960   0.000   C14_a           C13_a  H14A_a  
 H14B -0.2107  0.7488  0.6980  137   0.960   0.001   C14_a           C13_a  H14A_a  
 H14C  0.0165  0.7646  0.9249  137   0.960   0.001   C14_a           C13_a  H14A_a  
 H5'   0.4783  0.6750  1.2187  147   0.820   0.000   O5'_b           C13'_b  H5'_b  
 H13'  0.0010  0.6651  1.1247   13   0.980   0.000   C13'_b          O5'_b  C14'_b  C12  
 H14D -0.0023  0.7601  1.1802  137   0.960   0.000   C14'_b          C13'_b  H14D_b  
 H14E -0.2298  0.7353  0.9733  137   0.960   0.001   C14'_b          C13'_b  H14D_b  
 H14F  0.0301  0.7642  0.9104  137   0.960   0.001   C14'_b          C13'_b  H14D_b  


  cu_dd18259_0m_a.res in P2(1)                                               

 ATOM           x         y         z          sof         U11       U22       U33       U23       U13       U12        Ueq

 O1          0.45187   0.32580   0.72266     1.00000     0.07382   0.04257   0.06505   0.00468   0.03966   0.00343    0.05686
   0.00862   0.00092   0.00016   0.00075     0.00000     0.00245   0.00178   0.00228   0.00166   0.00192   0.00179    0.00103

 H1          0.35203   0.34233   0.79754     1.00000     0.08529
                                             0.00000     0.00000

 O2          0.85579   0.46271   0.10674     1.00000     0.05299   0.05137   0.04698   0.00297   0.03187   0.00357    0.04736
   0.00708   0.00075   0.00015   0.00062     0.00000     0.00192   0.00194   0.00171   0.00150   0.00144   0.00150    0.00091

 H2          0.96697   0.44683   0.04139     1.00000     0.07104
                                             0.00000     0.00000

 O3          0.19312   0.41017   0.84550     1.00000     0.04856   0.04941   0.04460   0.00166   0.02669   0.00056    0.04508
   0.00698   0.00074   0.00014   0.00065     0.00000     0.00177   0.00192   0.00167   0.00142   0.00140   0.00146    0.00087

 O4          0.26113   0.49112   0.71794     1.00000     0.04776   0.04574   0.04874  -0.00021   0.02655   0.00538    0.04504
   0.00675   0.00073   0.00014   0.00063     0.00000     0.00188   0.00183   0.00196   0.00137   0.00148   0.00141    0.00092

 C1          0.55253   0.36026   0.57690     1.00000     0.04475   0.03977   0.04146  -0.00442   0.01893  -0.00049    0.04056
   0.00869   0.00100   0.00018   0.00084     0.00000     0.00240   0.00224   0.00240   0.00179   0.00186   0.00187    0.00107

 C2          0.72083   0.33994   0.42705     1.00000     0.05862   0.03836   0.05080  -0.00551   0.02512   0.00489    0.04728
   0.01031   0.00125   0.00020   0.00096     0.00000     0.00292   0.00233   0.00269   0.00193   0.00226   0.00198    0.00121

 H2A         0.76347   0.30330   0.42987     1.00000     0.05673
                                             0.00000     0.00000

 C3          0.82390   0.37427   0.27471     1.00000     0.04636   0.05217   0.04309  -0.00603   0.02329   0.00268    0.04520
   0.00972   0.00108   0.00021   0.00091     0.00000     0.00249   0.00270   0.00241   0.00209   0.00187   0.00205    0.00113

 H3          0.93846   0.36027   0.17761     1.00000     0.05424
                                             0.00000     0.00000

 C4          0.76302   0.42851   0.26151     1.00000     0.03474   0.04678   0.03565  -0.00134   0.01317   0.00005    0.03821
   0.00827   0.00091   0.00020   0.00079     0.00000     0.00199   0.00242   0.00215   0.00180   0.00159   0.00175    0.00100

 C5          0.59641   0.45039   0.40801     1.00000     0.03359   0.04421   0.03227  -0.00184   0.01534  -0.00068    0.03547
   0.00800   0.00089   0.00018   0.00076     0.00000     0.00200   0.00223   0.00205   0.00162   0.00161   0.00170    0.00097

 C6          0.49018   0.41655   0.56891     1.00000     0.03953   0.04161   0.03107  -0.00013   0.01100  -0.00372    0.03686
   0.00841   0.00098   0.00019   0.00079     0.00000     0.00214   0.00217   0.00203   0.00158   0.00159   0.00171    0.00099

 C7          0.31101   0.43837   0.71902     1.00000     0.03531   0.04640   0.03555   0.00099   0.01226  -0.00059    0.03837
   0.00821   0.00092   0.00018   0.00079     0.00000     0.00203   0.00259   0.00233   0.00177   0.00171   0.00178    0.00107

 C8          0.45207   0.52816   0.63229     1.00000     0.04989   0.04279   0.03729  -0.00141   0.01804   0.00322    0.04202
   0.00908   0.00104   0.00019   0.00086     0.00000     0.00250   0.00243   0.00216   0.00185   0.00180   0.00195    0.00108

 H8          0.62493   0.53017   0.75427     1.00000     0.05043
                                             0.00000     0.00000

 C9          0.51853   0.50894   0.39606     1.00000     0.04675   0.04389   0.03867   0.00204   0.02103   0.00442    0.04135
   0.00931   0.00102   0.00019   0.00083     0.00000     0.00248   0.00248   0.00226   0.00186   0.00189   0.00191    0.00108

 H9A         0.35806   0.51445   0.26648     1.00000     0.04963
                                             0.00000     0.00000

 H9B         0.67076   0.53014   0.35979     1.00000     0.04963
                                             0.00000     0.00000

 C10         0.31548   0.58346   0.60787     1.00000     0.07171   0.04604   0.05618   0.00700   0.03293   0.01516    0.05515
   0.01331   0.00141   0.00023   0.00112     0.00000     0.00358   0.00274   0.00296   0.00214   0.00257   0.00235    0.00140

 H10A        0.14619   0.58143   0.48502     1.00000     0.06618
                                             0.00000     0.00000

 H10B        0.43866   0.60879   0.55142     1.00000     0.06618
                                             0.00000     0.00000

 C11         0.24382   0.60581   0.84047     1.00000     0.13626   0.04854   0.08567  -0.00143   0.06949   0.02222    0.08350
   0.02050   0.00230   0.00028   0.00165     0.00000     0.00692   0.00311   0.00456   0.00302   0.00469   0.00367    0.00242

 H11A        0.11030   0.58213   0.89265     1.00000     0.10020
                                             0.00000     0.00000

 H11B        0.41008   0.60656   0.96703     1.00000     0.10020
                                             0.00000     0.00000

 C12         0.12260   0.66289   0.80230     1.00000     0.10815   0.04898   0.11528   0.01051   0.06784   0.01205    0.08440
   0.02047   0.00211   0.00029   0.00183     0.00000     0.00600   0.00323   0.00627   0.00349   0.00523   0.00368    0.00249

 H12A_a      0.04746   0.66573   0.63188     0.50000     0.10128
                                             0.00000     0.00000

 H12B_a      0.27656   0.68743   0.83678     0.50000     0.10128
                                             0.00000     0.00000

 H12C_b      0.23516   0.68433   0.71818     0.50000     0.10128
                                             0.00000     0.00000

 H12D_b     -0.06314   0.66073   0.70818     0.50000     0.10128
                                             0.00000     0.00000

 O5_a        0.03721   0.67714   1.16229     0.50000     0.10927   0.07719   0.09070  -0.00664   0.02746   0.02483    0.09139
   0.02566   0.00317   0.00053   0.00227     0.00000     0.00599   0.00501   0.00571   0.00462   0.00488   0.00467    0.00264

 H5_a       -0.06798   0.66059   1.23175     0.50000     0.13709
                                             0.00000     0.00000

 C13_a      -0.08924   0.68455   0.92270     0.50000     0.09664   0.05595   0.08427   0.00374   0.04277   0.01843    0.07550
   0.03290   0.00349   0.00059   0.00256     0.00000     0.00600   0.00431   0.00568   0.00450   0.00457   0.00480    0.00251

 H13_a      -0.26018   0.66320   0.88173     0.50000     0.09060
                                             0.00000     0.00000

 C14_a      -0.14927   0.74387   0.86914     0.50000     0.10247   0.06608   0.09610  -0.00210   0.04616   0.02023    0.08453
   0.04464   0.00472   0.00062   0.00397     0.00000     0.00786   0.00605   0.00776   0.00642   0.00668   0.00609    0.00340

 H14A_a     -0.29166   0.75579   0.95065     0.50000     0.12680
                                             0.00000     0.00000

 H14B_a     -0.21073   0.74883   0.69795     0.50000     0.12680
                                             0.00000     0.00000

 H14C_a      0.01655   0.76456   0.92489     0.50000     0.12680
                                             0.00000     0.00000

 O5'_b       0.35821   0.69659   1.23739     0.50000     0.11905   0.08353   0.10555  -0.00529   0.03612   0.01512    0.10084
   0.02561   0.00317   0.00051   0.00249     0.00000     0.00686   0.00594   0.00658   0.00517   0.00569   0.00548    0.00307

 H5'_b       0.47834   0.67496   1.21869     0.50000     0.15126
                                             0.00000     0.00000

 C13'_b      0.11881   0.68929   1.05200     0.50000     0.09794   0.05879   0.08445   0.00368   0.04380   0.01342    0.07682
   0.03133   0.00365   0.00059   0.00287     0.00000     0.00606   0.00458   0.00602   0.00454   0.00474   0.00483    0.00263

 H13'_b      0.00096   0.66511   1.12475     0.50000     0.09218
                                             0.00000     0.00000

 C14'_b     -0.03456   0.74195   1.02670     0.50000     0.10122   0.05811   0.08577  -0.00739   0.04688   0.01985    0.07775
   0.03936   0.00405   0.00058   0.00369     0.00000     0.00668   0.00497   0.00631   0.00508   0.00542   0.00513    0.00286

 H14D_b     -0.00228   0.76008   1.18020     0.50000     0.11662
                                             0.00000     0.00000

 H14E_b     -0.22978   0.73532   0.97332     0.50000     0.11662
                                             0.00000     0.00000

 H14F_b      0.03008   0.76421   0.91037     0.50000     0.11662
                                             0.00000     0.00000


 Final Structure Factor Calculation for  cu_dd18259_0m_a.res in P2(1)                                               

 Total number of l.s. parameters =   205  Maximum vector length =  623   Memory required =     3271 /    29288

 wR2 = 0.2079 before cycle  10 for    2294 data and      2 /    205 parameters


 Disagreeable restraints before cycle   10

   Observed   Target    Error     Sigma     Restraint

    1.4580    1.5500   -0.0920    0.0200    DFIX C12 C13_a
                        0.0247    0.0080    SIMU U22 O5'_b C13'_b


 Summary of restraints applied in cycle   10

               ANTIBUMP  DFIX    DANG SAME/SADI CHIV/Z CHIV/NZ   FLAT    DELU    RIGU    SIMU    ISOR    SUMP

       Number       0       6       0       0       0       0       0       0       0      60       0       0

 rms sigma      0.0000  0.0200  0.0000  0.0000  0.0000  0.0000  0.0000  0.0000  0.0000  0.0077  0.0000  0.0000

 rms deviation  0.0000  0.0468  0.0000  0.0000  0.0000  0.0000  0.0000  0.0000  0.0000  0.0100  0.0000  0.0000


 GooF = S =     1.109;     Restrained GooF =      1.122 for      67 restraints

 Weight = 1 / [ sigma^2(Fo^2) + ( 0.1437 * P )^2 +   0.23 * P ]   where  P = ( Max ( Fo^2, 0 ) + 2 * Fc^2 ) / 3

 R1 =  0.0717 for    2281 Fo > 4sig(Fo)  and  0.0719 for all    2294 data
 wR2 =  0.2079,  GooF = S =   1.109,  Restrained GooF =    1.122  for all data

 Flack x =    0.119(485) by hole-in-one fit to all intensities
              0.023(53) from 1101 selected quotients (Parsons' method)

 Occupancy sum of asymmetric unit =    19.00 for non-hydrogen and    18.00 for H and D atoms


 Principal mean square atomic displacements U

   0.0915   0.0424   0.0367   O1  
   0.0692   0.0504   0.0226   O2  
   0.0611   0.0493   0.0248   O3  
   0.0627   0.0461   0.0262   O4  
   0.0523   0.0402   0.0292   C1  
   0.0668   0.0458   0.0292   C2  
   0.0574   0.0531   0.0250   C3  
   0.0470   0.0401   0.0276   C4  
   0.0448   0.0396   0.0220   C5  
   0.0445   0.0376   0.0284   C6  
   0.0465   0.0396   0.0291   C7  
   0.0536   0.0431   0.0294   C8  
   0.0553   0.0423   0.0265   C9  
   0.0875   0.0428   0.0351   C10  
   0.1590   0.0605   0.0309   C11  
   0.1512   0.0554   0.0466   C12  
   0.1228   0.0934   0.0580   O5_a  
   0.1156   0.0656   0.0453   C13_a  
   0.1240   0.0814   0.0482   C14_a  
   0.1274   0.1028   0.0723   O5'_b  
   0.1155   0.0637   0.0513   C13'_b  
   0.1197   0.0768   0.0368   C14'_b  

     0  atoms may be split and     0  atoms NPD


 Analysis of variance for reflections employed in refinement      K = Mean[Fo^2] / Mean[Fc^2]  for group


 Fc/Fc(max)       0.000    0.051    0.075    0.096    0.121    0.149    0.185    0.238    0.307    0.431    1.000

 Number in group       230.     233.     235.     225.     228.     227.     232.     225.     228.     231.

            GooF      1.161    0.940    1.078    1.004    1.131    1.046    1.269    1.295    1.191    0.916

             K        1.290    1.110    1.070    1.026    1.004    1.025    1.022    0.997    1.022    1.014


 Resolution(A)    0.83     0.87     0.90     0.93     0.98     1.04     1.11     1.21     1.36     1.60     inf

 Number in group       237.     231.     227.     223.     237.     222.     228.     231.     227.     231.

            GooF      0.774    0.845    0.783    0.816    0.990    0.864    0.920    1.238    1.391    1.912

             K        1.031    1.007    1.019    1.001    0.993    0.998    1.015    1.013    1.061    1.010

             R1       0.078    0.089    0.069    0.059    0.075    0.051    0.053    0.067    0.083    0.090


 Recommended weighting scheme:  WGHT      0.1449      0.2257
 Note that in most cases convergence will be faster if fixed weights (e.g. the
 default WGHT 0.1) are retained until the refinement is virtually complete, and
 only then should the above recommended values be used.


 Most Disagreeable Reflections (* if suppressed or used for Rfree).
 Error/esd is calculated as sqrt(wD^2/<wD^2>) where w is given by the weight
 formula, D = Fo^2-Fc^2 and <> refers to the average over all reflections.

     h   k   l          Fo^2          Fc^2    Error/esd  Fc/Fc(max)  Resolution(A)

    -2   0   2         42.37         10.60       7.67       0.130       2.03
     1  -8   0        103.50         43.16       5.54       0.263       2.60
     1   8   0        101.22         43.33       5.42       0.263       2.60
     0  10   0        106.64         42.89       5.40       0.262       2.47
    -3   2   2         46.41         21.71       4.50       0.186       1.52
     0 -10   0         91.29         41.66       4.50       0.258       2.47
     1  18   1          6.40          1.57       4.48       0.050       1.27
     1 -18   1          6.18          1.54       4.40       0.050       1.27
    -3   2   1         47.91         22.77       4.32       0.191       1.62
    -3  -2   2         46.73         22.30       4.25       0.189       1.52
     1   7   2         10.61          3.76       4.15       0.078       1.87
    -3  -2   1         46.54         23.22       4.09       0.193       1.62
     2   0   1        100.13         52.64       4.07       0.290       2.06
     0   8   1         31.03         14.81       4.05       0.154       2.70
     1  -7   2         10.07          3.79       3.93       0.078       1.87
     0  -8   1         30.96         14.98       3.77       0.155       2.70
     2  -9   0         13.64         28.12       3.34       0.212       1.81
     2   9   0         14.69         28.92       3.19       0.215       1.81
     2  -5   0         35.55         64.53       3.14       0.321       2.17
    -2 -12   2        106.36         63.60       3.13       0.319       1.45
    -1  11   2          1.24          4.58       3.08       0.086       1.71
     0   5   2         60.63        105.09       3.01       0.410       2.41
     1   7   3          8.84          4.24       2.99       0.082       1.47
     0 -14   0         64.35        111.42       2.98       0.422       1.77
     2   5   3          7.35          3.38       2.91       0.074       1.29
    -1   5   1        104.47        173.34       2.89       0.526       3.14
     0  -5   2         62.02        104.65       2.88       0.409       2.41
    -1 -11   2          1.36          4.51       2.87       0.085       1.71
     1   8   2         15.14         27.54       2.85       0.210       1.80
     0   3   2        117.24         75.13       2.84       0.347       2.62
     1   3   2         54.25         90.93       2.84       0.381       2.13
     1  -3   2         53.54         91.44       2.82       0.382       2.13
    -2  13   1         13.36         24.44       2.82       0.198       1.49
     0  14   0         64.94        108.20       2.79       0.416       1.77
     1   5   3          8.74         16.68       2.76       0.163       1.53
     0  12   3         18.88         11.04       2.74       0.133       1.37
    -2  -4   3         19.47         33.85       2.71       0.233       1.58
    -2  12   2         98.80         63.99       2.69       0.320       1.45
     2  -5   3          7.00          3.42       2.68       0.074       1.29
     1  -7   3          8.30          4.29       2.65       0.083       1.47
    -1   6   4         87.29         57.14       2.65       0.302       1.33
     1  -8   2         15.79         27.48       2.63       0.210       1.80
    -2   4   3         19.69         33.40       2.62       0.231       1.58
     2   5   0         40.51         65.58       2.61       0.324       2.17
    -1  12   3          3.10          1.14       2.61       0.043       1.38
     1   6   1        124.29        194.93       2.58       0.558       2.58
     0  -3   2        112.72         75.25       2.58       0.347       2.62
    -1  -5   1        108.10        169.66       2.55       0.521       3.14
     0  11   2        100.60         66.92       2.54       0.327       1.74
     0 -12   3         18.35         11.05       2.52       0.133       1.37


 Bond lengths and angles

 O1 -        Distance       Angles
 C1        1.3479 (0.0059) 
 H1        0.8200           109.48       
               O1 -          C1           

 O2 -        Distance       Angles
 C4        1.3609 (0.0057) 
 H2        0.8200           109.49       
               O2 -          C4           

 O3 -        Distance       Angles
 C7        1.2260 (0.0060) 
               O3 -         

 O4 -        Distance       Angles
 C7        1.3278 (0.0058) 
 C8        1.4637 (0.0060)  119.11 (0.35)
               O4 -          C7           

 C1 -        Distance       Angles
 O1        1.3479 (0.0059) 
 C2        1.3933 (0.0067)  118.75 (0.42)
 C6        1.4249 (0.0067)  122.28 (0.40) 118.97 (0.43)
               C1 -          O1            C2           

 C2 -        Distance       Angles
 C3        1.3776 (0.0076) 
 C1        1.3933 (0.0067)  119.82 (0.44)
 H2A       0.9300           120.08        120.10       
               C2 -          C3            C1           

 C3 -        Distance       Angles
 C4        1.3737 (0.0075) 
 C2        1.3776 (0.0076)  122.16 (0.42)
 H3        0.9300           118.91        118.92       
               C3 -          C4            C2           

 C4 -        Distance       Angles
 O2        1.3609 (0.0057) 
 C3        1.3737 (0.0075)  122.98 (0.40)
 C5        1.3882 (0.0061)  117.19 (0.43) 119.83 (0.43)
               C4 -          O2            C3           

 C5 -        Distance       Angles
 C4        1.3882 (0.0062) 
 C6        1.4123 (0.0061)  119.58 (0.42)
 C9        1.4965 (0.0066)  121.84 (0.41) 118.55 (0.37)
               C5 -          C4            C6           

 C6 -        Distance       Angles
 C5        1.4123 (0.0061) 
 C1        1.4249 (0.0067)  119.63 (0.40)
 C7        1.4468 (0.0060)  120.38 (0.40) 119.96 (0.41)
               C6 -          C5            C1           

 C7 -        Distance       Angles
 O3        1.2260 (0.0060) 
 O4        1.3278 (0.0058)  116.94 (0.41)
 C6        1.4468 (0.0060)  123.13 (0.42) 119.90 (0.40)
               C7 -          O3            O4           

 C8 -        Distance       Angles
 O4        1.4637 (0.0059) 
 C9        1.5139 (0.0062)  111.31 (0.38)
 C10       1.5182 (0.0071)  107.00 (0.40) 112.00 (0.41)
 H8        0.9800           108.82        108.82        108.81       
               C8 -          O4            C9            C10          

 C9 -        Distance       Angles
 C5        1.4965 (0.0066) 
 C8        1.5139 (0.0062)  111.34 (0.37)
 H9A       0.9700           109.36        109.36       
 H9B       0.9700           109.36        109.37        107.99       
               C9 -          C5            C8            H9A          

 C10 -       Distance       Angles
 C8        1.5182 (0.0071) 
 C11       1.5315 (0.0087)  115.01 (0.51)
 H10A      0.9700           108.51        108.49       
 H10B      0.9700           108.53        108.54        107.52       
               C10 -         C8            C11           H10A         

 C11 -       Distance       Angles
 C12       1.5311 (0.0100) 
 C10       1.5315 (0.0087)  111.33 (0.67)
 H11A      0.9700           109.36        109.39       
 H11B      0.9700           109.36        109.34        107.99       
               C11 -         C12           C10           H11A         

 C12 -       Distance       Angles
 C13_a     1.4580 (0.0145) 
 C11       1.5311 (0.0100)  124.64 (0.81)
 C13'_b    1.5577 (0.0159)   44.07 (0.89) 109.62 (0.86)
 H12A_a    0.9604           105.99        105.50        143.44       
 H12B_a    0.9590           106.43        106.66         72.91        106.46       
 H12C_b    0.9598           124.59        109.38        109.36         66.82         40.46       
 H12D_b    0.9600            65.71        109.00        109.77         47.28        140.40        109.69       
               C12 -         C13_a         C11           C13'_b        H12A_a        H12B_a        H12C_b       

 O5_a -      Distance       Angles
 C13_a     1.3810 (0.0173) 
 H5_a      0.8258           110.06       
               O5_a -        C13_a        

 C13_a -     Distance       Angles
 O5_a      1.3810 (0.0173) 
 C12       1.4580 (0.0144)  100.75 (1.18)
 C14_a     1.5153 (0.0173)  110.77 (1.49) 113.06 (1.25)
 H13_a     0.9800           110.66        110.59        110.65       
               C13_a -       O5_a          C12           C14_a        

 C14_a -     Distance       Angles
 C13_a     1.5153 (0.0172) 
 H14A_a    0.9600           109.47       
 H14B_a    0.9600           109.44        109.47       
 H14C_a    0.9600           109.51        109.47        109.47       
               C14_a -       C13_a         H14A_a        H14B_a       

 O5'_b -     Distance       Angles
 C13'_b    1.4181 (0.0187) 
 H5'_b     0.8201           109.48       
               O5'_b -       C13'_b       

 C13'_b -    Distance       Angles
 O5'_b     1.4181 (0.0187) 
 C14'_b    1.4979 (0.0173)  106.60 (1.36)
 C12       1.5577 (0.0159)  124.04 (1.25) 112.18 (1.25)
 H13'_b    0.9800           103.98        103.97        103.95       
               C13'_b -      O5'_b         C14'_b        C12          

 C14'_b -    Distance       Angles
 C13'_b    1.4979 (0.0173) 
 H14D_b    0.9600           109.49       
 H14E_b    0.9600           109.42        109.47       
 H14F_b    0.9600           109.50        109.47        109.47       
               C14'_b -      C13'_b        H14D_b        H14E_b       


 Selected torsion angles

   179.35 ( 0.46)  O1 - C1 - C2 - C3
     0.05 ( 0.76)  C6 - C1 - C2 - C3
    -1.05 ( 0.81)  C1 - C2 - C3 - C4
  -177.88 ( 0.44)  C2 - C3 - C4 - O2
     1.13 ( 0.74)  C2 - C3 - C4 - C5
   178.86 ( 0.38)  O2 - C4 - C5 - C6
    -0.22 ( 0.63)  C3 - C4 - C5 - C6
     0.59 ( 0.61)  O2 - C4 - C5 - C9
  -178.49 ( 0.43)  C3 - C4 - C5 - C9
    -0.74 ( 0.59)  C4 - C5 - C6 - C1
   177.59 ( 0.42)  C9 - C5 - C6 - C1
  -178.58 ( 0.42)  C4 - C5 - C6 - C7
    -0.25 ( 0.59)  C9 - C5 - C6 - C7
  -178.45 ( 0.42)  O1 - C1 - C6 - C5
     0.82 ( 0.66)  C2 - C1 - C6 - C5
    -0.60 ( 0.69)  O1 - C1 - C6 - C7
   178.67 ( 0.44)  C2 - C1 - C6 - C7
   161.97 ( 0.40)  C8 - O4 - C7 - O3
   -20.04 ( 0.63)  C8 - O4 - C7 - C6
   173.25 ( 0.40)  C5 - C6 - C7 - O3
    -4.58 ( 0.69)  C1 - C6 - C7 - O3
    -4.60 ( 0.62)  C5 - C6 - C7 - O4
   177.57 ( 0.40)  C1 - C6 - C7 - O4
    47.04 ( 0.57)  C7 - O4 - C8 - C9
   169.70 ( 0.43)  C7 - O4 - C8 - C10
  -154.84 ( 0.42)  C4 - C5 - C9 - C8
    26.87 ( 0.55)  C6 - C5 - C9 - C8
   -48.26 ( 0.51)  O4 - C8 - C9 - C5
  -168.00 ( 0.46)  C10 - C8 - C9 - C5
    58.18 ( 0.76)  O4 - C8 - C10 - C11
  -179.59 ( 0.63)  C9 - C8 - C10 - C11
   176.75 ( 0.69)  C8 - C10 - C11 - C12
   146.36 ( 1.16)  C10 - C11 - C12 - C13_a
  -166.55 ( 0.97)  C10 - C11 - C12 - C13'_b
    56.10 ( 1.70)  C11 - C12 - C13_a - O5_a
   -26.62 ( 1.10)  C13'_b - C12 - C13_a - O5_a
   174.33 ( 1.45)  C11 - C12 - C13_a - C14_a
    91.62 ( 1.93)  C13'_b - C12 - C13_a - C14_a
   177.82 ( 2.19)  C13_a - C12 - C13'_b - O5'_b
    57.87 ( 1.67)  C11 - C12 - C13'_b - O5'_b
   -51.81 ( 1.41)  C13_a - C12 - C13'_b - C14'_b
  -171.76 ( 1.25)  C11 - C12 - C13'_b - C14'_b

 Hydrogen bonds with  H..A < r(A) + 2.000 Angstroms  and  <DHA > 110 deg.
 Appropriate HTAB instructions appended to .res file for future use.
 D-H               d(D-H)   d(H..A)   <DHA    d(D..A)   A
  O1-H1             0.820    1.894   145.48    2.612    O3 
  O2-H2             0.820    1.946   172.17    2.761    O3 [ x+1, y, z-1 ]
  C12-H12A_a        0.960    2.657   158.88    3.570    O5_a [ x, y, z-1 ]


 FMAP and GRID set by program

 FMAP   2   1  23
 GRID    -5.000  -1  -2     5.000   1   2

 R1 =  0.0716 for   1181 unique reflections after merging for Fourier


 Electron density synthesis with coefficients Fo-Fc

 Highest peak    1.04  at  0.4173  0.2101  0.6248  [  1.26 A from O5' ]
 Deepest hole   -0.22  at  0.8060  0.1507  0.3131  [  0.81 A from H12A ]

 Mean =    0.00,   Rms deviation from mean =    0.05,   Highest memory used =     3273 /    22920


 Fourier peaks appended to .res file

              x       y       z       sof     U      Peak   Distances to nearest atoms (including eq.)

 Q1    1   0.5827  0.7101  1.3752   1.00000  0.05    1.04   1.26 O5'  1.27 H5'  2.12 H14B  2.38 H5
 Q2    1  -0.1364  0.6466  1.1218   1.00000  0.05    0.41   0.73 H5  0.81 H13'  1.13 O5  1.43 H13
 Q3    1  -0.2167  0.7329  1.2334   1.00000  0.05    0.21   1.34 H14D  1.46 H14E  1.63 C14'  1.66 H14A
 Q4    1  -0.5529  0.7405  0.6349   1.00000  0.05    0.19   1.66 H14B  1.85 H12C  1.86 H2A  2.01 H14A
 Q5    1   0.4400  0.4390  0.6582   1.00000  0.05    0.17   0.78 C7  0.82 C6  1.63 O4  1.76 C5
 Q6    1   0.5603  0.5728  0.2218   1.00000  0.05    0.17   1.36 H9B  1.70 H11B  1.80 H9A  1.89 C9
 Q7    1  -0.1044  0.6922  1.2597   1.00000  0.05    0.16   0.82 H5  1.04 O5  1.21 H13'  1.76 C13'
 Q8    1   0.4997  0.3396  0.3644   1.00000  0.05    0.16   1.07 C2  1.28 C1  1.56 H2A  1.97 C3
 Q9    1   0.5011  0.5167  0.5238   1.00000  0.05    0.16   0.76 C8  0.77 C9  1.36 H8  1.41 H9B
 Q10   1   0.4321  0.6331  0.6952   1.00000  0.05    0.16   1.02 H10B  1.40 C10  1.52 C11  1.62 H12C
 Q11   1   0.3455  0.6921  0.8185   1.00000  0.05    0.16   0.39 H12B  0.73 H12C  1.30 C12  1.75 H12A
 Q12   1   0.5564  0.3459  0.3946   1.00000  0.05    0.15   0.81 C2  1.09 C1  1.45 H2A  1.75 C3
 Q13   1   0.8807  0.4153  0.1219   1.00000  0.05    0.15   1.04 H2  1.12 C4  1.18 O2  1.40 C3
 Q14   1   0.5454  0.6257  1.2605   1.00000  0.05    0.15   1.27 H5'  1.72 H11B  1.87 H10B  1.97 O5'
 Q15   1   0.2325  0.6000  0.7791   1.00000  0.05    0.14   0.37 C11  1.06 H11A  1.20 C10  1.24 H11B
 Q16   1   0.2456  0.5878  0.5033   1.00000  0.05    0.14   0.50 H10A  0.63 C10  1.07 H10B  1.85 C8
 Q17   1   0.1875  0.5342  0.7855   1.00000  0.05    0.14   1.21 O4  1.42 H11A  1.71 C8  1.77 C10
 Q18   1   0.2336  0.3232  0.9938   1.00000  0.05    0.14   1.43 H1  1.71 H14A  2.02 H14C  2.04 O1
 Q19   1   0.1839  0.5134  0.8959   1.00000  0.05    0.13   1.27 O4  1.74 H11A  2.09 H9A  2.21 H2
 Q20   1   0.0953  0.7024  0.8257   1.00000  0.05    0.13   0.96 H12B  1.00 C12  1.10 H12C  1.23 C13

 Shortest distances between peaks (including symmetry equivalents)

      8  12  0.33     17  19  0.81      3   7  1.14     11  20  1.27      6  14  1.33      2   7  1.36     10  15  1.43
      1   3  1.50     15  16  1.60     15  17  1.65     10  16  1.69     10  11  1.71      4  11  1.72      1   7  1.84
      1   4  1.89      2  14  1.96      5   9  2.11     16  17  2.14      9  16  2.15      1  14  2.18      6   9  2.26
      8  18  2.27     15  19  2.27      2   3  2.28     11  15  2.35      7  14  2.38      9  17  2.38     14  16  2.40
      4  20  2.41      6  16  2.46      4   8  2.47      2   6  2.49     12  18  2.55      3  18  2.57     10  20  2.59
      2  20  2.60      4  12  2.61     10  14  2.63     15  20  2.65      4  10  2.68      1   2  2.69      5  19  2.73
      6  19  2.75      6  15  2.77     10  17  2.82      5  17  2.82      1  10  2.83      7  20  2.83      9  19  2.86
      5  12  2.86      2  10  2.89     14  15  2.91      6  17  2.92      3  14  2.92      2  16  2.94     16  19  2.94
      9  15  2.98     12  13  2.98     11  14  2.98


 Time profile in seconds
 -----------------------

      0.00: Read and process instructions
      0.00: Fit rigid groups
      0.00: Interpret restraints etc.
      0.00: Generate connectivity array
      0.00: Analyse DFIX and DANG restraints
      0.00: Analyse SAME and SADI restraints
      0.00: Generate CHIV restraints
      0.00: Check if bonds in residues restrained
      0.00: Generate DELU and RIGU restraints
      0.00: Generate SIMU restraints
      0.00: Generate ISOR restraints
      0.00: Generate NCSY restraints
      0.00: Analyse other restraints etc.
      0.05: Read intensity data, sort/merge etc.
      0.00: Set up constraints
      0.00: OSF, H-atoms from difference map
      0.00: Set up l.s. refinement
      0.00: Generate idealized H-atoms
      0.11: Structure factors and derivatives
      0.16: Sum l.s. matrices
      0.00: Generate and apply antibumping restraints
      0.02: Apply other restraints
      0.02: Solve l.s. equations
      0.00: Generate HTAB table
      0.09: Other dependent quantities, CIF, tables
      0.02: Analysis of variance
      0.02: Merge reflections for Fourier and .fcf
      0.00: Fourier summations
      0.02: Peaksearch
      0.00: Analyse peaklist

 ** WARNING: These times are only approximate for multiple threads.
             To get better estimates run with -t1 **

 +++++++++++++++++++++++++++++++++++++++++++++++++++++++++++++++++++++++++++++
 +  cu_dd18259_0m finished at 09:08:54   Total elapsed time:      0.48 secs  +
 +++++++++++++++++++++++++++++++++++++++++++++++++++++++++++++++++++++++++++++
