# Supplementary material for: New Dihydroisocoumarin Root Growth Inhibitors From the Sponge-Derived Fungus Aspergillus sp. NBUF87
Source: Front Microbiol. 2019 Dec 10;10:2846. doi: 10.3389/fmicb.2019.02846 (PMC6914834; doi:10.3389/fmicb.2019.02846)
Supplement: Supplementary file 1 [file Data_Sheet_1.ZIP › Supplementary material/X-ray crystallography data of compound 1/cu_dd18259_0m.p4p]

FILEID SAINT        V8.37A        4.00        11/23/18 07:26:44 dd18259      
SITEID Bruker                              ?                                    
TITLE  Integration of dd18259                   
CHEM   ?                                                                                
CELL      4.9195   24.7434    5.6478   90.0000  101.8116   90.0000    672.928 
CELLSD    0.0003    0.0017    0.0004    0.0000    0.0022    0.0000     0.081 
ORT1    -1.6391863e-001 -1.9372761e-002 -9.7154826e-002 
ORT2     1.1425782e-001 -3.3526365e-002  3.4621167e-003 
ORT3    -5.6583978e-002 -1.1577354e-002  1.5254654e-001 
ZEROS   0.0000000  0.0717907 -0.0256334   -0.1928    0.0186   -0.2255 
SOURCE CU     1.54184   1.54056   1.54439   2.00000   50.00    1.10 
LIMITS    0.00    0.00    0.00    0.00    0.00    0.00    0.00    0.00    0.00    0.00 
MORPH  ? 
DNSMET ? 
CCOLOR ? 
CSIZE  ?            ?            ?            ?            17.200       
ADPAR      389.9244    498.5067      4.7616    1024     768 
ADCOR        1.0166      0.4032     -0.0039      0.1307      0.2645     -0.0879 
BRAVAIS Monoclinic(b-unique)  P  
MOSAIC   0.42 1.48 
SAINTD          0    0.0000    0.0000            0            0   0.00000 
SAINOV       9204      9136   70.2431  0.958747    0    0    0 
SAINOV       9204      9136   70.2431  0.958747    1    0    0 
SAINOV       9204      9136   70.2431  0.958747    1    1    1 
SAINGL       8508    5.3632   70.1131    0    0    0 
SAINGL       8508    5.3632   70.1131    1    0    0 
SAINGL       8508    5.3632   70.1131    1    1    1 
SAINMC          0         0         0    0.0000    0.0000    1    1    1 
REF1K H       1   4  -2  -5.000 344.600   0.000  54.784  609.27  691.09 5725.41    137 -0.038887 -0.030269 -0.409246   0.000   0.000   0.000   0.000 
REF1K A       0   0   0  -5.000 343.800   0.000  54.784  312.00  493.94  218.72  26.88 -0.020496 -0.004338  0.070873   0.000   0.000   0.000   0.000 
REF1K CH      2   0  -2  -5.000 344.411   0.000  54.784  505.84  902.35   16165    231 -0.132985  0.218344 -0.420556   0.000   0.000   0.000   0.000 
REF1K ACH    -1  11   1  -5.000 342.963   0.000  54.784  499.81  116.41   54719    425 -0.144718 -0.480158  0.083749   0.000   0.000   0.000   0.000 
REF1K ACH    -1  10   1  -5.000 342.831   0.000  54.784  472.50  155.18   37926    354 -0.125570 -0.446533  0.095259   0.000   0.000   0.000   0.000 
REF1K CH      0   4  -1  -5.000 344.178   0.000  54.784  515.92  525.36 1002473   1819  0.021292 -0.138994 -0.198054   0.000   0.000   0.000   0.000 
REF1K ACH     1  -4   0  -5.000 342.924   0.000  54.784  238.67  676.88   10059    182 -0.095608  0.245116 -0.014910   0.000   0.000   0.000   0.000 
REF1K AH     -1  13   1  -5.000 341.400   0.000  54.784  558.25   16.25 4592.73    123 -0.184364 -0.546133  0.061318   0.000   0.000   0.000   0.000 
REF1K ACH    -1  12   1  -5.000 342.243   0.000  54.784  528.07   70.43   41811    372 -0.163800 -0.513749  0.072259   0.000   0.000   0.000   0.000 
REF1K ACH     1   3  -2  -5.000 342.245   0.000  54.784  582.92  704.94   57678    436 -0.024758  0.003825 -0.396740   0.000   0.000   0.000   0.000 
REF1K ACH     2  -5   0  -5.000 341.582   0.000  54.784  123.49  852.69 9710.26    179 -0.233321  0.394914 -0.059653   0.000   0.000   0.000   0.000 
REF1K ACH    -1   9   1  -5.000 341.324   0.000  54.784  445.55  188.54  100315    575 -0.106264 -0.412846  0.106630   0.000   0.000   0.000   0.000 
REF1K ACH     1  -4   1  -5.000 340.810   0.000  54.784  103.51  623.47  558159   1357 -0.186117  0.251935  0.139422   0.000   0.000   0.000   0.000 
REF1K A      -1   9   2  -5.000 339.800   0.000  54.784  316.13   43.66  524.19  41.61 -0.215342 -0.415294  0.245792   0.000   0.000   0.000   0.000 
REF1K A      -1   7   2  -5.000 339.800   0.000  54.784  190.18   67.18  430.10  37.69 -0.253607 -0.322546  0.323949   0.000   0.000   0.000   0.000 
REF1K ACH     0  -1   1  -5.000 341.909   0.000  54.784  230.08  478.40  768706   1593 -0.078470  0.037540  0.163352   0.000   0.000   0.000   0.000 
REF1K ACH     0   0   2  -5.000 340.591   0.000  54.784  101.83  383.59  384122   1126 -0.196139  0.007761  0.303949   0.000   0.000   0.000   0.000 
REF1K A       2  -4   0  -5.000 339.000   0.000  54.784  197.01  866.00  540.68  42.26 -0.205183  0.373690 -0.137060   0.000   0.000   0.000   0.000 
REF1K ACH     1  -4   1  -5.000 338.821   0.000  54.784  103.16  620.84 4579.60    123 -0.194887  0.245929  0.136438   0.000   0.000   0.000   0.000 
REF1K ACH     0   3  -1  -5.000 339.748   0.000  54.784  497.23  539.45  346763   1070  0.039650 -0.105423 -0.186741   0.000   0.000   0.000   0.000 
REF1K ACH     1   2  -2  -5.000 338.185   0.000  54.784  558.44  719.69   82492    522 -0.007047  0.037545 -0.385259   0.000   0.000   0.000   0.000 
REF1K ACH    -1   8   1  -5.000 337.224   0.000  54.784  417.44  217.40   31385    322 -0.087095 -0.379056  0.118244   0.000   0.000   0.000   0.000 
REF1K H       0   1   2  -5.000 335.800   0.000  54.784  109.47  365.92 5329.22    133 -0.214166 -0.025014  0.294322   0.000   0.000   0.000   0.000 
REF1K H      -4   4   3  70.000  -0.400 120.001  54.784  244.90  248.72   24595    285  0.284765 -0.575806  0.643227   0.000   0.000   0.000   0.000 
REF1K H      -1   2   2  70.000  -0.400 120.001  54.784  697.99  465.50  379.70  35.41 -0.068973 -0.175809  0.337330   0.000   0.000   0.000   0.000 
REF1K H      -3  13   3  70.000  -0.400 120.001  54.784  245.51  573.64 4433.58    121 -0.052328 -0.765247  0.481232   0.000   0.000   0.000   0.000 
REF1K H      -1  13   2  70.000  -0.400 120.001  54.784  497.24  753.57  836.99  52.57 -0.284340 -0.540999  0.213622   0.000   0.000   0.000   0.000 
REF1K H       0  11   1  70.000  -0.400 120.001  54.784  742.90  883.63  426.13  37.52 -0.295131 -0.376677  0.020524   0.000   0.000   0.000   0.000 
REF1K AH     -4   5   3  70.000  -1.200 120.001  54.784  234.93  283.01   22476    272  0.265236 -0.609375  0.631951   0.000   0.000   0.000   0.000 
REF1K AH     -3   3   3  70.000  -1.200 120.001  54.784  401.98  330.81   12968    207  0.140731 -0.429539  0.595463   0.000   0.000   0.000   0.000 
REF1K AH     -2  18   2  70.000  -1.200 120.001  54.784  279.57  822.72 1991.05  81.09 -0.215941 -0.823196  0.215056   0.000   0.000   0.000   0.000 
REF1K ACH    -4   6   3  70.000  -1.952 120.001  54.784  223.61  314.37 2214.96  85.52  0.247953 -0.643993  0.618356   0.000   0.000   0.000   0.000 
REF1K AH     -4   7   3  70.000  -2.000 120.001  54.784  210.06  343.01 9837.03    180  0.226463 -0.676673  0.609063   0.000   0.000   0.000   0.000 
REF1K AH     -3   4   3  70.000  -2.000 120.001  54.784  391.17  359.42   20545    260  0.119104 -0.461612  0.585722   0.000   0.000   0.000   0.000 
REF1K AH     -4   8   3  70.000  -2.000 120.001  54.784  194.87  370.07 1224.93  63.61  0.206829 -0.710141  0.597869   0.000   0.000   0.000   0.000 
REF1K AH     -4   9   3  70.000  -2.000 120.001  54.784  178.01  395.98  393.75  36.06  0.189575 -0.744372  0.584315   0.000   0.000   0.000   0.000 
REF1K ACH    -1   3   2  70.000  -1.974 120.001  54.784  681.95  493.05   44966    385 -0.089288 -0.207283  0.327508   0.000   0.000   0.000   0.000 
REF1K AH     -3  11   3  70.000  -2.000 120.001  54.784  288.56  526.37 1146.73  61.54 -0.017331 -0.696032  0.507140   0.000   0.000   0.000   0.000 
REF1K ACH    -3  12   3  70.000  -1.212 120.001  54.784  268.23  549.61 6816.86    150 -0.035948 -0.730045  0.494976   0.000   0.000   0.000   0.000 
REF1K AH     -1  12   2  70.000  -2.000 120.001  54.784  518.77  724.37 3618.59    109 -0.264069 -0.507800  0.224813   0.000   0.000   0.000   0.000 
REF1K AH     -3   5   3  70.000  -2.800 120.001  54.784  379.93  386.43  760.01  50.10  0.099524 -0.495273  0.573831   0.000   0.000   0.000   0.000 
REF1K AH     -3   6   3  70.000  -3.600 120.001  54.784  367.21  411.17 1534.07  71.18  0.083788 -0.531055  0.560491   0.000   0.000   0.000   0.000 
REF1K AH     -3   7   3  70.000  -3.600 120.001  54.784  354.06  435.31 3144.81    102  0.062126 -0.563118  0.550628   0.000   0.000   0.000   0.000 
REF1K AH     -3   8   3  70.000  -3.600 120.001  54.784  339.66  458.58  600.86  44.55  0.042910 -0.596869  0.539135   0.000   0.000   0.000   0.000 
REF1K A      -4   4   3  70.000  -4.400 120.001  54.784  207.26  202.98  171.67  23.81  0.379684 -0.609596  0.603868   0.000   0.000   0.000   0.000 
REF1K AH     -2  -2   2  70.000  -4.400 120.001  54.784  674.66  241.82 2879.05  97.50  0.170378 -0.152204  0.443157   0.000   0.000   0.000   0.000 
REF1K AH     -4  11   3  70.000  -4.400 120.001  54.784  138.04  443.18  718.16  48.70  0.194198 -0.824678  0.524193   0.000   0.000   0.000   0.000 
REF1K AH     -1  10   2  70.000  -4.400 120.001  54.784  559.19  671.37   15499    226 -0.223906 -0.441778  0.246844   0.000   0.000   0.000   0.000 
REF1K ACH    -2  17   2  70.000  -4.091 120.001  54.784  313.54  780.52   13196    209 -0.194328 -0.790774  0.224406   0.000   0.000   0.000   0.000 
REF1K ACH    -1  18   1  70.000  -3.981 120.001  54.784  438.86 1014.52   43160    377 -0.279509 -0.714741  0.003131   0.000   0.000   0.000   0.000 
REF1K AH     -1   6   2  70.000  -5.200 120.001  54.784  633.16  573.03 1363.62  67.11 -0.147946 -0.307678  0.291556   0.000   0.000   0.000   0.000 
REF1K AH     -1   8   2  70.000  -5.200 120.001  54.784  596.86  621.56  102326    581 -0.186799 -0.373545  0.270640   0.000   0.000   0.000   0.000 
REF1K ACH    -1   9   2  70.000  -5.160 120.001  54.784  578.25  646.30   37733    353 -0.204122 -0.408842  0.258030   0.000   0.000   0.000   0.000 
REF1K ACH    -3  -3   2  70.000  -6.019 120.001  54.784  558.99   79.47   18306    246  0.351807 -0.230530  0.514780   0.000   0.000   0.000   0.000 
REF1K ACH    -1   7   2  70.000  -5.213 120.001  54.784  614.93  596.89  145651    693 -0.167764 -0.339817  0.282184   0.000   0.000   0.000   0.000 
REF1K AH     -4  16   2  70.000  -6.800 120.001  54.784   42.24  599.51  352.82  34.14  0.147836 -0.981949  0.357122   0.000   0.000   0.000   0.000 
REF1K AH     -1   8   2  70.000  -6.800 120.001  54.784  597.13  620.18  677.53  47.30 -0.176659 -0.380650  0.266365   0.000   0.000   0.000   0.000 
REF1K ACH    -2  16   2  70.000  -6.401 120.001  54.784  343.21  744.87   71049    484 -0.175766 -0.756842  0.236365   0.000   0.000   0.000   0.000 
REF1K AH     -2  -1   2  70.000  -7.600 120.001  54.784  656.85  285.06  454.84  38.76  0.148589 -0.184132  0.432891   0.000   0.000   0.000   0.000 
REF1K AH     -3  17   2  70.000  -7.600 120.001  54.784  196.57  698.28 1127.79  61.03 -0.031997 -0.903674  0.284298   0.000   0.000   0.000   0.000 
REF1K AH     -2  20   1  70.000  -8.400 120.001  54.784  242.47  961.25   30621    318 -0.153986 -0.895567  0.038312   0.000   0.000   0.000   0.000 
REF1K H      -4  15   2  70.000  -9.200 120.001  54.784   85.43  568.16 1068.23  59.40  0.173038 -0.950080  0.362559   0.000   0.000   0.000   0.000 
REF1K CH     -2  15   2  70.000  -8.404 120.001  54.784  369.72  713.63   49224    403 -0.157729 -0.722637  0.248834   0.000   0.000   0.000   0.000 
REF1K        -2  -7   1  70.000  -0.400 239.999  54.784  581.60  554.60  750.23  49.78  0.358968  0.023105  0.353859   0.000   0.000   0.000   0.000 
REF1K AH     -2  -8   1  70.000  -2.000 239.999  54.784  561.77  556.68   71636    486  0.383036  0.046223  0.360490   0.000   0.000   0.000   0.000 
REF1K AH     -1 -22   2  70.000  -2.800 239.999  54.784  169.86  228.84  214.13  26.60  0.389254  0.635712  0.614123   0.000   0.000   0.000   0.000 
REF1K AH     -2 -22   1  70.000  -2.800 239.999  54.784  158.04  484.45 3435.00    107  0.651636  0.517287  0.521661   0.000   0.000   0.000   0.000 
REF1K A      -2  -8   1  70.000  -2.800 239.999  54.784  561.12  548.23 1454.95  69.32  0.377028  0.057599  0.365535   0.000   0.000   0.000   0.000 
REF1K A      -1  -9   2  70.000  -3.600 239.999  54.784  610.20  314.09  406.27  36.63  0.128171  0.200187  0.468105   0.000   0.000   0.000   0.000 
REF1K ACH    -2  -6   0  70.000  -3.143 239.999  54.784  637.17  700.34   79716    513  0.442449 -0.025467  0.186043   0.000   0.000   0.000   0.000 
REF1K AH     -2  -6  -1  70.000  -3.600 239.999  54.784  661.87  884.60 1651.37  73.85  0.540426 -0.027811  0.033438   0.000   0.000   0.000   0.000 
REF1K AH     -1 -21   2  70.000  -4.400 239.999  54.784  220.68  249.72 1135.74  61.25  0.370076  0.601224  0.603285   0.000   0.000   0.000   0.000 
REF1K ACH    -1  -9   2  70.000  -3.922 239.999  54.784  605.57  325.99   35682    343  0.140464  0.195936  0.466104   0.000   0.000   0.000   0.000 
REF1K ACH    -2 -21   1  70.000  -4.345 239.999  54.784  202.69  491.24 4475.74    122  0.632251  0.484883  0.508925   0.000   0.000   0.000   0.000 
REF1K A      -2  -9   1  70.000  -4.400 239.999  54.784  539.41  542.53  708.99  48.39  0.395075  0.088844  0.378390   0.000   0.000   0.000   0.000 
REF1K ACH    -2  -9   1  70.000  -3.698 239.999  54.784  540.25  551.31   51893    414  0.401722  0.077461  0.372929   0.000   0.000   0.000   0.000 
REF1K AH     -2 -20   1  70.000  -5.200 239.999  54.784  241.72  497.25   21432    266  0.613585  0.446846  0.501050   0.000   0.000   0.000   0.000 
REF1K AC     -2  -6   0  70.000  -4.810 239.999  54.784  633.11  690.86 1488.25  70.10  0.441198 -0.011221  0.191280   0.000   0.000   0.000   0.000 
REF1K ACH    -1 -20   2  70.000  -5.780 239.999  54.784  264.30  265.80   22756    274  0.351190  0.567515  0.592124   0.000   0.000   0.000   0.000 
REF1K AH     -1 -10   2  70.000  -6.000 239.999  54.784  578.42  324.42   13406    210  0.159850  0.230883  0.476917   0.000   0.000   0.000   0.000 
REF1K A      -1  -6   2  70.000  -6.000 239.999  54.784  708.99  370.01  231.85  27.67  0.115394  0.121471  0.371217   0.000   0.000   0.000   0.000 
REF1K ACH    -2 -10   1  70.000  -5.213 239.999  54.784  517.81  546.11 6175.98    143  0.420963  0.110552  0.384822   0.000   0.000   0.000   0.000 
REF1K AH     -1 -19   2  70.000  -6.800 239.999  54.784  303.71  278.60   19351    253  0.332260  0.531959  0.582124   0.000   0.000   0.000   0.000 
REF1K ACH    -2 -19   1  70.000  -6.374 239.999  54.784  277.09  502.71 9788.16    180  0.594199  0.415052  0.487974   0.000   0.000   0.000   0.000 
REF1K AH     -2 -11   1  70.000  -6.800 239.999  54.784  494.79  541.06   10418    185  0.440682  0.147579  0.394568   0.000   0.000   0.000   0.000 
REF1K ACH    -2  -7   0  70.000  -6.036 239.999  54.784  612.08  689.93   33997    335  0.461429  0.006917  0.198086   0.000   0.000   0.000   0.000 
REF1K AH     -1 -18   2  70.000  -7.600 239.999  54.784  339.80  288.70  835.76  52.54  0.313071  0.496671  0.571894   0.000   0.000   0.000   0.000 
REF1K ACH    -2 -18   1  70.000  -7.245 239.999  54.784  309.49  507.96 3321.37    105  0.575146  0.381934  0.475851   0.000   0.000   0.000   0.000 
REF1K AH     -2 -17   1  70.000  -7.600 239.999  54.784  339.68  512.74 1712.16  75.19  0.555914  0.345362  0.466570   0.000   0.000   0.000   0.000 
REF1K AH     -2 -12   1  70.000  -7.600 239.999  54.784  471.05  536.19 6128.33    142  0.459795  0.180505  0.406418   0.000   0.000   0.000   0.000 
REF1K AH     -2 -22   0  70.000  -7.600 239.999  54.784  158.21  604.28 1172.39  62.23  0.749776  0.512458  0.370302   0.000   0.000   0.000   0.000 
REF1K A      -2  -7   0  70.000  -7.600 239.999  54.784  608.04  680.00  393.44  36.05  0.459336  0.021820  0.203525   0.000   0.000   0.000   0.000 
REF1K ACH    -2  -7  -1  70.000  -6.906 239.999  54.784  627.07  862.55   19800    256  0.559569  0.003669  0.046133   0.000   0.000   0.000   0.000 
REF1K AH     -1 -17   2  70.000  -8.400 239.999  54.784  373.36  297.14   11052    191  0.294009  0.463671  0.559665   0.000   0.000   0.000   0.000 
REF1K AH     -1 -12   2  70.000  -8.400 239.999  54.784  522.75  320.25 3128.92    102  0.198146  0.297771  0.500097   0.000   0.000   0.000   0.000 
REF1K AH     -2 -16   1  70.000  -8.400 239.999  54.784  368.36  517.45 9799.15    180  0.536508  0.315854  0.451857   0.000   0.000   0.000   0.000 
REF1K AH     -2 -15   1  70.000  -8.400 239.999  54.784  395.32  522.04  293.56  31.14  0.517361  0.280383  0.441843   0.000   0.000   0.000   0.000 
REF1K AH     -2 -13   1  70.000  -8.400 239.999  54.784  446.71  531.49  671.73  47.10  0.479165  0.216295  0.416460   0.000   0.000   0.000   0.000 
REF1K H      -1 -16   2  70.000  -9.200 239.999  54.784  405.25  303.97   25526    290  0.274749  0.432812  0.545767   0.000   0.000   0.000   0.000 
REF1K H      -1 -15   2  70.000  -9.200 239.999  54.784  435.69  309.40  862.95  53.39  0.255736  0.396991  0.535972   0.000   0.000   0.000   0.000 
REF1K H      -1 -13   2  70.000  -9.200 239.999  54.784  494.59  317.30 1093.58  60.09  0.217074  0.332483  0.510647   0.000   0.000   0.000   0.000 
REF1K H      -2 -21   0  70.000  -9.200 239.999  54.784  202.81  606.40  164.65  23.32  0.730556  0.479654  0.358107   0.000   0.000   0.000   0.000 
REF1K CH     -2  -8   0  70.000  -8.541 239.999  54.784  586.45  680.15   15132    224  0.480751  0.040706  0.209550   0.000   0.000   0.000   0.000 
