# Supplementary material for: New Dihydroisocoumarin Root Growth Inhibitors From the Sponge-Derived Fungus Aspergillus sp. NBUF87
Source: Front Microbiol. 2019 Dec 10;10:2846. doi: 10.3389/fmicb.2019.02846 (PMC6914834; doi:10.3389/fmicb.2019.02846)
Supplement: Supplementary file 1 [file Data_Sheet_1.ZIP › Supplementary material/X-ray crystallography data of compound 1/cu_dd18259_0m.pdb]

CRYST1    4.920   24.743    5.648  90.00 101.81  90.00 P 1 21 1
SCALE1      0.203273  0.000000  0.042510       0.000000
SCALE2      0.000000  0.040415  0.000000       0.000000
SCALE3      0.000000  0.000000  0.180891       0.000000
ATOM      1  O1          0       1.387   8.061   3.995 1.000  4.55
ATOM      2  H1          0       0.810   8.470   4.409 1.000  6.82
ATOM      3  O2          0       4.087  11.449   0.590 1.000  3.79
ATOM      4  H2          0       4.709  11.056   0.229 1.000  5.68
ATOM      5  O3          0      -0.027  10.149   4.674 1.000  3.60
ATOM      6  O4          0       0.455  12.152   3.969 1.000  3.60
ATOM      7  C1          0       2.051   8.914   3.189 1.000  3.24
ATOM      8  C2          0       3.052   8.411   2.361 1.000  3.78
ATOM      9  H2A         0       3.259   7.505   2.376 1.000  4.54
ATOM     10  C3          0       3.736   9.261   1.519 1.000  3.61
ATOM     11  H3          0       4.411   8.914   0.982 1.000  4.34
ATOM     12  C4          0       3.451  10.603   1.446 1.000  3.05
ATOM     13  C5          0       2.462  11.144   2.256 1.000  2.84
ATOM     14  C6          0       1.754  10.307   3.145 1.000  2.95
ATOM     15  C7          0       0.699  10.847   3.975 1.000  3.07
ATOM     16  C8          0       1.493  13.069   3.495 1.000  3.36
ATOM     17  H8          0       2.202  13.118   4.170 1.000  4.03
ATOM     18  C9          0       2.093  12.593   2.189 1.000  3.31
ATOM     19  H9A         0       1.453  12.729   1.473 1.000  3.97
ATOM     20  H9B         0       2.884  13.118   1.989 1.000  3.97
ATOM     21  C10         0       0.849  14.437   3.360 1.000  4.41
ATOM     22  H10         0       0.158  14.387   2.681 1.000  5.29
ATOM     23  H10         0       1.520  15.064   3.048 1.000  5.29
ATOM     24  C11         0       0.228  14.990   4.646 1.000  6.68
ATOM     25  H11         0      -0.489  14.404   4.935 1.000  8.01
ATOM     26  H11         0       0.899  15.008   5.346 1.000  8.01
ATOM     27  C12         0      -0.324  16.402   4.435 1.000  6.75
ATOM     28  H12A        0      -0.497  16.472   3.493 0.500  8.10
ATOM     29  H12A        0       0.393  17.009   4.626 0.500  8.10
ATOM     30  H12B        0       0.327  16.933   3.970 0.500  8.10
ATOM     31  H12B        0      -1.129  16.349   3.915 0.500  8.10
ATOM     32  O5 A        0      -1.161  16.755   6.425 0.500  7.31
ATOM     33  H5 A        0      -1.758  16.345   6.809 0.500 10.96
ATOM     34  C13A        0      -1.506  16.938   5.101 0.500  6.04
ATOM     35  H13A        0      -2.299  16.410   4.874 0.500  7.24
ATOM     36  C14A        0      -1.739  18.406   4.805 0.500  6.76
ATOM     37  H14A        0      -2.534  18.701   5.255 0.500 10.14
ATOM     38  H14A        0      -1.844  18.529   3.858 0.500 10.14
ATOM     39  H14A        0      -0.988  18.918   5.113 0.500 10.14
ATOM     40  O5'B        0       0.332  17.236   6.841 0.500  8.06
ATOM     41  H5'B        0       0.944  16.701   6.737 0.500 12.09
ATOM     42  C13B        0      -0.632  17.055   5.816 0.500  6.14
ATOM     43  H13B        0      -1.296  16.457   6.218 0.500  7.37
ATOM     44  C14B        0      -1.357  18.358   5.676 0.500  6.22
ATOM     45  H14B        0      -1.376  18.807   6.524 0.500  9.32
ATOM     46  H14B        0      -2.256  18.194   5.381 0.500  9.32
ATOM     47  H14B        0      -0.905  18.909   5.033 0.500  9.32
