# Supplementary material for: New Dihydroisocoumarin Root Growth Inhibitors From the Sponge-Derived Fungus Aspergillus sp. NBUF87
Source: Front Microbiol. 2019 Dec 10;10:2846. doi: 10.3389/fmicb.2019.02846 (PMC6914834; doi:10.3389/fmicb.2019.02846)
Supplement: Supplementary file 1 [file Data_Sheet_1.ZIP › Supplementary material/X-ray crystallography data of compound 1/cu_dd18259_0m.prp]

+++++++++++++++++++++++++++++++++++++++++++++++++++++++++++++++++++++++
+  XPREP - Reciprocal space exploration - Version 2014/2 for Windows  +
+  Copyright(C) 2014 Bruker-AXS                  All Rights Reserved  +
+  cu_dd18259_0m                  started at 07:27:44 on 23-Nov-2018  +
+++++++++++++++++++++++++++++++++++++++++++++++++++++++++++++++++++++++


Original cell in Angstroms and degrees:

    4.919   24.743    5.648    90.00   101.81    90.00

    8919 Reflections read from file cu_dd18259_0m.hkl; mean (I/sigma) =   14.04


Lattice exceptions:  P      A      B      C      I      F     Obv    Rev    All

N (total) =           0   4471   4470   4465   4470   6703   5927   5898   8919
N (int>3sigma) =      0   4319   4335   4324   4358   6489   5762   5748   8666
Mean intensity =    0.0   48.0   49.6   50.3   45.8   49.3   49.7   50.5   49.9
Mean int/sigma =    0.0   13.9   13.9   13.9   13.9   13.9   14.0   14.1   14.0

Lattice type: P chosen          Volume:       672.92

-------------------------------------------------------------------------------

DETERMINATION OF REDUCED (NIGGLI) CELL

Transformation from original cell (HKLF-matrix): 
    1.0000  0.0000  0.0000    0.0000  0.0000  1.0000    0.0000 -1.0000  0.0000

Unitcell:       4.919    5.648   24.743   90.00   90.00  101.81

Niggli form:     a.a =     24.20      b.b =     31.90      c.c =    612.24
                 b.c =      0.00      a.c =      0.00      a.b =     -5.69

-------------------------------------------------------------------------------

Search for higher metric symmetry
Identical indices and Friedel opposites combined before calculating R(sym)
------------------------------------------------------------------------------
Option A: FOM = 0.000 deg.   MONOCLINIC   P-lattice   R(sym) = 0.021 [   1122]
Cell:    4.919  24.743   5.648   90.00  101.81   90.00    Volume:       672.92
Matrix: 1.0000  0.0000  0.0000  0.0000  1.0000  0.0000  0.0000  0.0000  1.0000

Option A selected

-------------------------------------------------------------------------------

SPACE GROUP DETERMINATION


Lattice exceptions:  P      A      B      C      I      F     Obv    Rev    All

N (total) =           0   4471   4470   4465   4470   6703   5927   5898   8919
N (int>3sigma) =      0   4319   4335   4324   4358   6489   5762   5748   8666
Mean intensity =    0.0   48.0   49.6   50.3   45.8   49.3   49.7   50.5   49.9
Mean int/sigma =    0.0   13.9   13.9   13.9   13.9   13.9   14.0   14.1   14.0


Crystal system M and Lattice type P selected

Mean |E*E-1| = 0.872 [expected .968 centrosym and .736 non-centrosym]

Chiral flag NOT set


Systematic absence exceptions:

        -21-   -a-   -c-   -n- 

N        31   113   103   108
N I>3s   14   106    91    99
<I>     0.3  54.6  60.0  47.7
<I/s>   4.3  13.9  13.1  12.8


Identical indices and Friedel opposites combined before calculating R(sym)

Option  Space Group  No.  Type  Axes  CSD  R(sym) N(eq)  Syst. Abs.   CFOM

[A] P2             #  3  chiral   1    29  0.021   1122  0.0 /  4.3   7.49
[B] P2/m           # 10  centro   1    21  0.021   1122  0.0 /  4.3   7.77
[C] Pm             #  6  non-cen  1     1  0.021   1122  0.0 /  4.3  54.15

Option [A] chosen

-------------------------------------------------------------------------------

INTENSITY STATISTICS FOR DATASET # 1  cu_dd18259_0m.hkl

 Resolution   #Data #Theory %Complete Redundancy Mean I Mean I/s Rmerge  Rsigma

  Inf - 2.47      19     52     36.5     1.62    116.80   36.72  0.0358  0.0248
 2.47 - 1.93      44     60     73.3     3.43    168.01   40.74  0.0361  0.0276
 1.93 - 1.62      62     67     92.5     4.34    189.02   39.07  0.0371  0.0267
 1.62 - 1.47      62     62    100.0     5.08    115.71   39.81  0.0334  0.0248
 1.47 - 1.35      63     64     98.4     5.89     59.77   39.19  0.0400  0.0221
 1.35 - 1.27      62     62    100.0     5.65     98.19   39.11  0.0405  0.0235
 1.27 - 1.20      61     61    100.0     8.26     57.53   40.06  0.0499  0.0185
 1.20 - 1.14      70     70    100.0     9.33     93.72   47.99  0.0388  0.0173
 1.14 - 1.10      65     65    100.0     9.12     59.61   46.06  0.0387  0.0190
 1.10 - 1.06      63     64     98.4     7.55     69.65   41.93  0.0397  0.0206
 1.06 - 1.02      66     66    100.0     9.38     33.86   44.84  0.0402  0.0197
 1.02 - 0.99      66     66    100.0     9.48     20.57   40.89  0.0452  0.0209
 0.99 - 0.97      43     43    100.0     8.12     26.22   37.12  0.0445  0.0206
 0.97 - 0.94      70     70    100.0     7.46     26.28   35.16  0.0494  0.0227
 0.94 - 0.92      72     72    100.0     7.89     17.53   32.88  0.0506  0.0229
 0.92 - 0.90      72     72    100.0     7.64     12.39   33.48  0.0530  0.0254
 0.90 - 0.89      35     35    100.0     7.77      9.97   32.15  0.0486  0.0248
 0.89 - 0.87      71     71    100.0     6.58      7.88   27.94  0.0632  0.0303
 0.87 - 0.85      70     70    100.0     6.93      8.19   30.16  0.0483  0.0296
 0.85 - 0.83      73     73    100.0     5.79      8.02   28.22  0.0517  0.0293
 0.83 - 0.82      43     44     97.7     4.14      6.16   22.33  0.0617  0.0386
------------------------------------------------------------------------------
 0.92 - 0.82     364    365     99.7     6.52      8.86   29.26  0.0537  0.0287
  Inf - 0.82    1252   1309     95.6     6.81     54.10   37.10  0.0408  0.0233

Merged [A],  lowest resolution =  8.25 Angstroms                              

-------------------------------------------------------------------------------

Current dataset is # 1  cu_dd18259_0m.hkl

-------------------------------------------------------------------------------

Determination of unit-cell contents

Formula: CHNO                                              

Formula weight =     43.02

Tentative Z (number of formula units/cell) =  12.0  giving rho = 1.274,
non-H atomic volume =  18.7  and following cell contents and analysis:

 C      12.00    27.92 %              H      12.00     2.34 %
 N      12.00    32.56 %              O      12.00    37.19 %

F(000) =     264.0        Cu-K(alpha) radiation        Mu (mm-1) =   1.01


-------------------------------------------------------------------------------

File cu_dd18259_0m.ins set up as follows:

TITL cu_dd18259_0m in P2   
CELL 1.54178   4.91950  24.74340   5.64780  90.0000 101.8116  90.0000
ZERR   12.00   0.00030   0.00170   0.00040   0.0000   0.0022   0.0000
LATT -1
SYMM -X, Y, -Z
SFAC C H N O
UNIT 12 12 12 12
TEMP 17.200
TREF     
HKLF 4
END 

    8919 Reflections written to new reflection file cu_dd18259_0m.hkl

-------------------------------------------------------------------------------
