# Supplementary material for: New Dihydroisocoumarin Root Growth Inhibitors From the Sponge-Derived Fungus Aspergillus sp. NBUF87
Source: Front Microbiol. 2019 Dec 10;10:2846. doi: 10.3389/fmicb.2019.02846 (PMC6914834; doi:10.3389/fmicb.2019.02846)
Supplement: Supplementary file 1 [file Data_Sheet_1.ZIP › Supplementary material/X-ray crystallography data of compound 1/cu_dd18259_0m.res]

TITL cu_dd18259_0m_a.res in P2(1) 
CELL 1.54178 4.9195 24.7434 5.6478 90 101.812 90 
ZERR 2 0.0003 0.0017 0.0004 0 0.002 0 
LATT -1 
SYMM -X,0.5+Y,-Z 
SFAC C  H  O  
UNIT 28 36 10 
OMIT  -3.00 135.00
L.S. 9
ACTA
BOND $H 
FMAP 2
PLAN 20
LIST 4
HTAB C12 O5_$2 
EQIV $2 x, y, z-1 
HTAB O2 O3_$1 
EQIV $1 x+1, y, z-1 
HTAB O1 O3 
conf 
htab 
mpla 
wpdb -1 
size 0.20 0.17 0.13 
simu 0.004 c13 c14  c13' c14'  o5 o5' 
dfix 1.55 0.02 c12 c13 c13 c14 c12 c13' c13' c14' 
dfix 1.40 0.02 c13 o5 c13' o5' 
WGHT  0.144900  0.225700 
FVAR  3.604640
TEMP 20 
O1     3   0.451870  0.325801  0.722660 11.000000  0.073820  0.042570 = 
           0.065050  0.004680  0.039660  0.003430
AFIX 147
H1     2   0.352026  0.342328  0.797543 11.000000 -1.500000
AFIX 0
O2     3   0.855793  0.462711  0.106738 11.000000  0.052990  0.051370 = 
           0.046980  0.002970  0.031870  0.003570
AFIX 147
H2     2   0.966969  0.446829  0.041394 11.000000 -1.500000
AFIX 0
O3     3   0.193120  0.410172  0.845501 11.000000  0.048560  0.049410 = 
           0.044600  0.001660  0.026690  0.000560
O4     3   0.261125  0.491121  0.717937 11.000000  0.047760  0.045740 = 
           0.048740 -0.000210  0.026550  0.005380
C1     1   0.552532  0.360257  0.576897 11.000000  0.044750  0.039770 = 
           0.041460 -0.004420  0.018930 -0.000490
C2     1   0.720832  0.339937  0.427048 11.000000  0.058620  0.038360 = 
           0.050800 -0.005510  0.025120  0.004890
AFIX 43
H2A    2   0.763469  0.303295  0.429870 11.000000 -1.200000
AFIX 0
C3     1   0.823898  0.374271  0.274707 11.000000  0.046360  0.052170 = 
           0.043090 -0.006030  0.023290  0.002680
AFIX 43
H3     2   0.938458  0.360271  0.177605 11.000000 -1.200000
AFIX 0
C4     1   0.763019  0.428508  0.261507 11.000000  0.034740  0.046780 = 
           0.035650 -0.001340  0.013170  0.000050
C5     1   0.596409  0.450388  0.408012 11.000000  0.033590  0.044210 = 
           0.032270 -0.001840  0.015340 -0.000680
C6     1   0.490176  0.416545  0.568906 11.000000  0.039530  0.041610 = 
           0.031070 -0.000130  0.011000 -0.003720
C7     1   0.311009  0.438373  0.719016 11.000000  0.035310  0.046400 = 
           0.035550  0.000990  0.012260 -0.000590
C8     1   0.452070  0.528163  0.632292 11.000000  0.049890  0.042790 = 
           0.037290 -0.001410  0.018040  0.003220
AFIX 13
H8     2   0.624933  0.530165  0.754274 11.000000 -1.200000
AFIX 0
C9     1   0.518526  0.508938  0.396058 11.000000  0.046750  0.043890 = 
           0.038670  0.002040  0.021030  0.004420
AFIX 23
H9A    2   0.358056  0.514453  0.266475 11.000000 -1.200000
H9B    2   0.670760  0.530142  0.359788 11.000000 -1.200000
AFIX 0
C10    1   0.315477  0.583462  0.607869 11.000000  0.071710  0.046040 = 
           0.056180  0.007000  0.032930  0.015160
AFIX 23
H10A   2   0.146192  0.581432  0.485021 11.000000 -1.200000
H10B   2   0.438663  0.608795  0.551419 11.000000 -1.200000
AFIX 0
C11    1   0.243824  0.605812  0.840466 11.000000  0.136260  0.048540 = 
           0.085670 -0.001430  0.069490  0.022220
AFIX 23
H11A   2   0.110305  0.582130  0.892647 11.000000 -1.200000
H11B   2   0.410083  0.606558  0.967028 11.000000 -1.200000
AFIX 0
C12    1   0.122600  0.662894  0.802300 11.000000  0.108150  0.048980 = 
           0.115280  0.010510  0.067840  0.012050
PART 1
AFIX 3
H12A   2   0.047461  0.665726  0.631879 10.500000 -1.200000
H12B   2   0.276561  0.687426  0.836779 10.500000 -1.200000
PART 2
H12C   2   0.235161  0.684326  0.718179 10.500000 -1.200000
H12D   2  -0.063139  0.660726  0.708179 10.500000 -1.200000
PART 1
AFIX 0
O5     3   0.037209  0.677139  1.162293 10.500000  0.109270  0.077190 = 
           0.090700 -0.006640  0.027460  0.024830
AFIX 147
H5     2  -0.067976  0.660593  1.231755 10.500000 -1.500000
AFIX 0
C13    1  -0.089237  0.684554  0.922701 10.500000  0.096640  0.055950 = 
           0.084270  0.003740  0.042770  0.018430
AFIX 13
H13    2  -0.260184  0.663196  0.881726 10.500000 -1.200000
AFIX 0
C14    1  -0.149270  0.743868  0.869142 10.500000  0.102470  0.066080 = 
           0.096100 -0.002100  0.046160  0.020230
AFIX 137
H14A   2  -0.291658  0.755787  0.950655 10.500000 -1.500000
H14B   2  -0.210733  0.748834  0.697955 10.500000 -1.500000
H14C   2   0.016548  0.764563  0.924886 10.500000 -1.500000
PART 2
AFIX 0
O5'    3   0.358209  0.696587  1.237385 10.500000  0.119050  0.083530 = 
           0.105550 -0.005290  0.036120  0.015120
AFIX 147
H5'    2   0.478339  0.674956  1.218689 10.500000 -1.500000
AFIX 0
C13'   1   0.118812  0.689290  1.051998 10.500000  0.097940  0.058790 = 
           0.084450  0.003680  0.043800  0.013420
AFIX 13
H13'   2   0.000956  0.665113  1.124747 10.500000 -1.200000
AFIX 0
C14'   1  -0.034561  0.741954  1.026700 10.500000  0.101220  0.058110 = 
           0.085770 -0.007390  0.046880  0.019850
AFIX 137
H14D   2  -0.002281  0.760081  1.180200 10.500000 -1.500000
H14E   2  -0.229782  0.735325  0.973322 10.500000 -1.500000
H14F   2   0.030080  0.764209  0.910365 10.500000 -1.500000
PART 0
AFIX 0
Q1     1   0.582700  0.710100  1.375200 11.000000  0.050000      1.04
Q2     1  -0.136400  0.646600  1.121800 11.000000  0.050000      0.41
Q3     1  -0.216700  0.732900  1.233400 11.000000  0.050000      0.21
Q4     1   0.447100  0.740500  0.634900 11.000000  0.050000      0.19
Q5     1   0.440000  0.439000  0.658200 11.000000  0.050000      0.17
Q6     1   0.560300  0.572800  0.221800 11.000000  0.050000      0.17
Q7     1  -0.104400  0.692200  1.259700 11.000000  0.050000      0.16
Q8     1   0.499700  0.339600  0.364400 11.000000  0.050000      0.16
Q9     1   0.501100  0.516700  0.523800 11.000000  0.050000      0.16
Q10    1   0.432100  0.633100  0.695200 11.000000  0.050000      0.16
Q11    1   0.345500  0.692100  0.818500 11.000000  0.050000      0.16
Q12    1   0.556400  0.345900  0.394600 11.000000  0.050000      0.15
Q13    1   0.880700  0.415300  0.121900 11.000000  0.050000      0.15
Q14    1   0.545400  0.625700  1.260500 11.000000  0.050000      0.15
Q15    1   0.232500  0.600000  0.779100 11.000000  0.050000      0.14
Q16    1   0.245600  0.587800  0.503300 11.000000  0.050000      0.14
Q17    1   0.187500  0.534200  0.785500 11.000000  0.050000      0.14
Q18    1   0.233600  0.323200  0.993800 11.000000  0.050000      0.14
Q19    1   0.183900  0.513400  0.895900 11.000000  0.050000      0.13
Q20    1   0.095300  0.702400  0.825700 11.000000  0.050000      0.13
HKLF 4 
END  
