# Supplementary material for: New Dihydroisocoumarin Root Growth Inhibitors From the Sponge-Derived Fungus Aspergillus sp. NBUF87
Source: Front Microbiol. 2019 Dec 10;10:2846. doi: 10.3389/fmicb.2019.02846 (PMC6914834; doi:10.3389/fmicb.2019.02846)
Supplement: Supplementary file 1 [file Data_Sheet_1.ZIP › Supplementary material/X-ray crystallography data of compound 1/cu_dd18259_0m._ls]

SAINT V8.37A
C:\bn\SAINT\saint.exe esvvuc.slm /BATCH /CONFIG:esvvuc.ini /NOPROMPT /PLAIN /PRI&
ORITY:4 /SOCKET:2000

Global Integration Statistics for all runs ("*" => excluded from output)

Spots with topped/rescanned pixels:           380
Total topped/rescanned pixels:               5036
Minimum pixel ceiling(frame):              163809(cu_dd18259_01_0001.sfrm)
Maximum pixel ceiling(frame):              163809(cu_dd18259_01_0001.sfrm)

Total spots predicted:                      13294
Spots with absolute HKL > 511:                  0*
Spots outside resolution limit:                 0*
Spots outside active detector area:          3469*
Outside frame limits:                         169*
Spots exceeding frame queue size:               7*
Collisions(same XY, adjacent frame):            0*
Spots exceeding dynamic range:                327*
Spots with too many spot components:            0*
Spots with large Lorentz factor:                0*
Spots with too much missing I:                  0*
Spots with too few BG pixels:                   2*
Spots below I/sigma threshold:                  1*
Spots left in Write-Behind Cache:               0*
Spots with unwanted components:                 0*
Total unwanted components:                      0*
Good spots written:                          9258
Total spot components written:               9258
Twin overlaps integrated:                       0
Partial, strong, full overlaps:                 0       0       0
Full overlaps collapsed to singlet:             0
Singlets (used in stats below):              9258
Twin overlaps written:                          0

Average Intensity:                       212370.1
Average I/sigma:                            82.72
% over "strong" threshold:                  92.00
% less than 2 sigma:                         0.73
% which spanned more than 1 frame:          69.02

Average X,Y,Z positional errors:             0.02    0.04    0.01
RMS X,Y,Z positional errors:                 0.36    0.26    0.21
% X,Y,Z more than 0.5 pixel:                10.59    4.43    3.39
% X,Y,Z more than 1.0 pixel:                 2.13    0.93    0.80

Avg % profile volume populated:             91.56
Avg % profile volume integrated:            21.85
Avg % profile missing I:                     9.06
Avg % profile missing volume:                8.44
Avg % volume overlap in H,K,L:               0.00    0.01    0.00
Percent of profile used in X,Y,Z:          100.00  100.00  100.00
Max % intensity on XYZ boundaries:          10.35   10.99   14.01

Average spot-shape correlation:             0.844
RMS spot-shape correlation:                 0.852

Profile Shape Correlation
I/sigma from     to    Correl       +/-       #
         0.0    1.0     0.192     0.184      37
         1.0    2.0     0.300     0.135      31
         2.0    4.0     0.441     0.156      93
         4.0    8.0     0.701     0.120     339
         8.0   16.0     0.840     0.084    1071
        16.0   32.0     0.868     0.078    2525
        32.0   64.0     0.867     0.082    2854
        64.0  128.0     0.863     0.086    1608
       128.0  256.0     0.878     0.085     700

Write-behind Cache Diagnostics
Entered in Write-Behind Cache:                  0
Removed from WBC:                               0
Partial overlaps from WBC:                      0
Exceeding queue size from WBC:                  0
With > 12 components from WBC:                  0

Global Sums for Filtering Based on Spot Shape
Number of spots read:                        9258
LS-fit intensities scaled:                    528
Full overlaps included in above:                0
Rejected due to poor spot shape:               54
Unwritable (I, sigma too large):                0
Number written:                              9204

Sorting Reflection File ============================== 11/23/2018 07:26:43
Integration of dd18259

Merging input files
              1 d:\frames\guest\dd18259\work\cu_dd18259_01.raw
              2 d:\frames\guest\dd18259\work\cu_dd18259_02.raw
              3 d:\frames\guest\dd18259\work\cu_dd18259_03.raw
              4 d:\frames\guest\dd18259\work\cu_dd18259_04.raw
              5 d:\frames\guest\dd18259\work\cu_dd18259_05.raw
              6 d:\frames\guest\dd18259\work\cu_dd18259_06.raw
              7 d:\frames\guest\dd18259\work\cu_dd18259_07.raw
              8 d:\frames\guest\dd18259\work\cu_dd18259_08.raw
              9 d:\frames\guest\dd18259\work\cu_dd18259_09.raw
             10 d:\frames\guest\dd18259\work\cu_dd18259_10.raw
             11 d:\frames\guest\dd18259\work\cu_dd18259_11.raw
             12 d:\frames\guest\dd18259\work\cu_dd18259_12.raw

Merging to output file: d:\frames\guest\dd18259\work\cu_dd18259_0m.raw
       804 spot components in 804 spots read from file   1--d:\frames\guest\dd18259\work\cu_dd18259_01.raw
       860 spot components in 860 spots read from file   2--d:\frames\guest\dd18259\work\cu_dd18259_02.raw
       459 spot components in 459 spots read from file   3--d:\frames\guest\dd18259\work\cu_dd18259_03.raw
       849 spot components in 849 spots read from file   4--d:\frames\guest\dd18259\work\cu_dd18259_04.raw
       463 spot components in 463 spots read from file   5--d:\frames\guest\dd18259\work\cu_dd18259_05.raw
       971 spot components in 971 spots read from file   6--d:\frames\guest\dd18259\work\cu_dd18259_06.raw
      1032 spot components in 1032 spots read from file   7--d:\frames\guest\dd18259\work\cu_dd18259_07.raw
       809 spot components in 809 spots read from file   8--d:\frames\guest\dd18259\work\cu_dd18259_08.raw
       827 spot components in 827 spots read from file   9--d:\frames\guest\dd18259\work\cu_dd18259_09.raw
       463 spot components in 463 spots read from file  10--d:\frames\guest\dd18259\work\cu_dd18259_10.raw
       797 spot components in 797 spots read from file  11--d:\frames\guest\dd18259\work\cu_dd18259_11.raw
       870 spot components in 870 spots read from file  12--d:\frames\guest\dd18259\work\cu_dd18259_12.raw

      9204 spot components in 9204 spots written to file d:\frames\guest\dd18259\work\cu_dd18259_0m.raw

Computing Reflection File Statistics ========== 11/23/2018 07:26:43
Integration of dd18259

...................................................................................
Statistics for reflections in cu_dd18259_0m.raw
File is in BrukerAXS area detector ASCII format

Number of lines read (incl comments) =             9204
Number of reflection records read =                9204
Number of records with bad component number =         0
Number of records with bad status value =             0
Number of spots used =                             9204
Number of spot components used =                   9204

...................................................................................
Integration of dd18259
Statistics for sample 1 of 1 in cu_dd18259_0m.raw

Lattice:  P (Primitive)
Point group "2/m(B-unique)", #3 (internal number)
4 symmetry operators
    1 0 0   -1 0 0   -1 0 0    1 0 0
    0 1 0    0 1 0    0-1 0    0-1 0
    0 0 1    0 0-1    0 0-1    0 0 1


Component numbers S.C(F) below: S=sample, C=component in sample, F=component in file
Cell constants are constrained so that consistent sin(theta) is computed for symmetry equivalents.
Components in the sample map (* marks current component)
   Component   Wanted        A        B        C    Alpha     Beta    Gamma   PointGp         Constraints
     1.1(1)*        Y    4.918   24.724    5.641   90.000  101.798   90.000      2/mB   Monoclinic B-uniq

Integration of dd18259
 ...1.1(1):  component 1 in sample 1 (component 1 in cu_dd18259_0m.raw)
     Det X      #  Pairs   Uniq   Merg %<2s       <I> <#Sig>    <Bg>  Rsym   dI/I dI/s    R+ Ranom Canom ErX ErY ErZ RmX RmY RmZ
     0.000     40     35     35     40  0.0 38199.095  38.48   19.44 0.250 -0.039  7.9 0.203 0.177  0.73 1.2-.01-.02 2.0 1.3 .26
    32.000    162    109    111    162  0.6 36371.102  38.94   19.41 0.153  0.022  5.4 0.146 0.132  0.60 .35 .01-.02 .84 .64 .21
    64.000    317    179    184    316  0.6 37215.563  37.05   19.73 0.180  0.020  5.7 0.176 0.153  0.65 .10 .06-.01 .62 .38 .21
    96.000    716    331    339    715  1.1 50393.859  46.00   19.90 0.173  0.025  6.1 0.156 0.121  0.64 .08 .06-.01 .46 .28 .21
   128.000    851    349    354    850  1.1 79605.367  58.24   20.04 0.168  0.003  6.7 0.169 0.107  0.53 .02 .05 .01 .39 .26 .22
   160.000   1084    406    412   1084  1.5 118922.20  68.16   20.15 0.156 -0.008  7.7 0.150 0.094  0.52 .04 .04 .02 .31 .22 .24
   192.000   1179    400    405   1178  0.8 175937.39  77.06   20.30 0.151  0.013  8.4 0.149 0.090  0.54 .00 .02 .01 .28 .20 .20
   224.000   1212    363    369   1209  0.9 242883.99  86.55   20.18 0.136  0.018  8.7 0.130 0.098  0.53 .01 .03 .01 .24 .21 .20
   256.000   1108    313    314   1108  0.2 289339.25  88.08   20.28 0.154  0.006 10.1 0.149 0.106  0.56 .01 .04 .02 .25 .22 .20
   288.000   1132    310    312   1132  0.2 327716.91  89.21   20.21 0.193  0.007 11.8 0.186 0.108  0.53 .01 .04 .01 .23 .19 .21
   320.000    806    189    191    806  0.6 401475.97  99.37   19.97 0.192 -0.015 12.7 0.181 0.137  0.60-.00 .02 .02 .22 .17 .21
   352.000    597    183    183    597  0.3 314904.07  89.08   19.81 0.226 -0.042 11.4 0.222 0.112  0.49-.13 .04 .03 .42 .27 .22
   384.000      0      0      0      0  0.0     0.000   0.00    0.00 0.000  0.000  0.0 0.000 0.000  0.00 .00 .00 .00 .00 .00 .00
   416.000      0      0      0      0  0.0     0.000   0.00    0.00 0.000  0.000  0.0 0.000 0.000  0.00 .00 .00 .00 .00 .00 .00
   448.000      0      0      0      0  0.0     0.000   0.00    0.00 0.000  0.000  0.0 0.000 0.000  0.00 .00 .00 .00 .00 .00 .00
   480.000      0      0      0      0  0.0     0.000   0.00    0.00 0.000  0.000  0.0 0.000 0.000  0.00 .00 .00 .00 .00 .00 .00
   512.000

Integration of dd18259
 ...1.1(1):  component 1 in sample 1 (component 1 in cu_dd18259_0m.raw)
     Det Y      #  Pairs   Uniq   Merg %<2s       <I> <#Sig>    <Bg>  Rsym   dI/I dI/s    R+ Ranom Canom ErX ErY ErZ RmX RmY RmZ
     0.000    184    170    170    184  0.0 240931.14  94.71   19.29 0.177 -0.044 10.8 0.167 0.114  0.52 .14 .13-.00 .70 .58 .18
    32.000    345    294    296    345  1.2 206320.05  89.44   19.48 0.165 -0.023  8.5 0.167 0.113  0.52 .06 .03 .00 .51 .37 .14
    64.000    427    341    344    427  0.5 193560.58  84.29   19.63 0.146 -0.012  8.5 0.146 0.108  0.54 .06 .02-.00 .43 .26 .16
    96.000    546    440    445    545  1.3 213519.76  86.09   19.80 0.162  0.010  9.2 0.158 0.105  0.50 .05-.00-.00 .35 .20 .17
   128.000    633    513    513    633  1.1 229242.18  86.18   20.10 0.192  0.048  9.4 0.190 0.109  0.52 .03 .01 .01 .35 .17 .21
   160.000    818    606    607    818  1.0 195740.97  77.98   20.32 0.154  0.040  7.7 0.152 0.106  0.56 .04 .03 .00 .31 .13 .22
   192.000    875    606    611    872  0.7 199097.21  76.78   20.47 0.167  0.021  8.0 0.166 0.093  0.49 .02 .03 .01 .30 .16 .25
   224.000    957    658    660    957  0.5 188151.08  72.62   20.53 0.148  0.036  7.3 0.142 0.112  0.60-.00 .03 .00 .29 .12 .22
   256.000    911    644    646    910  0.1 207879.35  79.37   20.52 0.170  0.013  8.3 0.157 0.102  0.49-.02 .03 .02 .26 .13 .23
   288.000    835    618    620    835  0.7 211752.66  80.57   20.31 0.198  0.011  9.3 0.191 0.123  0.58 .01 .01 .02 .29 .16 .26
   320.000    734    559    563    734  0.8 222640.56  84.94   20.09 0.152 -0.023  8.7 0.156 0.106  0.53 .01 .02 .01 .34 .18 .22
   352.000    603    464    470    603  0.5 267383.97  94.35   20.04 0.186 -0.052 11.5 0.177 0.137  0.61 .00 .06 .03 .41 .27 .20
   384.000    509    417    426    507  1.2 217085.16  87.42   19.78 0.190 -0.046 10.8 0.176 0.114  0.53 .03 .07 .01 .44 .36 .16
   416.000    392    344    348    392  0.8 199473.74  84.52   19.50 0.202 -0.050 11.0 0.180 0.111  0.46-.00 .15 .02 .38 .41 .17
   448.000    288    254    256    288  1.4 237555.86  93.88   19.30 0.197 -0.028 12.0 0.194 0.113  0.52 .07 .11 .01 .42 .43 .16
   480.000    147    135    137    147  0.0 236205.83  88.84   19.33 0.195 -0.040 11.2 0.190 0.144  0.64 .06 .07-.01 .59 .75 .18
   512.000

Integration of dd18259
 ...1.1(1):  component 1 in sample 1 (component 1 in cu_dd18259_0m.raw)
     Det R      #  Pairs   Uniq   Merg %<2s       <I> <#Sig>    <Bg>  Rsym   dI/I dI/s    R+ Ranom Canom ErX ErY ErZ RmX RmY RmZ
     0.000    377    261    261    377  0.3 245425.33  81.53   20.59 0.126  0.046  7.8 0.121 0.104  0.63-.02 .02 .01 .22 .11 .21
    30.000    930    537    542    927  0.2 245887.98  79.25   20.70 0.144  0.005  8.5 0.139 0.101  0.55-.01 .02 .01 .24 .15 .23
    60.000   1435    741    743   1435  0.6 245755.52  83.59   20.45 0.175  0.039  9.2 0.166 0.108  0.56 .00 .02 .02 .24 .13 .22
    90.000   1651    863    867   1651  1.2 224352.18  82.77   20.28 0.179  0.002  9.0 0.179 0.109  0.53 .00 .03 .02 .27 .14 .24
   120.000   1494    831    837   1493  0.3 223618.60  86.01   20.08 0.183 -0.008  9.5 0.176 0.116  0.54 .01 .03 .01 .31 .19 .23
   150.000   1193    735    748   1192  1.3 179889.33  81.61   19.89 0.184 -0.028  9.4 0.175 0.113  0.54 .04 .04 .01 .35 .22 .20
   180.000    923    598    608    921  0.7 183617.94  84.16   19.62 0.169 -0.016  8.6 0.165 0.111  0.50 .03 .07 .01 .38 .29 .16
   210.000    704    516    525    704  1.1 183349.66  85.73   19.48 0.195 -0.050  9.9 0.192 0.120  0.52 .04 .04 .01 .47 .36 .17
   240.000    385    325    329    385  0.5 157524.16  81.32   19.34 0.161 -0.034  8.7 0.154 0.122  0.59 .06 .09 .00 .60 .52 .17
   270.000    112     90     90    112  0.9 42387.014  42.17   19.05 0.176 -0.040  6.0 0.159 0.106  0.47 .79 .13-.06 1.4 1.1 .19
   300.000

Integration of dd18259
 ...1.1(1):  component 1 in sample 1 (component 1 in cu_dd18259_0m.raw)
   Quadrnt      #  Pairs   Uniq   Merg %<2s       <I> <#Sig>    <Bg>  Rsym   dI/I dI/s    R+ Ranom Canom ErX ErY ErZ RmX RmY RmZ
     1.000   2664    866    881   2661  0.9 135568.92  71.94   20.02 0.154 -0.007  7.9 0.148 0.105  0.57 .03 .05 .01 .41 .32 .21
     2.000   1754    523    526   1754  0.3 354298.30  95.62   20.09 0.199 -0.028 12.8 0.188 0.128  0.56-.03 .06 .03 .26 .25 .21
     3.000   2898    857    871   2894  1.2 135500.95  72.41   20.14 0.144  0.028  7.2 0.140 0.097  0.55 .06 .03-.00 .41 .25 .21
     4.000   1888    527    527   1888  0.3 308069.41  87.27   20.14 0.176  0.016 10.1 0.173 0.119  0.58-.00 .01 .01 .28 .17 .21
     5.000

Integration of dd18259
 ...1.1(1):  component 1 in sample 1 (component 1 in cu_dd18259_0m.raw)
    Region      #  Pairs   Uniq   Merg %<2s       <I> <#Sig>    <Bg>  Rsym   dI/I dI/s    R+ Ranom Canom ErX ErY ErZ RmX RmY RmZ
     1.000   2920    924    931   2917  0.4 245342.04  81.94   20.55 0.159  0.026  8.8 0.153 0.102  0.56-.01 .02 .01 .24 .13 .22
     2.000    176    105    105    176  0.0 327861.57  88.10   20.08 0.211 -0.077 11.8 0.205 0.114  0.45-.10 .02 .06 .30 .12 .26
     3.000    510    255    257    510  0.8 382217.22  96.62   19.82 0.208 -0.057 13.9 0.188 0.146  0.57-.05 .01 .03 .32 .27 .22
     4.000    977    530    535    976  0.4 293153.16  96.35   19.78 0.186 -0.025 12.6 0.182 0.116  0.54 .01 .14 .02 .25 .33 .19
     5.000   1111    529    538   1110  1.4 88849.738  62.18   19.75 0.159 -0.037  7.3 0.151 0.104  0.57 .06 .04 .01 .54 .41 .20
     6.000    724    311    315    723  0.6 44635.839  37.57   20.31 0.185  0.031  5.5 0.183 0.137  0.59 .07 .02-.00 .42 .19 .26
     7.000   1155    537    545   1154  1.7 91994.176  64.47   19.94 0.166  0.019  7.2 0.160 0.113  0.57 .11 .07-.00 .53 .32 .20
     8.000   1057    561    562   1057  0.7 263423.76  90.90   19.78 0.147  0.014  9.4 0.146 0.103  0.53 .04-.03-.00 .27 .22 .18
     9.000    574    265    265    574  0.3 323601.41  90.21   19.92 0.203  0.003 10.4 0.205 0.121  0.54-.04 .04 .01 .35 .20 .21
    10.000

Integration of dd18259
 ...1.1(1):  component 1 in sample 1 (component 1 in cu_dd18259_0m.raw)
    Frame#      #  Pairs   Uniq   Merg %<2s       <I> <#Sig>    <Bg>  Rsym   dI/I dI/s    R+ Ranom Canom ErX ErY ErZ RmX RmY RmZ
     1.030    808    616    617    807  1.2 210242.14  80.51   20.12 0.140  0.054  7.2 0.158 0.091  0.48 .01 .00 .00 .30 .19 .22
    23.303    779    528    533    777  1.0 184782.01  76.78   19.95 0.121 -0.038  5.9 0.131 0.092  0.45 .02 .01-.01 .36 .22 .23
    45.577    823    553    559    822  1.2 160108.03  71.92   19.83 0.167 -0.138  6.8 0.180 0.106  0.46 .02 .01 .00 .37 .21 .22
    67.850    804    600    607    803  1.1 171768.08  73.67   19.87 0.231 -0.202 10.1 0.231 0.143  0.53 .00 .02 .02 .33 .20 .23
    90.124    804    628    632    804  0.4 177633.88  77.37   19.88 0.222 -0.169 10.5 0.228 0.144  0.59 .03 .04 .02 .41 .24 .23
   112.397    788    564    566    788  0.6 198190.87  80.44   20.01 0.174 -0.107 10.2 0.155 0.125  0.58 .01 .05 .01 .32 .24 .23
   134.671    770    499    506    769  0.5 242318.25  87.29   20.21 0.133 -0.039  8.9 0.120 0.116  0.59 .01 .07 .02 .44 .32 .19
   156.944    787    467    474    787  0.4 255644.48  89.61   20.30 0.153  0.059  9.0 0.131 0.114  0.56 .01 .05 .02 .36 .26 .21
   179.218    758    535    539    758  0.3 264542.38  89.96   20.35 0.188  0.128 10.9 0.165 0.104  0.53 .02 .08 .02 .31 .26 .21
   201.491    781    609    611    781  0.6 245089.34  84.95   20.38 0.207  0.153 11.0 0.190 0.096  0.50 .06 .05 .01 .36 .26 .19
   223.765    827    617    619    826  0.7 231367.33  84.81   20.21 0.179  0.107  8.7 0.169 0.088  0.48 .03 .10 .01 .35 .24 .21
   246.038     70     70     70     70  0.0 357662.97 142.82   20.43 0.206  0.203 13.1 0.250 0.128  0.50-.23 .16-.00 .35 .36 .09
   268.312     49     49     49     49  0.0 288728.77 116.41   20.48 0.203  0.196 12.3 0.246 0.161  0.62-.46 .14-.02 .53 .31 .10
   290.585     48     48     48     48  0.0 223417.20  95.13   20.47 0.112  0.046  8.0 0.154 0.174  0.65-.08-.02-.00 .27 .25 .09
   312.859     49     49     49     49  2.0 117015.25  67.70   20.03 0.230 -0.230 12.5 0.126 0.240  0.89 .23 .08-.03 .35 .49 .12
   335.132     55     52     52     55  1.8 174332.40  93.50   19.91 0.306 -0.302 16.6 0.197 0.230  0.91 .29 .11-.03 .43 .39 .10
   357.406     59     58     58     59  0.0 171527.00  85.92   19.97 0.111 -0.040  8.8 0.132 0.113  0.52 .22-.03-.03 .30 .26 .10
   379.679     37     37     37     37  0.0 245002.14 104.95   19.82 0.064  0.052  5.5 0.085 0.151  0.79 .30-.32 .03 .41 .45 .09
   401.953     63     63     63     63  1.6 116532.32  71.62   19.58 0.108 -0.053  7.5 0.156 0.169  0.69 .23-.29 .03 .68 .61 .13
   424.226     45     45     45     45  0.0 253677.02 111.42   19.86 0.051 -0.021  5.2 0.114 0.157  0.69 .28-.43 .09 .57 .68 .16
   446.500

Integration of dd18259
 ...1.1(1):  component 1 in sample 1 (component 1 in cu_dd18259_0m.raw)
   Rot.Ang      #  Pairs   Uniq   Merg %<2s       <I> <#Sig>    <Bg>  Rsym   dI/I dI/s    R+ Ranom Canom ErX ErY ErZ RmX RmY RmZ
     0.000    396    342    343    396  0.3 126524.88  60.45   19.70 0.340 -0.326 11.3 0.343 0.201  0.57 .01 .05 .02 .36 .20 .23
    10.000    385    317    318    385  0.5 138798.33  62.56   19.70 0.243 -0.231 10.0 0.232 0.171  0.63 .02 .03 .02 .36 .25 .26
    20.000    346    295    296    346  1.2 136369.71  62.22   19.70 0.207 -0.165  9.0 0.184 0.163  0.58 .00 .05 .02 .41 .27 .23
    30.000    380    303    308    379  1.3 217245.37  82.88   19.88 0.155 -0.111  9.9 0.148 0.158  0.55-.00 .08 .03 .34 .20 .20
    40.000    380    310    312    380  0.0 203001.56  78.12   19.95 0.159 -0.023  8.4 0.132 0.133  0.55-.01 .06 .02 .53 .31 .17
    50.000    357    262    267    357  0.0 188681.51  72.60   20.14 0.163 -0.036  7.9 0.140 0.142  0.57-.01 .06 .04 .34 .24 .21
    60.000    372    297    301    372  0.8 250434.18  85.57   20.28 0.175  0.092  9.2 0.159 0.137  0.60 .01 .06 .01 .35 .23 .18
    70.000    399    331    335    399  0.3 223207.54  81.22   20.32 0.220  0.148 10.8 0.189 0.101  0.46 .02 .05 .04 .33 .22 .22
    80.000    347    303    304    347  0.9 184692.54  69.62   20.32 0.231  0.157 10.1 0.201 0.118  0.52 .06 .05 .01 .31 .21 .18
    90.000    392    327    327    392  0.3 202924.39  74.89   20.33 0.235  0.208 10.0 0.221 0.100  0.49 .04 .05 .02 .39 .25 .19
   100.000    370    309    309    370  1.1 187182.50  72.10   20.37 0.216  0.139  9.5 0.202 0.087  0.43 .06 .09 .00 .40 .26 .21
   110.000    322    295    295    322  0.9 186953.19  77.08   20.14 0.242  0.219  8.0 0.220 0.091  0.47 .01 .10 .01 .41 .35 .22
   120.000    119    117    117    119  1.7 114595.06  56.08   20.01 0.197  0.155  7.8 0.191 0.073  0.43 .05 .06 .01 .39 .31 .19
   130.000     40     38     38     40  0.0 243240.79  97.80   20.25 0.122  0.042 10.4 0.142 0.073  0.52 .17 .02-.00 .36 .56 .16
   140.000     91     84     84     91  0.0 362684.38 114.29   20.17 0.126 -0.056 12.5 0.150 0.086  0.46 .06 .05 .01 .23 .29 .23
   150.000    110     94     95    109  0.0 329631.89 109.36   20.13 0.127 -0.033 11.9 0.135 0.084  0.54 .04 .07-.01 .28 .41 .21
   160.000     82     79     79     82  0.0 369499.28 119.49   20.25 0.159 -0.053 14.8 0.146 0.084  0.49 .04 .01 .02 .24 .40 .18
   170.000    109     99    101    109  1.8 389859.29 120.29   20.17 0.201 -0.107 17.0 0.228 0.109  0.47 .04 .03-.01 .21 .24 .20
   180.000     99     91     91     99  2.0 327084.19 109.78   20.29 0.149 -0.084 14.0 0.135 0.098  0.52-.01 .01-.02 .18 .26 .16
   190.000    112     96     97    112  0.0 380959.65 129.64   20.35 0.186 -0.035 16.2 0.171 0.120  0.56-.02 .04 .00 .14 .23 .24
   200.000    102     97     97    102  0.0 300980.97 105.58   20.29 0.146 -0.015 11.3 0.164 0.118  0.54-.07 .02 .01 .25 .27 .21
   210.000    111    103    105    111  0.0 358439.65 125.57   20.42 0.138  0.024 10.5 0.158 0.111  0.60-.10 .03-.03 .32 .22 .17
   220.000     86     80     80     86  0.0 509608.60 138.38   21.04 0.087  0.052  9.5 0.097 0.093  0.64-.15 .04-.00 .33 .24 .16
   230.000    100     91     91    100  0.0 385071.25 122.96   20.83 0.088  0.013  9.1 0.091 0.092  0.56-.05 .02-.02 .24 .21 .12
   240.000    108     93     94    108  0.0 430386.84 131.79   21.10 0.083  0.007  9.0 0.073 0.079  0.58 .02-.05-.01 .24 .32 .14
   250.000     86     82     84     85  0.0 392685.10 124.48   20.96 0.113  0.028 10.9 0.099 0.094  0.68 .12 .01-.02 .25 .33 .19
   260.000     98     85     86     98  1.0 365297.82 114.26   20.99 0.112  0.053 11.3 0.095 0.086  0.63 .11-.02-.02 .29 .30 .12
   270.000    135    122    122    135  0.0 415559.70 116.47   20.83 0.178  0.086 16.7 0.151 0.109  0.69 .03 .01 .03 .31 .27 .21
   280.000    227    208    208    227  0.4 270309.35  93.27   20.42 0.148  0.105  9.4 0.142 0.074  0.46-.02 .02 .01 .31 .20 .22
   290.000    457    403    403    457  0.9 236591.94  88.76   20.14 0.123  0.075  6.4 0.137 0.097  0.50 .04 .01-.02 .33 .22 .21
   300.000    432    355    357    431  2.3 168582.21  71.34   20.05 0.114  0.066  5.5 0.109 0.079  0.50 .03 .02-.00 .32 .18 .21
   310.000    444    359    359    444  0.5 210994.70  80.59   20.01 0.098 -0.015  5.2 0.107 0.098  0.54 .03 .01-.00 .34 .21 .25
   320.000    468    383    388    466  0.9 163283.63  74.08   19.78 0.121 -0.084  5.6 0.132 0.097  0.50 .06 .01-.00 .42 .29 .20
   330.000    422    339    343    421  0.9 126187.90  60.69   19.74 0.197 -0.170  6.3 0.211 0.130  0.49 .02 .01 .03 .36 .22 .25
   340.000    365    307    309    365  1.1 132050.45  61.99   19.76 0.225 -0.209  7.7 0.233 0.134  0.50 .03 .02 .01 .38 .27 .23
   350.000    355    316    320    355  1.4 125400.42  59.53   19.70 0.332 -0.319 10.4 0.324 0.174  0.49 .06 .01 .03 .51 .29 .24
   360.000

Integration of dd18259
 ...1.1(1):  component 1 in sample 1 (component 1 in cu_dd18259_0m.raw)
     Hours      #  Pairs   Uniq   Merg %<2s       <I> <#Sig>    <Bg>  Rsym   dI/I dI/s    R+ Ranom Canom ErX ErY ErZ RmX RmY RmZ
     0.000    529    480    481    529  1.1 175562.41  70.13   19.72 0.186 -0.010  7.2 0.165 0.129  0.53-.03-.01 .02 .38 .21 .21
     0.186    530    455    464    529  1.5 223242.79  83.62   20.53 0.293  0.235 12.3 0.269 0.100  0.50 .01 .09 .00 .29 .19 .19
     0.372    547    449    455    547  0.9 121580.89  58.55   20.59 0.395 -0.395 16.4 0.438 0.220  0.56 .00 .13 .04 .44 .28 .19
     0.558    311    263    263    311  1.3 333719.52 110.40   20.40 0.095 -0.053  9.2 0.090 0.097  0.60 .06 .04-.01 .23 .15 .18
     0.744    367    310    313    366  1.1 289366.13 100.31   20.09 0.108 -0.029  7.2 0.109 0.081  0.47 .02 .10 .00 .23 .20 .21
     0.930    548    387    390    548  0.7 118537.84  55.01   19.84 0.243 -0.224  8.1 0.241 0.120  0.41-.00 .07-.02 .30 .19 .16
     1.116    370    341    343    370  0.5 309225.27 104.22   20.03 0.146 -0.113 10.5 0.154 0.110  0.54 .02 .03-.03 .26 .18 .24
     1.302    333    285    290    331  0.0 448272.82 119.10   20.89 0.130  0.091 11.9 0.110 0.077  0.58 .01-.03 .01 .30 .23 .19
     1.488    645    501    506    644  0.3 202026.83  74.28   19.82 0.139  0.035  6.2 0.111 0.132  0.64 .04 .09 .03 .46 .27 .24
     1.674    450    396    400    449  0.2 248147.30  90.68   20.18 0.158  0.117  9.5 0.168 0.105  0.48 .08 .00 .01 .39 .33 .17
     1.860    375    271    271    375  0.3 205096.26  97.45   20.40 0.207  0.202 12.8 0.207 0.101  0.55 .06 .10-.00 .39 .54 .13
     2.046    386    304    304    386  0.8 198300.68  96.46   20.06 0.168  0.010 10.5 0.179 0.164  0.65 .07-.03-.01 .45 .41 .11
     2.232    458    425    425    458  0.2 155747.13  67.39   19.70 0.198 -0.163  7.8 0.249 0.155  0.50 .04-.02 .02 .42 .29 .27
     2.418    529    426    429    529  0.6 162115.42  65.84   20.00 0.123  0.021  5.1 0.139 0.112  0.47 .02 .04 .04 .41 .19 .24
     2.604    551    407    410    551  1.5 162014.11  69.28   19.67 0.251 -0.126  9.5 0.203 0.175  0.56-.00 .01 .02 .35 .18 .30
     2.790    357    297    302    356  0.6 354876.36 107.73   20.52 0.221  0.051 16.1 0.205 0.108  0.55-.00-.02 .02 .19 .16 .24
     2.976    317    233    233    317  0.3 471716.60 128.09   20.78 0.086  0.035  8.9 0.088 0.080  0.59-.02-.06 .01 .18 .19 .22
     3.162    501    410    414    501  0.6 164205.85  67.75   19.80 0.137 -0.008  5.4 0.090 0.161  0.70-.03 .05 .01 .38 .23 .23
     3.348    537    502    506    537  1.3 135022.71  58.63   20.03 0.163  0.107  5.9 0.157 0.093  0.44 .04 .03 .01 .39 .23 .21
     3.534    563    525    526    563  0.5 120418.26  57.08   19.82 0.157 -0.146  5.7 0.137 0.128  0.45 .08 .03-.00 .41 .22 .15
     3.720

Integration of dd18259
 ...1.1(1):  component 1 in sample 1 (component 1 in cu_dd18259_0m.raw)
    Batch#      #  Pairs   Uniq   Merg %<2s       <I> <#Sig>    <Bg>  Rsym   dI/I dI/s    R+ Ranom Canom ErX ErY ErZ RmX RmY RmZ
     1.000    804    569    573    804  0.9 242302.60  83.43   19.97 0.249  0.154 10.8 0.221 0.119  0.50-.02 .04 .02 .35 .21 .20
     2.000    860    637    649    859  1.5 99922.145  52.93   20.65 0.357 -0.355 13.0 0.398 0.205  0.57 .02 .11 .03 .41 .24 .20
     3.000    459    291    292    459  0.7 397269.43 117.35   20.28 0.090 -0.027  9.2 0.084 0.090  0.59 .02 .09-.00 .13 .17 .18
     4.000    849    523    527    848  1.2 124486.94  57.68   19.81 0.195 -0.161  6.5 0.199 0.109  0.41 .02 .06-.03 .32 .19 .20
     5.000    463    297    303    461  0.0 483377.57 128.81   20.65 0.138 -0.017 14.2 0.131 0.106  0.61 .01-.02-.01 .22 .21 .20
     6.000    971    740    748    970  0.2 217865.05  75.27   20.01 0.167  0.100  7.8 0.144 0.112  0.55 .06 .08 .02 .43 .26 .24
     7.000   1032    783    784   1031  0.5 212280.09 100.23   20.15 0.157  0.077 10.4 0.170 0.119  0.57 .07-.01 .01 .43 .47 .12
     8.000    809    638    641    809  0.2 132909.11  58.56   19.79 0.177 -0.130  6.2 0.203 0.139  0.49 .01 .04 .03 .41 .21 .26
     9.000    827    429    432    827  1.3 208999.29  77.91   19.94 0.255  0.055 11.0 0.222 0.165  0.55 .01 .01 .02 .33 .17 .28
    10.000    463    274    279    462  0.2 478768.86 132.14   20.70 0.105 -0.026 11.9 0.107 0.087  0.56-.03-.06 .01 .16 .18 .23
    11.000    797    630    636    797  0.8 175208.45  68.16   19.98 0.154  0.067  6.3 0.119 0.124  0.55-.00 .06 .01 .38 .24 .21
    12.000    870    657    660    870  0.9 105782.04  52.69   19.82 0.144 -0.123  4.9 0.132 0.125  0.46 .06 .01-.00 .40 .21 .18
    13.000

Integration of dd18259
 ...1.1(1):  component 1 in sample 1 (component 1 in cu_dd18259_0m.raw)
    Correl      #  Pairs   Uniq   Merg %<2s       <I> <#Sig>    <Bg>  Rsym   dI/I dI/s    R+ Ranom Canom ErX ErY ErZ RmX RmY RmZ
     0.000     31     14     14     31 93.5    40.883   0.13   19.50 1.648-10.034  1.7 1.834 1.392  0.72-.15 .05 .02 .81 .37 .21
     0.100     13     12     12     13 69.2   530.272   1.69   19.49 0.585 -0.282  1.1 0.612 0.639  0.85 .14-.11 .14 .53 .44 .72
     0.200     27     15     15     27 48.1   600.117   1.87   19.52 0.836 -0.457  1.4 0.755 0.878  0.62-.09-.06 .04 .72 .53 .32
     0.300     36     25     25     36 27.8   963.300   2.69   19.45 0.884 -0.635  2.5 0.694 0.835  0.60-.02 .01-.08 .49 .27 .43
     0.400     49     30     30     49  8.2  2272.273   5.79   19.50 0.455 -0.374  2.0 0.383 0.258  0.63 .08-.09 .01 .66 .37 .24
     0.500    102     71     72    102  2.0 106490.19  69.65   19.66 0.146 -0.095  4.6 0.158 0.098  0.46-.01-.00 .01 .68 .30 .34
     0.600    479    330    332    478  0.2 210707.24  79.24   20.03 0.181 -0.022  8.1 0.181 0.123  0.54-.01 .05 .02 .41 .26 .20
     0.700   1387    759    765   1386  0.0 225745.54  81.93   20.13 0.180  0.002  9.2 0.168 0.112  0.54 .01 .03 .01 .37 .23 .17
     0.800   4003   1148   1164   4000  0.0 203000.91  79.54   20.12 0.180 -0.009  9.1 0.174 0.116  0.56 .02 .04 .01 .35 .23 .20
     0.900   3077   1062   1077   3075  0.0 233743.50  88.97   20.10 0.161  0.014  9.6 0.156 0.109  0.56 .04 .04 .01 .34 .28 .23
     1.000

Integration of dd18259
 ...1.1(1):  component 1 in sample 1 (component 1 in cu_dd18259_0m.raw)
   Missing      #  Pairs   Uniq   Merg %<2s       <I> <#Sig>    <Bg>  Rsym   dI/I dI/s    R+ Ranom Canom ErX ErY ErZ RmX RmY RmZ
     0.000   7737   1219   1241   7732  0.6 223364.98  87.38   20.11 0.169  0.000  9.3 0.163 0.112  0.56 .02 .03 .01 .30 .22 .21
     0.050    223    184    185    223  2.2 171283.01  71.39   19.85 0.218 -0.007  9.5 0.208 0.114  0.49-.01 .09 .01 .44 .30 .16
     0.100    191    157    158    190  0.5 171330.75  65.32   19.87 0.189  0.034  8.4 0.179 0.114  0.47 .00 .02 .00 .44 .29 .18
     0.150    140    119    119    140  1.4 173862.27  69.27   19.88 0.206 -0.037  8.4 0.185 0.119  0.48 .01 .03 .01 .59 .29 .24
     0.200    113     99     99    113  1.8 97367.518  50.58   20.14 0.168 -0.029  6.5 0.149 0.121  0.58-.05 .01 .02 .54 .37 .16
     0.250    113    102    103    113  1.8 125037.28  63.30   19.88 0.197  0.001  7.9 0.178 0.124  0.56-.04 .01 .03 .52 .37 .16
     0.300     88     82     83     88  0.0 126409.07  51.32   19.89 0.238 -0.063  8.7 0.218 0.117  0.42 .15 .12-.02 .45 .41 .20
     0.350     96     94     94     96  0.0 138734.34  56.04   20.01 0.211 -0.027  6.8 0.205 0.109  0.38 .21 .15-.04 .91 .57 .23
     0.400    107     97     98    106  3.7 152714.37  58.89   20.06 0.177  0.001  6.0 0.175 0.133  0.56 .12 .05-.02 .59 .35 .33
     0.450    124    106    106    124  2.4 161000.26  55.70   20.22 0.169 -0.035  5.5 0.167 0.085  0.38 .05 .04 .05 .68 .50 .23
     0.500    144    127    127    144  3.5 156533.86  51.90   20.32 0.241  0.008  6.7 0.241 0.121  0.45 .10 .02 .04 .63 .49 .34
     0.550    128    110    110    128  0.8 195751.24  52.65   20.11 0.204  0.063  6.8 0.190 0.096  0.42 .04 .04 .02 .71 .54 .21
     0.600      0      0      0      0  0.0     0.000   0.00    0.00 0.000  0.000  0.0 0.000 0.000  0.00 .00 .00 .00 .00 .00 .00
     0.650      0      0      0      0  0.0     0.000   0.00    0.00 0.000  0.000  0.0 0.000 0.000  0.00 .00 .00 .00 .00 .00 .00
     0.700      0      0      0      0  0.0     0.000   0.00    0.00 0.000  0.000  0.0 0.000 0.000  0.00 .00 .00 .00 .00 .00 .00
     0.750      0      0      0      0  0.0     0.000   0.00    0.00 0.000  0.000  0.0 0.000 0.000  0.00 .00 .00 .00 .00 .00 .00
     0.800      0      0      0      0  0.0     0.000   0.00    0.00 0.000  0.000  0.0 0.000 0.000  0.00 .00 .00 .00 .00 .00 .00
     0.850      0      0      0      0  0.0     0.000   0.00    0.00 0.000  0.000  0.0 0.000 0.000  0.00 .00 .00 .00 .00 .00 .00
     0.900      0      0      0      0  0.0     0.000   0.00    0.00 0.000  0.000  0.0 0.000 0.000  0.00 .00 .00 .00 .00 .00 .00
     0.950      0      0      0      0  0.0     0.000   0.00    0.00 0.000  0.000  0.0 0.000 0.000  0.00 .00 .00 .00 .00 .00 .00
     1.000

Integration of dd18259
 ...1.1(1):  component 1 in sample 1 (component 1 in cu_dd18259_0m.raw)
    Frac Z      #  Pairs   Uniq   Merg %<2s       <I> <#Sig>    <Bg>  Rsym   dI/I dI/s    R+ Ranom Canom ErX ErY ErZ RmX RmY RmZ
     0.000    517    396    400    517  2.1 150536.35  75.68   19.90 0.186 -0.048  7.1 0.175 0.114  0.48 .07 .05-.01 .40 .28 .22
     0.050    452    367    370    452  2.2 163980.76  78.53   20.02 0.168 -0.004  8.1 0.157 0.129  0.70 .05 .03-.01 .40 .24 .20
     0.100    453    379    382    452  0.9 183022.76  79.69   20.12 0.151  0.027  8.1 0.149 0.107  0.56 .07 .02-.00 .41 .25 .22
     0.150    415    345    346    414  0.0 184302.58  73.10   20.07 0.166 -0.022  8.7 0.159 0.130  0.66 .06 .03 .01 .37 .34 .23
     0.200    391    334    338    391  0.3 211836.58  79.64   20.10 0.165  0.019  8.9 0.162 0.108  0.58 .02 .04 .01 .34 .19 .23
     0.250    458    369    372    456  0.7 246179.15  86.21   20.19 0.165  0.006  9.7 0.163 0.105  0.50-.00 .02 .01 .31 .21 .26
     0.300    432    357    357    432  0.0 208066.81  79.55   20.13 0.160 -0.019  9.1 0.144 0.111  0.49-.02 .03 .03 .29 .21 .22
     0.350    398    334    338    398  0.3 261322.77  88.61   20.21 0.169  0.009 11.3 0.161 0.113  0.55-.02 .04 .02 .33 .25 .22
     0.400    470    385    386    470  0.6 262298.65  91.81   20.14 0.179  0.002 10.7 0.169 0.118  0.53 .00 .05 .04 .29 .23 .22
     0.450    525    422    426    525  0.6 252721.24  91.73   20.09 0.184  0.003 10.3 0.176 0.121  0.56-.01 .04 .03 .35 .26 .21
     0.500    831    600    604    830  0.2 215992.93  81.39   20.02 0.192  0.007  9.3 0.187 0.105  0.51 .01 .04 .02 .31 .23 .17
     0.550    493    411    414    493  1.0 261935.37  91.21   20.10 0.177 -0.002 10.5 0.168 0.102  0.47 .07 .04 .02 .36 .27 .24
     0.600    389    334    337    389  0.3 314741.12  99.66   20.27 0.164  0.006 10.9 0.172 0.115  0.57 .08 .06-.00 .34 .25 .26
     0.650    347    291    294    347  0.0 189827.03  71.25   20.18 0.165 -0.016  9.0 0.160 0.089  0.43 .08 .04 .00 .38 .24 .19
     0.700    294    255    256    294  0.0 248333.85  83.90   20.25 0.160  0.010  9.2 0.158 0.110  0.50 .07 .04-.00 .46 .33 .20
     0.750    457    375    379    456  0.7 240238.46  84.90   20.12 0.173 -0.026  9.8 0.168 0.115  0.51 .01 .03-.00 .26 .22 .20
     0.800    431    364    367    431  0.2 230070.08  83.00   20.24 0.174  0.018  9.0 0.159 0.104  0.54 .00 .03 .01 .40 .27 .16
     0.850    460    373    376    460  0.4 209711.55  85.65   20.20 0.163  0.030  8.7 0.159 0.101  0.52-.01 .04 .02 .32 .22 .18
     0.900    528    417    419    527  1.1 129361.65  67.67   19.98 0.173 -0.029  6.9 0.176 0.107  0.49-.02 .04 .02 .48 .32 .18
     0.950    463    358    358    463  2.6 121994.60  67.34   19.85 0.199 -0.002  6.6 0.195 0.127  0.57-.01 .04 .01 .41 .28 .21
     1.000

Integration of dd18259
 ...1.1(1):  component 1 in sample 1 (component 1 in cu_dd18259_0m.raw)
   PeakCts      #  Pairs   Uniq   Merg %<2s       <I> <#Sig>    <Bg>  Rsym   dI/I dI/s    R+ Ranom Canom ErX ErY ErZ RmX RmY RmZ
     0.000      0      0      0      0  0.0     0.000   0.00    0.00 0.000  0.000  0.0 0.000 0.000  0.00 .00 .00 .00 .00 .00 .00
  1090.535      8      8      8      8  0.0  4644.188   7.72   20.16 0.648 -0.628  4.4 0.699 0.380  0.66-.22 .11 .13 .37 .17 .43
  2181.070    275    224    226    275  2.9 17507.638  18.32   20.20 0.401 -0.399  6.9 0.440 0.228  0.59-.01 .07 .02 .34 .12 .24
  4362.141    341    288    293    340  1.2 45543.662  31.05   20.31 0.427 -0.421 12.0 0.470 0.237  0.62 .03 .09 .02 .34 .18 .18
  8724.281    812    502    506    812  1.4 61155.558  37.43   20.20 0.244 -0.203  6.4 0.254 0.156  0.54 .01 .04 .03 .27 .15 .31
 17448.563   3313   1000   1008   3312  0.6 90601.002  45.38   20.02 0.181 -0.051  6.2 0.172 0.141  0.58 .02 .02 .01 .30 .15 .23
 34897.125   2925   1044   1057   2923  0.7 208717.66  75.19   20.00 0.174 -0.003  9.4 0.164 0.122  0.56 .02 .04 .01 .38 .26 .18
 69794.250   1253    663    672   1252  0.4 518315.14 127.24   20.23 0.163  0.023 14.4 0.152 0.106  0.55 .02 .06 .00 .43 .38 .15
139588.500    237    162    166    236  0.0 1042945.8 181.23   20.75 0.138  0.040 19.5 0.147 0.095  0.54 .14 .04 .02 .65 .62 .16
279177.000     40     27     30     39  0.0 1989596.2 256.57   20.95 0.206  0.139 37.1 0.219 0.096  0.55 .15-.11-.00 .84 .90 .20
558354.000

Integration of dd18259
 ...1.1(1):  component 1 in sample 1 (component 1 in cu_dd18259_0m.raw)
   BgndCts      #  Pairs   Uniq   Merg %<2s       <I> <#Sig>    <Bg>  Rsym   dI/I dI/s    R+ Ranom Canom ErX ErY ErZ RmX RmY RmZ
     0.000      0      0      0      0  0.0     0.000   0.00    0.00 0.000  0.000  0.0 0.000 0.000  0.00 .00 .00 .00 .00 .00 .00
     5.640      0      0      0      0  0.0     0.000   0.00    0.00 0.000  0.000  0.0 0.000 0.000  0.00 .00 .00 .00 .00 .00 .00
    11.280      0      0      0      0  0.0     0.000   0.00    0.00 0.000  0.000  0.0 0.000 0.000  0.00 .00 .00 .00 .00 .00 .00
    16.920   9019   1225   1249   9012  0.8 194589.09  78.35   20.01 0.172 -0.006  8.8 0.165 0.116  0.56 .02 .04 .01 .37 .26 .21
    22.560    176    105    110    176  0.0 1101727.2 169.30   24.03 0.186  0.054 24.2 0.191 0.099  0.54-.02 .00 .00 .25 .25 .15
    28.200      6      5      5      6  0.0 985283.27 156.37   29.68 0.073  0.021 11.6 0.073 0.045  0.58 .02-.08-.01 .11 .11 .10
    33.839      1      1      1      1  0.0 217376.00  37.64   37.67 0.059  0.059  2.2 0.048 0.032  0.09 .12-.11-.08 .12 .11 .08
    39.479      1      1      1      1  0.0 1747000.0 139.49   39.56 0.179  0.179 24.9 0.159 0.050  0.32-.01-.16-.08 .01 .16 .08
    45.119      0      0      0      0  0.0     0.000   0.00    0.00 0.000  0.000  0.0 0.000 0.000  0.00 .00 .00 .00 .00 .00 .00
    50.759      1      1      1      1  0.0 132569.00  23.68   56.40 0.544 -0.544 12.9 0.509 0.052  0.09 .15 .00-.01 .15 .00 .01
    56.399

Integration of dd18259
 ...1.1(1):  component 1 in sample 1 (component 1 in cu_dd18259_0m.raw)
      ErrX      #  Pairs   Uniq   Merg %<2s       <I> <#Sig>    <Bg>  Rsym   dI/I dI/s    R+ Ranom Canom ErX ErY ErZ RmX RmY RmZ
    -1.500     30     23     23     30 10.0 10594.853  12.01   19.36 0.198 -0.001  2.2 0.200 0.177  0.63-1.7 .12 .22 1.7 .85 .31
    -1.380      7      7      7      7  0.0 12545.543  13.55   19.47 0.267 -0.127  3.7 0.266 0.119  0.38-1.3 .04 .24 1.3 .72 .27
    -1.260     13     13     13     13 15.4 19071.035  24.93   19.40 0.319  0.205  3.7 0.250 0.187  0.87-1.2 .39 .18 1.2 .83 .31
    -1.140     24     23     23     24  4.2 37814.926  32.42   19.49 0.242  0.146  4.9 0.241 0.083  0.40-1.1 .26 .14 1.1 .64 .31
    -1.020     23     23     23     23  0.0 30542.902  30.79   19.56 0.219  0.097  3.8 0.225 0.113  0.47-.96 .23 .18 .96 .60 .32
    -0.900     47     43     44     47  6.4 31659.462  28.93   19.55 0.230 -0.043  4.7 0.234 0.146  0.48-.84 .12 .18 .84 .52 .26
    -0.780     78     77     77     78  1.3 51789.984  45.40   19.76 0.283 -0.084  8.2 0.327 0.137  0.44-.72 .07 .14 .72 .35 .27
    -0.660    127    112    114    127  1.6 107498.46  71.66   19.95 0.235  0.118  7.5 0.243 0.143  0.54-.59 .07 .17 .59 .30 .30
    -0.540    227    194    194    227  0.9 103825.74  57.56   20.01 0.279 -0.123  8.2 0.320 0.167  0.50-.48 .11 .12 .48 .29 .24
    -0.420    457    361    362    457  1.3 189841.95  86.78   20.10 0.204  0.019  9.5 0.204 0.135  0.52-.35 .07 .10 .35 .25 .23
    -0.300    832    575    580    832  0.4 241555.47  87.42   20.08 0.179  0.036  9.6 0.176 0.106  0.50-.23 .06 .09 .24 .21 .24
    -0.180   1437    801    807   1436  0.3 288594.26  91.51   20.23 0.180 -0.009 10.7 0.170 0.116  0.56-.12 .05 .05 .12 .16 .21
    -0.060   2234    975    989   2231  0.4 285809.34  92.46   20.22 0.159 -0.005 10.3 0.156 0.107  0.55-.00 .04 .02 .04 .16 .20
     0.060   1501    844    854   1500  0.3 222653.94  81.48   20.21 0.173  0.006  9.4 0.161 0.105  0.53 .12 .03-.03 .12 .15 .19
     0.180    939    619    624    938  0.5 150620.56  67.73   20.01 0.156 -0.004  7.6 0.157 0.129  0.63 .23 .02-.05 .24 .20 .17
     0.300    500    376    379    500  0.4 108993.98  58.64   19.89 0.155  0.009  6.7 0.146 0.113  0.56 .35-.00-.06 .36 .24 .17
     0.420    241    212    213    241  2.1 78303.060  50.94   19.86 0.137 -0.052  5.7 0.120 0.110  0.58 .47-.00-.12 .47 .23 .26
     0.540    160    140    140    160  2.5 46967.639  37.83   19.72 0.211 -0.073  5.5 0.175 0.145  0.66 .60-.01-.10 .60 .32 .21
     0.660    112    101    101    112  1.8 75645.100  61.11   19.68 0.258 -0.163  6.0 0.178 0.190  0.88 .71-.04-.12 .71 .37 .20
     0.780     56     53     55     55  1.8 23029.317  24.12   19.72 0.168 -0.006  3.5 0.166 0.114  0.59 .84 .03-.19 .84 .37 .26
     0.900     47     44     44     47 10.6 27695.657  28.25   19.72 0.227 -0.099  5.2 0.186 0.173  0.63 .96 .01-.17 .96 .56 .24
     1.020     38     36     36     38  2.6 27607.615  29.93   19.57 0.200  0.026  4.7 0.169 0.157  0.76 1.1-.06-.13 1.1 .72 .27
     1.140     12     12     12     12  0.0 18466.215  20.84   19.52 0.232 -0.052  4.3 0.192 0.111  0.44 1.2-.29-.22 1.2 .68 .26
     1.260     10     10     10     10  0.0 29567.250  34.87   19.34 0.140 -0.049  4.1 0.182 0.135  0.74 1.3-.08-.15 1.3 .82 .22
     1.380     52     42     43     52  0.0 34819.746  32.72   19.41 0.236  0.046  5.7 0.197 0.130  0.53 2.1-.20-.14 2.3 1.6 .33
     1.500

Integration of dd18259
 ...1.1(1):  component 1 in sample 1 (component 1 in cu_dd18259_0m.raw)
      ErrY      #  Pairs   Uniq   Merg %<2s       <I> <#Sig>    <Bg>  Rsym   dI/I dI/s    R+ Ranom Canom ErX ErY ErZ RmX RmY RmZ
    -1.500     21     21     21     21  0.0 42742.529  35.16   19.54 0.193  0.146  5.4 0.171 0.102  0.51 1.6-2.1 .22 2.2 2.2 .37
    -1.380      5      5      5      5  0.0 29207.712  33.63   19.23 0.157  0.157  3.8 0.167 0.022  0.12 1.4-1.3 .06 1.6 1.3 .29
    -1.260      3      2      3      3  0.0 18716.234  32.16   18.99 0.099  0.096  2.7 0.108 0.035  0.24 1.2-1.1 .00 1.2 1.1 .27
    -1.140      8      8      8      8  0.0 67353.634  53.95   19.36 0.099  0.097  4.4 0.100 0.050  0.46 .47-1.1 .05 1.3 1.1 .29
    -1.020     11     11     11     11  0.0 91792.891  67.82   19.56 0.222  0.178  7.0 0.208 0.101  0.62 .38-.96 .19 1.0 .96 .25
    -0.900     18     17     17     18  0.0 148527.91 102.17   19.46 0.326 -0.229  9.8 0.229 0.193  0.89 .25-.83 .04 1.1 .83 .25
    -0.780     16     16     16     16  6.3 57062.674  53.41   19.49 0.404 -0.343  7.3 0.287 0.262  0.87 .32-.73 .10 .90 .73 .22
    -0.660     48     48     48     48  4.2 55856.225  48.94   19.34 0.173 -0.101  4.2 0.147 0.154  0.80 .27-.60 .05 .78 .60 .20
    -0.540     81     79     79     81  0.0 131545.42  77.16   19.63 0.142 -0.001  8.1 0.147 0.110  0.52 .16-.47 .05 .59 .47 .17
    -0.420    180    166    167    180  1.7 222504.97 101.95   19.77 0.162 -0.057  8.3 0.152 0.106  0.47 .06-.35 .04 .56 .35 .18
    -0.300    450    379    384    449  1.6 207226.21  92.08   19.99 0.111  0.009  7.2 0.103 0.095  0.52 .04-.23 .03 .40 .23 .18
    -0.180   1293    801    810   1290  0.9 235728.33  92.44   20.17 0.148 -0.015  8.8 0.141 0.104  0.52 .02-.11 .02 .28 .12 .22
    -0.060   3345   1117   1125   3343  0.4 212284.84  77.85   20.18 0.164 -0.014  8.5 0.162 0.116  0.56 .02 .00 .01 .22 .04 .22
     0.060   2255   1001   1011   2254  0.5 212996.75  79.62   20.18 0.185  0.008  9.6 0.176 0.113  0.54 .00 .11 .01 .26 .12 .22
     0.180    795    575    580    795  1.1 233478.81  90.43   20.02 0.216  0.048 10.7 0.205 0.102  0.50-.01 .23 .00 .33 .23 .18
     0.300    286    253    255    286  1.0 171575.23  83.14   19.79 0.211 -0.014 10.4 0.220 0.120  0.52-.02 .35 .00 .44 .35 .21
     0.420    175    162    164    175  1.1 225261.14  94.60   19.69 0.239  0.027 11.9 0.237 0.127  0.46-.07 .47 .01 .47 .47 .17
     0.540     79     77     78     79  0.0 218044.12  96.61   19.68 0.226  0.096 12.0 0.202 0.160  0.72-.12 .59-.02 .69 .59 .19
     0.660     39     37     37     39  0.0 212535.68 109.68   19.51 0.139  0.093  8.8 0.169 0.091  0.49-.15 .71 .01 .79 .71 .24
     0.780     30     28     29     30  6.7 86172.964  61.28   19.42 0.172  0.075  6.9 0.153 0.121  0.66 .01 .84 .03 1.0 .84 .23
     0.900     24     24     24     24  0.0 50046.917  34.90   19.60 0.222  0.030  6.5 0.221 0.119  0.53 .19 .96-.11 .91 .96 .25
     1.020      7      7      7      7  0.0 258571.43 123.31   19.70 0.261  0.261 14.5 0.189 0.145  0.82-.20 1.1-.04 1.0 1.1 .22
     1.140      9      9      9      9  0.0 113058.33  64.00   19.65 0.215  0.207  9.5 0.176 0.112  0.57-.01 1.2-.20 .90 1.2 .28
     1.260      9      9      9      9  0.0 55712.267  43.52   19.23 0.141  0.102  4.5 0.128 0.065  0.37 .99 1.3-.22 1.9 1.3 .29
     1.380     17     17     17     17  5.9 123772.46  83.17   19.30 0.263  0.066 13.2 0.186 0.145  0.72 .90 1.8-.24 2.4 2.0 .32
     1.500

Integration of dd18259
 ...1.1(1):  component 1 in sample 1 (component 1 in cu_dd18259_0m.raw)
      ErrZ      #  Pairs   Uniq   Merg %<2s       <I> <#Sig>    <Bg>  Rsym   dI/I dI/s    R+ Ranom Canom ErX ErY ErZ RmX RmY RmZ
    -1.500      2      2      2      2  0.0  1188.033   3.38   19.49 0.387  0.387  1.5 0.323 0.227  0.73 .27-.01-2.1 .33 .09 2.1
    -1.380      2      1      1      2  0.0 14798.200  16.53   19.61 0.127  0.127  2.1 0.120 0.064  0.35 .15 .03-1.3 .15 .04 1.3
    -1.260      1      1      1      1  0.0 1111000.0 142.23   20.06 0.131 -0.131 18.7 0.299 0.279  0.90 .23 .33-1.2 .23 .33 1.2
    -1.140      6      6      6      6 16.7 41429.587  29.20   19.78 0.116 -0.077  5.5 0.052 0.162  0.49 .24-.01-1.1 .31 .12 1.1
    -1.020      7      7      7      7  0.0 63695.172  36.77   20.10 0.085  0.049  3.4 0.107 0.121  0.47 .21 .04-.95 .32 .09 .95
    -0.900     11     11     11     11  0.0 62131.637  39.43   20.11 0.133  0.012  4.8 0.089 0.111  0.82 .27 .02-.85 .37 .10 .85
    -0.780     12     12     12     12  0.0 105579.68  53.89   20.10 0.305 -0.121 15.6 0.252 0.131  0.43 .70 .35-.74 1.9 1.2 .74
    -0.660     40     40     40     40  0.0 189676.01  73.82   20.12 0.132 -0.062  7.1 0.122 0.173  0.72 .19 .08-.60 .40 .19 .60
    -0.540     88     83     83     88  2.3 198925.91  82.98   20.23 0.197 -0.090 10.1 0.194 0.127  0.59 .21 .07-.47 .64 .32 .47
    -0.420    182    162    164    181  1.1 123021.26  61.30   19.97 0.240 -0.058  8.1 0.212 0.137  0.59 .31 .06-.35 .68 .45 .35
    -0.300    508    404    409    507  2.2 153796.72  73.23   19.94 0.163 -0.033  7.2 0.153 0.101  0.51 .33 .10-.23 .62 .41 .23
    -0.180   1711    921    929   1710  0.8 215161.39  84.28   20.11 0.157  0.003  8.5 0.150 0.114  0.57 .15 .07-.11 .35 .24 .11
    -0.060   3870   1145   1160   3868  0.3 223966.91  83.73   20.16 0.167  0.017  9.0 0.161 0.109  0.54 .02 .03-.00 .22 .15 .04
     0.060   1901    958    968   1899  0.7 231441.84  86.19   20.06 0.186 -0.005 10.3 0.183 0.116  0.57-.11 .02 .11 .31 .22 .11
     0.180    486    383    387    486  1.2 218202.71  86.79   20.04 0.190 -0.040  9.8 0.187 0.123  0.51-.24 .02 .22 .50 .36 .23
     0.300    134    125    126    134  3.7 133374.44  65.73   20.04 0.247 -0.134  8.6 0.246 0.165  0.67-.26-.06 .35 .65 .57 .35
     0.420     45     43     43     45  4.4 149616.99  68.00   19.96 0.226 -0.075  8.8 0.219 0.100  0.45-.17-.05 .47 .83 .77 .47
     0.540     31     29     29     31  0.0 117492.90  60.76   19.94 0.148 -0.085  5.2 0.101 0.152  0.60 .24-.26 .60 1.2 .00 .60
     0.660     33     32     32     33  0.0 129645.98  71.11   19.65 0.186  0.066  9.4 0.171 0.083  0.52-.19 .04 .72 .37 .18 .72
     0.780     35     33     33     35  0.0 99985.436  47.56   19.90 0.197 -0.041  8.1 0.169 0.101  0.47-.18 .01 .83 .29 .11 .83
     0.900     42     41     41     42  0.0 140533.75  72.50   19.67 0.133 -0.036  5.0 0.130 0.045  0.29-.24 .01 .96 .37 .12 .96
     1.020     15     15     15     15  0.0 61412.466  37.12   19.74 0.185 -0.099  5.6 0.161 0.148  0.63-.09 .07 1.1 .18 .18 1.1
     1.140     23     21     22     23  0.0 149475.24  63.75   20.13 0.287  0.196  9.5 0.264 0.147  0.63-.16 .03 1.2 .29 .10 1.2
     1.260      5      5      5      5  0.0 23087.540  25.75   19.81 0.627 -0.592  7.1 0.599 0.089  0.22-.26-.01 1.3 .32 .08 1.3
     1.380     14     14     14     14  7.1 14295.174  15.86   19.94 0.138 -0.094  1.7 0.080 0.176  0.76-.08 .05 1.6 .25 .10 1.6
     1.500

Integration of dd18259
 ...1.1(1):  component 1 in sample 1 (component 1 in cu_dd18259_0m.raw)
   #Equivs      #  Pairs   Uniq   Merg %<2s       <I> <#Sig>    <Bg>  Rsym   dI/I dI/s    R+ Ranom Canom ErX ErY ErZ RmX RmY RmZ
     0.000      7      0      7      0  0.0 863332.79 240.12   20.99 0.000  0.000  0.0 0.000 0.000  0.00 .15-.09-.06 .35 .16 .17
     1.000     70     25     35     70 10.0 338668.63 152.53   20.33 0.084  0.000  7.5 0.000 0.138  0.00-.03-.03-.00 .44 .23 .20
     2.000    204     66     68    204  2.9 338248.15 127.03   20.34 0.110 -0.000  8.5 0.115 0.146  0.87 .10 .06-.01 .58 .30 .24
     3.000    380     94     95    380  1.8 279670.35 112.92   20.42 0.105  0.000  7.9 0.092 0.114  0.93 .07 .04 .00 .40 .26 .22
     4.000    720    141    144    720  1.3 268116.83 105.00   20.31 0.118 -0.000  8.5 0.106 0.091  0.62 .01 .02 .00 .31 .22 .22
     5.000    972    161    162    972  0.2 228204.31  92.71   20.17 0.131 -0.000  8.3 0.125 0.086  0.53 .02 .03 .00 .38 .26 .22
     6.000   1057    151    151   1057  1.1 161359.35  74.33   20.00 0.154  0.000  7.7 0.150 0.070  0.37 .04 .02 .00 .42 .29 .22
     7.000   1256    157    157   1256  1.1 176269.03  70.89   20.06 0.176  0.000  7.8 0.170 0.090  0.39 .02 .03 .01 .39 .28 .21
     8.000   1179    131    131   1179  0.3 172264.79  69.79   19.96 0.191  0.000  8.4 0.182 0.123  0.47 .02 .04 .01 .33 .23 .22
     9.000   3359    305    305   3359  0.2 220891.48  79.08   20.06 0.216  0.000 10.7 0.205 0.155  0.55 .01 .05 .02 .33 .25 .20
    10.000

Integration of dd18259
 ...1.1(1):  component 1 in sample 1 (component 1 in cu_dd18259_0m.raw)
   Compon#      #  Pairs   Uniq   Merg %<2s       <I> <#Sig>    <Bg>  Rsym   dI/I dI/s    R+ Ranom Canom ErX ErY ErZ RmX RmY RmZ
     1.000   9204   1231   1255   9197  0.7 212615.34  82.90   20.10 0.173  0.000  9.1 0.167 0.114  0.56 .02 .04 .01 .36 .26 .21
     2.000      0      0      0      0  0.0     0.000   0.00    0.00 0.000  0.000  0.0 0.000 0.000  0.00 .00 .00 .00 .00 .00 .00
     3.000      0      0      0      0  0.0     0.000   0.00    0.00 0.000  0.000  0.0 0.000 0.000  0.00 .00 .00 .00 .00 .00 .00
     4.000      0      0      0      0  0.0     0.000   0.00    0.00 0.000  0.000  0.0 0.000 0.000  0.00 .00 .00 .00 .00 .00 .00
     5.000      0      0      0      0  0.0     0.000   0.00    0.00 0.000  0.000  0.0 0.000 0.000  0.00 .00 .00 .00 .00 .00 .00
     6.000      0      0      0      0  0.0     0.000   0.00    0.00 0.000  0.000  0.0 0.000 0.000  0.00 .00 .00 .00 .00 .00 .00
     7.000      0      0      0      0  0.0     0.000   0.00    0.00 0.000  0.000  0.0 0.000 0.000  0.00 .00 .00 .00 .00 .00 .00
     8.000      0      0      0      0  0.0     0.000   0.00    0.00 0.000  0.000  0.0 0.000 0.000  0.00 .00 .00 .00 .00 .00 .00
     9.000

Integration of dd18259
 ...1.1(1):  component 1 in sample 1 (component 1 in cu_dd18259_0m.raw)
   Angstms      #  Pairs   Uniq   Merg %<2s       <I> <#Sig>    <Bg>  Rsym   dI/I dI/s    R+ Ranom Canom ErX ErY ErZ RmX RmY RmZ
  9999.000    452     89     95    450  0.4 576776.44 168.36   21.20 0.095 -0.000 14.4 0.091 0.064  0.52 .00-.02-.01 .13 .14 .18
     1.760    662    127    128    661  0.2 435883.87 119.29   20.44 0.111 -0.000 10.7 0.105 0.097  0.68-.02 .01-.00 .19 .17 .19
     1.399    925    135    135    925  0.3 351149.37  98.28   19.91 0.198  0.000 11.9 0.197 0.140  0.56-.06 .03 .03 .32 .26 .23
     1.223   1180    126    128   1180  0.4 364801.20  94.21   20.02 0.196  0.000 12.1 0.187 0.128  0.50 .01 .04 .01 .29 .23 .20
     1.111   1137    126    129   1135  0.0 258182.80  76.02   20.21 0.208  0.000 11.1 0.195 0.150  0.54 .01 .05 .02 .24 .22 .20
     1.032   1184    129    130   1184  1.3 114917.48  51.37   19.94 0.193  0.000  7.6 0.183 0.123  0.54 .00 .03 .02 .28 .23 .20
     0.971   1086    132    134   1086  0.8 103239.06  52.53   20.06 0.213  0.000  7.7 0.204 0.152  0.56 .02 .04 .02 .31 .25 .21
     0.922   1077    137    139   1077  0.9 55714.552  38.50   19.99 0.188  0.000  5.9 0.181 0.133  0.59 .05 .05 .01 .39 .29 .21
     0.882    871    120    124    870  2.3 33850.865  30.73   19.93 0.194 -0.000  5.3 0.183 0.126  0.53 .07 .04 .02 .49 .30 .25
     0.848    630    110    113    629  0.5 33575.435  35.13   19.93 0.187  0.000  5.4 0.174 0.167  0.78 .17 .05-.03 .75 .40 .25
     0.819

Integration of dd18259
 ...1.1(1):  component 1 in sample 1 (component 1 in cu_dd18259_0m.raw)
    Intens      #  Pairs   Uniq   Merg %<2s       <I> <#Sig>    <Bg>  Rsym   dI/I dI/s    R+ Ranom Canom ErX ErY ErZ RmX RmY RmZ
     0.000   1621    310    317   1620  4.2  7468.472  11.17   19.61 0.283 -0.152  3.2 0.266 0.240  0.63 .03 .02 .03 .57 .33 .30
 15312.500   1174    317    319   1174  0.0 22754.632  20.13   19.72 0.235 -0.103  4.9 0.224 0.181  0.58 .03 .04 .02 .41 .27 .24
 30625.000   1598    375    380   1596  0.0 44887.245  28.94   19.82 0.184 -0.042  5.5 0.174 0.141  0.56 .05 .04 .00 .34 .26 .20
 61250.000   1486    347    350   1486  0.0 88405.716  40.56   19.97 0.192 -0.044  7.8 0.182 0.142  0.57 .04 .05 .01 .35 .27 .18
122500.000   1305    289    292   1304  0.0 175135.95  57.02   20.20 0.177 -0.028 10.2 0.169 0.132  0.56 .02 .04 .00 .22 .19 .16
245000.000    914    236    239    914  0.0 346476.02  82.59   20.59 0.182 -0.027 15.0 0.174 0.117  0.53-.01 .03 .00 .19 .18 .17
490000.000    654    159    162    654  0.0 676299.38 119.98   20.90 0.163  0.004 19.4 0.157 0.109  0.55-.02 .03 .01 .17 .17 .17
980000.000    360     87     91    359  0.0 1338475.8 168.56   21.67 0.143  0.009 24.0 0.138 0.103  0.55-.03 .04 .02 .18 .22 .18
 1960000.0     87     25     27     85  0.0 2492701.1 216.98   21.96 0.192  0.061 39.6 0.194 0.109  0.57-.07 .07 .01 .19 .23 .11
 3920000.0      5      2      2      5  0.0 5748600.0 316.30   23.17 0.314  0.314 95.2 0.320 0.059  0.28-.20 .15 .01 .23 .18 .07
 7840000.0

Integration of dd18259
 ...1.1(1):  component 1 in sample 1 (component 1 in cu_dd18259_0m.raw)
   #Sigmas      #  Pairs   Uniq   Merg %<2s       <I> <#Sig>    <Bg>  Rsym   dI/I dI/s    R+ Ranom Canom ErX ErY ErZ RmX RmY RmZ
     0.000     65     25     25     65100.0   235.530   0.69   19.52 1.632 -2.302  1.9 1.340 2.449  0.79-.05 .04 .02 .65 .34 .40
     1.842     64     38     38     64  4.7   933.032   2.63   19.47 0.781 -0.524  2.0 0.770 0.576  0.70 .07-.03-.07 .83 .46 .48
     3.395    212     72     73    212  0.0  2455.119   5.05   19.60 0.415 -0.272  2.2 0.377 0.425  0.61 .01 .02 .04 .67 .35 .33
     6.254    591    175    176    590  0.0  6669.636   9.18   19.62 0.280 -0.153  2.6 0.263 0.221  0.59 .00 .02 .03 .56 .30 .28
    11.523   1467    372    378   1467  0.0 17658.421  16.91   19.69 0.240 -0.097  4.1 0.227 0.170  0.56 .02 .04 .03 .44 .28 .26
    21.231   2531    563    570   2529  0.0 50796.350  30.30   19.87 0.196 -0.058  5.9 0.185 0.146  0.57 .05 .04 .00 .34 .25 .20
    39.117   2342    522    528   2341  0.0 151228.86  54.00   20.11 0.190 -0.034  9.8 0.181 0.133  0.55 .03 .05 .01 .30 .25 .16
    72.072   1285    326    328   1285  0.0 473232.59  98.00   20.65 0.183 -0.006 16.6 0.173 0.115  0.54-.01 .03 .00 .19 .19 .17
   132.788    587    163    166    586  0.0 1209000.2 174.52   21.49 0.148  0.018 23.2 0.145 0.094  0.54-.03 .03 .01 .17 .20 .16
   244.655     60     29     34     58  0.0 2098982.2 297.18   21.54 0.171  0.113 40.4 0.185 0.091  0.62-.03 .02 .02 .20 .26 .16
   450.764

Integration of dd18259
 ...1.1(1):  component 1 in sample 1 (component 1 in cu_dd18259_0m.raw)
      Rsym      #  Pairs   Uniq   Merg %<2s       <I> <#Sig>    <Bg>  Rsym   dI/I dI/s    R+ Ranom Canom ErX ErY ErZ RmX RmY RmZ
     0.000   1008    653    657   1008  0.3 237152.99  88.79   20.09 0.015  0.001  0.9 0.044 0.091  0.60 .02 .01 .01 .32 .22 .19
     0.030    956    629    632    956  0.2 241578.31  90.14   20.12 0.044  0.005  2.6 0.051 0.089  0.56 .02 .02 .02 .33 .23 .22
     0.060    955    639    642    955  0.1 222863.44  84.90   20.05 0.074  0.008  4.1 0.071 0.101  0.57 .04 .02-.01 .36 .24 .20
     0.090    839    604    607    839  0.2 219673.11  84.48   20.11 0.105  0.005  5.6 0.096 0.096  0.53 .03 .02 .00 .31 .22 .20
     0.120    717    541    546    717  0.0 221090.97  82.97   20.11 0.136  0.014  7.5 0.124 0.111  0.56 .05 .03 .01 .37 .21 .22
     0.150    672    512    515    672  0.1 213195.89  82.42   20.12 0.165  0.036  9.0 0.153 0.105  0.54 .03 .07 .00 .36 .26 .20
     0.180    654    507    514    654  0.2 244816.40  90.70   20.09 0.194  0.048 10.5 0.177 0.109  0.52 .01 .05-.00 .34 .24 .20
     0.210    520    404    407    520  0.4 213023.40  81.94   20.24 0.225  0.062 11.5 0.210 0.118  0.52 .02 .02 .01 .35 .30 .19
     0.240    457    358    360    457  0.0 243536.20  87.89   20.22 0.255  0.101 13.9 0.233 0.124  0.56 .03 .06 .01 .36 .29 .19
     0.270    385    302    305    385  0.0 237028.38  81.93   20.15 0.286  0.043 14.6 0.264 0.131  0.50 .08 .06 .00 .51 .41 .22
     0.300    291    244    246    291  0.7 198122.13  75.97   20.17 0.314  0.056 14.5 0.288 0.133  0.52 .02 .09 .02 .37 .30 .24
     0.330    258    222    223    258  0.0 223935.66  79.70   20.12 0.345 -0.057 15.3 0.330 0.146  0.45-.00 .04 .02 .31 .22 .22
     0.360    210    184    187    210  1.4 188716.39  71.03   20.17 0.374 -0.067 16.8 0.327 0.160  0.51 .02 .05 .03 .31 .20 .24
     0.390    194    174    174    194  0.5 182507.60  71.04   20.01 0.404 -0.045 18.3 0.351 0.190  0.64-.00 .05 .03 .31 .18 .21
     0.420    160    144    144    160  1.3 198343.19  74.60   20.00 0.434 -0.023 18.8 0.391 0.170  0.56-.01 .08 .03 .32 .21 .23
     0.450    119    111    111    119  0.8 205731.73  85.56   20.01 0.465  0.066 19.1 0.443 0.149  0.51 .04 .03 .06 .29 .18 .25
     0.480     80     75     75     80  0.0 117036.53  56.64   19.80 0.493 -0.424 17.6 0.469 0.207  0.53 .03 .05 .04 .39 .31 .22
     0.510     61     60     60     61  0.0 113363.17  62.54   19.88 0.525 -0.422 16.3 0.508 0.192  0.47 .05 .02 .05 .40 .23 .23
     0.540     78     76     76     78  1.3 107371.58  50.09   20.40 0.555 -0.495 20.0 0.544 0.250  0.50 .00 .04 .04 .41 .24 .25
     0.570    583    384    385    583  7.9 63754.827  46.62   19.83 0.725 -0.719 18.0 0.686 0.247  0.43-.04 .08 .03 .51 .33 .26
     0.600

Integration of dd18259
 ...1.1(1):  component 1 in sample 1 (component 1 in cu_dd18259_0m.raw)
      dI/I      #  Pairs   Uniq   Merg %<2s       <I> <#Sig>    <Bg>  Rsym   dI/I dI/s    R+ Ranom Canom ErX ErY ErZ RmX RmY RmZ
    -0.500    822    505    506    822  5.4 81323.654  50.80   19.87 0.630 -0.630 18.4 0.606 0.230  0.46-.02 .07 .04 .46 .31 .24
    -0.460    136    125    125    136  1.5 148561.49  62.72   19.76 0.438 -0.438 17.4 0.416 0.196  0.50-.01 .05 .04 .31 .17 .24
    -0.420    171    159    160    171  1.2 153684.28  64.90   19.76 0.400 -0.400 17.5 0.344 0.238  0.64-.01 .05 .03 .31 .18 .22
    -0.380    208    190    192    208  0.5 183078.61  72.37   19.99 0.358 -0.358 15.1 0.336 0.177  0.47 .03 .05 .04 .31 .21 .26
    -0.340    208    186    188    208  0.5 173378.82  69.93   19.93 0.322 -0.322 13.4 0.320 0.177  0.51 .01 .10 .03 .37 .29 .25
    -0.300    267    227    231    267  0.0 178327.32  71.96   19.94 0.281 -0.281 12.5 0.276 0.158  0.47 .03 .03 .02 .39 .22 .19
    -0.260    282    249    250    282  0.0 162513.60  66.80   20.01 0.241 -0.241 11.0 0.218 0.159  0.56 .04 .03 .02 .31 .21 .22
    -0.220    406    345    349    406  0.5 195714.43  79.29   19.98 0.200 -0.200 10.1 0.186 0.145  0.55 .01 .04 .00 .30 .20 .18
    -0.180    399    343    344    399  0.3 195102.64  76.24   19.93 0.158 -0.158  8.4 0.135 0.126  0.53 .05 .04-.01 .34 .20 .21
    -0.140    464    384    386    464  0.0 226459.06  84.12   20.00 0.121 -0.121  6.6 0.108 0.117  0.59 .04 .03 .00 .29 .21 .22
    -0.100    581    468    470    581  0.2 219938.90  85.57   19.98 0.079 -0.079  4.4 0.074 0.113  0.56 .02 .03 .01 .31 .19 .20
    -0.060    601    464    464    601  0.3 237274.84  88.44   19.97 0.039 -0.039  2.2 0.053 0.097  0.60 .01 .03 .03 .30 .19 .22
    -0.020    643    470    473    643  0.3 238046.67  88.79   20.12 0.010  0.001  0.6 0.044 0.093  0.62 .02 .00 .01 .31 .23 .18
     0.020    720    521    525    720  0.1 242129.01  90.88   20.21 0.039  0.039  2.3 0.046 0.072  0.52 .03 .01 .00 .35 .24 .22
     0.060    657    507    509    657  0.0 225932.96  84.29   20.15 0.079  0.079  4.3 0.071 0.083  0.54 .04 .02-.01 .38 .26 .20
     0.100    574    468    470    574  0.3 215841.86  83.94   20.19 0.120  0.120  6.3 0.119 0.093  0.54 .04 .02 .01 .39 .24 .20
     0.140    508    418    422    508  0.0 228132.97  86.72   20.25 0.161  0.161  9.1 0.154 0.092  0.55 .02 .06 .01 .38 .29 .19
     0.180    434    366    371    434  0.2 277276.07  96.79   20.24 0.197  0.197 11.1 0.180 0.082  0.46 .02 .05-.01 .38 .29 .19
     0.220    367    299    301    367  0.0 275803.08  95.02   20.38 0.240  0.240 13.9 0.221 0.104  0.55 .01 .05 .00 .35 .36 .18
     0.260    260    230    232    260  0.0 303747.02  94.15   20.45 0.279  0.279 16.9 0.249 0.094  0.47 .09 .08 .00 .58 .49 .24
     0.300    175    161    161    175  0.6 222737.58  78.96   20.42 0.317  0.317 15.5 0.279 0.105  0.48-.00 .06 .01 .36 .29 .23
     0.340    109    100    100    109  0.0 279618.43  89.82   20.55 0.357  0.357 18.6 0.322 0.102  0.45 .02 .05 .02 .28 .19 .16
     0.380     82     80     80     82  1.2 251039.17  79.05   20.54 0.398  0.398 19.5 0.343 0.127  0.62 .02 .05-.01 .29 .16 .13
     0.420     60     59     59     60  0.0 311715.80  94.80   20.65 0.439  0.439 22.5 0.373 0.132  0.68 .09 .10 .01 .33 .27 .18
     0.460     63     56     56     63  6.3 194980.27 105.43   20.14 0.479  0.479 14.6 0.436 0.099  0.47-.04-.04 .02 .59 .27 .40
     0.500

Integration of dd18259
 ...1.1(1):  component 1 in sample 1 (component 1 in cu_dd18259_0m.raw)
    dI/sig      #  Pairs   Uniq   Merg %<2s       <I> <#Sig>    <Bg>  Rsym   dI/I dI/s    R+ Ranom Canom ErX ErY ErZ RmX RmY RmZ
     0.000   1155    628    632   1155  2.9 72813.693  47.94   19.77 0.011 -0.000  0.5 0.045 0.093  0.59 .02 .02 .02 .47 .28 .26
     1.000   1074    655    657   1074  1.1 85182.419  50.54   19.80 0.029  0.002  1.5 0.057 0.106  0.63 .05 .02 .01 .43 .25 .23
     2.000    919    599    601    919  1.1 100074.21  55.42   19.88 0.045  0.005  2.5 0.056 0.089  0.58 .03 .02 .01 .39 .25 .25
     3.000    733    514    517    733  0.5 105961.29  54.09   19.90 0.065  0.010  3.5 0.073 0.099  0.61 .05 .03-.01 .37 .28 .18
     4.000    597    451    454    597  0.2 134373.12  62.94   19.96 0.071  0.004  4.5 0.079 0.091  0.54 .02 .00 .02 .36 .25 .22
     5.000    513    392    395    513  0.4 129008.95  60.31   20.01 0.091 -0.004  5.5 0.086 0.110  0.63 .03 .04 .01 .31 .21 .19
     6.000    420    348    348    420  0.0 148251.03  65.64   20.03 0.099  0.000  6.5 0.088 0.090  0.54 .05 .03 .01 .37 .28 .21
     7.000    385    316    318    385  0.8 164760.72  70.09   20.13 0.107 -0.003  7.5 0.107 0.100  0.56 .04 .02 .01 .30 .22 .20
     8.000    367    292    294    367  0.0 209287.26  79.59   20.13 0.106  0.000  8.5 0.096 0.098  0.58 .02 .05 .01 .29 .23 .19
     9.000    280    237    238    280  0.0 198465.29  73.69   20.03 0.129 -0.023  9.5 0.122 0.102  0.49 .03 .04 .00 .36 .33 .16
    10.000    268    233    233    268  0.4 227795.47  79.60   20.18 0.132 -0.011 10.5 0.120 0.120  0.63 .02 .05 .01 .28 .26 .18
    11.000    267    231    232    267  0.0 263173.91  89.40   20.35 0.128  0.007 11.5 0.118 0.098  0.54 .03 .04 .01 .27 .24 .18
    12.000    197    171    171    197  0.0 209847.61  71.63   20.44 0.174 -0.001 12.5 0.163 0.115  0.56-.01 .08-.00 .23 .21 .15
    13.000    180    165    165    180  0.0 297180.27  91.77   20.36 0.147  0.017 13.5 0.133 0.109  0.58 .01 .08 .01 .26 .23 .16
    14.000    155    145    145    155  0.0 295977.11  88.45   20.37 0.164 -0.002 14.5 0.148 0.115  0.55-.02 .07 .01 .24 .20 .16
    15.000    155    139    140    155  0.0 259524.09  80.86   20.33 0.191 -0.031 15.5 0.176 0.103  0.48 .04 .03-.00 .44 .33 .15
    16.000    140    127    128    140  0.0 300260.02  86.42   20.46 0.191 -0.000 16.5 0.183 0.100  0.48 .03 .05 .03 .30 .29 .27
    17.000    116    111    112    116  0.9 273665.60  83.46   20.35 0.209 -0.062 17.5 0.191 0.129  0.55-.02 .03 .02 .21 .18 .19
    18.000     97     86     87     97  0.0 327854.14  93.07   20.53 0.198  0.002 18.5 0.189 0.129  0.62-.03 .09-.02 .22 .23 .20
    19.000    112    101    103    112  0.0 327770.01  90.69   20.54 0.215  0.006 19.5 0.181 0.118  0.54 .02 .08-.01 .24 .18 .17
    20.000     91     82     84     91  0.0 432601.09 107.60   20.55 0.190  0.017 20.5 0.193 0.101  0.49-.04 .04 .01 .24 .20 .19
    21.000     75     66     67     75  0.0 469637.49 109.05   20.78 0.197 -0.035 21.5 0.191 0.141  0.62 .01 .08 .01 .24 .17 .14
    22.000     74     67     67     74  0.0 550281.70 111.22   20.83 0.202  0.018 22.5 0.173 0.124  0.54 .00 .06 .03 .20 .16 .14
    23.000     56     49     49     56  0.0 609311.41 129.70   20.66 0.181  0.010 23.5 0.163 0.136  0.54-.04 .08-.00 .22 .29 .22
    24.000    771    296    302    771  0.0 774563.07 138.35   20.81 0.300  0.003 37.9 0.285 0.132  0.52-.04 .08 .03 .33 .28 .19
    25.000

Integration of dd18259
 ...1.1(1):  component 1 in sample 1 (component 1 in cu_dd18259_0m.raw)
   Overall      #  Pairs   Uniq   Merg %<2s       <I> <#Sig>    <Bg>  Rsym   dI/I dI/s    R+ Ranom Canom ErX ErY ErZ RmX RmY RmZ
     0.000   9204   1231   1255   9197  0.7 212615.34  82.90   20.10 0.173  0.000  9.1 0.167 0.114  0.56 .02 .04 .01 .36 .26 .21
     1.000

Integration of dd18259
 ...1.1(1):  component 1 in sample 1 (component 1 in cu_dd18259_0m.raw)
   Centric      #  Pairs   Uniq   Merg %<2s       <I> <#Sig>    <Bg>  Rsym   dI/I dI/s    R+ Ranom Canom ErX ErY ErZ RmX RmY RmZ
     0.000    281     66     78    279  7.1 172661.09  80.39   20.08 0.133 -0.000  7.0 0.104 0.180  1.22 .00 .05 .04 .36 .24 .25
     1.000

Coverage Statistics
Integration of dd18259
 ...1.1(1):  component 1 in sample 1 (component 1 in cu_dd18259_0m.raw)
                                                           .......Shell......
  Angstrms   #Obs Theory %Compl Redund   Rsym Pairs %Pairs Rshell #Sigma %<2s
 to  1.760     95    144  65.97   4.76  0.095    89  61.81  0.095 168.36  0.4
 to  1.399    223    275  81.09   5.00  0.104   216  78.55  0.111 119.29  0.2
 to  1.223    358    410  87.32   5.70  0.139   351  85.61  0.198  98.28  0.3
 to  1.111    486    538  90.33   6.62  0.158   477  88.66  0.196  94.21  0.4
 to  1.032    615    668  92.07   7.08  0.167   603  90.27  0.208  76.02  0.0
 to  0.971    745    798  93.36   7.44  0.169   732  91.73  0.193  51.37  1.3
 to  0.922    879    932  94.31   7.54  0.172   864  92.70  0.213  52.53  0.8
 to  0.882   1018   1071  95.05   7.57  0.172  1001  93.46  0.188  38.50  0.9
 to  0.848   1142   1195  95.56   7.51  0.173  1121  93.81  0.194  30.73  2.3
 to  0.819   1255   1309  95.87   7.33  0.173  1231  94.04  0.187  35.13  0.5

Local LS refinement averages ============== 11/23/2018 07:26:44

Component numbers S.C(F) below: S=sample, C=component in sample, F=component in file

Local averages for component 1.1(1) (component 1 in sample 1, 1 in file)
Number of local refinements averaged: 53

Averaged orientation ('UB') matrix:
  -0.1638621  -0.0194056  -0.0971257
   0.1144015  -0.0335221   0.0034622
  -0.0564933  -0.0115970   0.1525153

Weighted average cell constants:
         A         B         C     Alpha      Beta     Gamma           Vol
    4.9195   24.7401    5.6495    90.000   101.816    90.000        673.02
    0.0001    0.0003    0.0001     0.000     0.001     0.000          0.02
Std deviations of the 53 input local LS results:
    0.0024    0.0145    0.0034     0.000     0.036     0.000          0.58

Range of reflections used:
   Worst res    Best res  Min 2Theta  Max 2Theta
      8.2417      0.8199      10.735     140.172

Crystal system constraint:            3  (Monoclinic B-uniq)
Parameter constraint mask:            T  (512 = 200[hex])
                                      T: Crystal Translations

Detector corrections:   X-Cen    Y-Cen     Dist    Pitch     Roll      Yaw
                      -1.0635   0.1020  -0.0060   0.0534   0.3020  -0.0895


Unconstrained global unit cell refinement ============== 11/23/2018 07:26:44

Performing final unit cell least squares on file d:\frames\guest\dd18259\work\cu_dd18259_01._ma
Input file contains 8512 reflections

Refinement includes 1 sample
   Sample 1 contains component   1
Maximum allowed reflections =       9999
1 reflection will be stored in memory per 1 reflection read

................
Global Refinement, sample 1 of 1 -- single-component data
This sample is a single crystal with 3 indices (HKL)
Orientation LS for Sample 1 of 1, component 1 in sample, 1 in .p4p/.spin file (8512 input reflections)...

Frame rows, columns:               1024  768
Frame width (deg):                     0.800
Relative SVD-filter threshold:     0.0000010
Starting gradient-expansion term:  0.0020000
Weighting multiplier for Z terms:  1.0000000
Minimum elements to filter:                0
Maximum number of LS cycles:              25
Vertical tilt of beam (deg):          0.0200
Individual reflection weights will be used in the refinement

Wavelength, relative uncertainty:  1.5418400,  0.0000058

Component numbers S.C(F) below: S=sample, C=component in sample, F=component in file

Reflection Summary:
'RLV.Excl' are reflections excluded after cycle 1 because RLV error exceeded 0.0250:
 Component     Input  RLV.Excl      Used  WorstRes   BestRes   Min.2Th   Max.2Th
    1.1(1)      8512         4      8508    8.2478    0.8198    10.726   140.217

Orientation ('UB') matrix:
  -0.1639240  -0.0193745  -0.0971551
   0.1142479  -0.0335252   0.0034588
  -0.0565870  -0.0115777   0.1525462

         A         B         C     Alpha      Beta     Gamma           Vol
   4.91955  24.74344   5.64778   90.0006  101.8112   90.0059        672.93
   0.00003   0.00015   0.00004    0.0002    0.0002    0.0002          0.01
Corrected for goodness of fit:
   0.00034   0.00171   0.00039    0.0020    0.0023    0.0019          0.08

Crystal system constraint:            0  (Unconstrained)
Parameter constraint mask:            0  (0 = 0[hex])

Eulerian angles (deg):          103.979      23.288     -43.570
Goniometer zeros (deg):          0.0000*     0.0715      0.0000*    -0.0264    (*=never refined)
Crystal translations (pixels):              -0.1944      0.0153     -0.2253

Detector corrections:   X-Cen    Y-Cen     Dist    Pitch     Roll      Yaw
                      -1.0197   0.4057  -0.0038   0.1315   0.2646  -0.0884

Refinement statistics:   StartingRes      FinalRes     GOF #Cycles #Filtered    Code
                        3.17401e+006  2.95120e+006   11.06       3         0       0

Overall statistics for terms in X, Y, and Z:       X               Y               Z
 Number of nonzero-weight terms:                8508            8508            7132
 Average input ESD (pix, pix, deg):          0.18845         0.13886         0.07911
 Goodness of fit:                            6.05963        17.29255         3.64248

Highest-magnitude correlations:
  1  0.91467 EuPhi1 / EuOmega1
  2 -0.62277 Yaw1 / Distance1
  3  0.56868 Z-Translation1 / Y-Center1
  4 -0.52748 EuChi1 / Alpha1
  5  0.49429 EuOmega1 / Beta1


New orientation is in d:\frames\guest\dd18259\work\cu_dd18259_0u.p4p

Constrained global unit cell refinement ================= 11/23/2018 07:26:44

Performing final unit cell least squares on file d:\frames\guest\dd18259\work\cu_dd18259_01._ma
Input file contains 8512 reflections

Refinement includes 1 sample
   Sample 1 contains component   1
Maximum allowed reflections =       9999
1 reflection will be stored in memory per 1 reflection read

................
Global Refinement, sample 1 of 1 -- single-component data
This sample is a single crystal with 3 indices (HKL)
Orientation LS for Sample 1 of 1, component 1 in sample, 1 in .p4p/.spin file (8512 input reflections)...

Frame rows, columns:               1024  768
Frame width (deg):                     0.800
Relative SVD-filter threshold:     0.0000010
Starting gradient-expansion term:  0.0020000
Weighting multiplier for Z terms:  1.0000000
Minimum elements to filter:                0
Maximum number of LS cycles:              25
Vertical tilt of beam (deg):          0.0200
Individual reflection weights will be used in the refinement

Wavelength, relative uncertainty:  1.5418400,  0.0000058

Component numbers S.C(F) below: S=sample, C=component in sample, F=component in file

Reflection Summary:
'RLV.Excl' are reflections excluded after cycle 1 because RLV error exceeded 0.0250:
 Component     Input  RLV.Excl      Used  WorstRes   BestRes   Min.2Th   Max.2Th
    1.1(1)      8512         4      8508    8.2478    0.8198    10.726   140.226

Orientation ('UB') matrix:
  -0.1639186  -0.0193728  -0.0971548
   0.1142578  -0.0335264   0.0034621
  -0.0565840  -0.0115774   0.1525465

         A         B         C     Alpha      Beta     Gamma           Vol
   4.91955  24.74341   5.64778   90.0000  101.8116   90.0000        672.93
   0.00003   0.00015   0.00004    0.0000    0.0002    0.0000          0.01
Corrected for goodness of fit:
   0.00034   0.00171   0.00039    0.0000    0.0022    0.0000          0.08

Crystal system constraint:            3  (Monoclinic B-uniq)
Parameter constraint mask:            0  (0 = 0[hex])

Eulerian angles (deg):          103.979      23.288     -43.566
Goniometer zeros (deg):          0.0000*     0.0718      0.0000*    -0.0256    (*=never refined)
Crystal translations (pixels):              -0.1928      0.0186     -0.2255

Detector corrections:   X-Cen    Y-Cen     Dist    Pitch     Roll      Yaw
                      -1.0166   0.4032  -0.0039   0.1307   0.2645  -0.0879

Refinement statistics:   StartingRes      FinalRes     GOF #Cycles #Filtered    Code
                        2.95357e+006  2.95253e+006   11.06       2         0       0

Overall statistics for terms in X, Y, and Z:       X               Y               Z
 Number of nonzero-weight terms:                8508            8508            7132
 Average input ESD (pix, pix, deg):          0.18845         0.13886         0.07911
 Goodness of fit:                            6.07822        17.28989         3.64621

Highest-magnitude correlations:
  1  0.93434 EuPhi1 / EuOmega1
  2 -0.62828 Yaw1 / Distance1
  3  0.59222 EuOmega1 / Beta1
  4  0.56841 EuPhi1 / Beta1
  5  0.56320 Z-Translation1 / Y-Center1
  6 -0.41012 EuChi1 / Beta1


New orientation is in d:\frames\guest\dd18259\work\cu_dd18259_0m.p4p

End global unit cell refinement ========================= 11/23/2018 07:26:44
