# Supplementary material for: New Dihydroisocoumarin Root Growth Inhibitors From the Sponge-Derived Fungus Aspergillus sp. NBUF87
Source: Front Microbiol. 2019 Dec 10;10:2846. doi: 10.3389/fmicb.2019.02846 (PMC6914834; doi:10.3389/fmicb.2019.02846)
Supplement: Supplementary file 1 [file Data_Sheet_1.ZIP › Supplementary material/X-ray crystallography data of compound 1/dd18259.hgl]

IN;
PS4;
PU;SP1;LA1,4,2,4;
PU;SP7;LA1,4,2,4;
PU;PW0.3;
PU7506,3967;PD7474,3974,7447,3993,7431,4022,7427,4054,7437,4085,7459,4109,
7489,4123,7522,4123,7552,4109,7573,4085,7584,4054,7580,4022,7564,3993,
7537,3974,7506,3967;
PU;SP1;LA1,4,2,4;
PU;PW0.3;
PU7814,4015;PD7577,4013;
PU7577,4079;PD7814,4079,7816,4074,7817,4069,7817,4063,7817,4058,7818,4053,
7818,4047,7818,4042,7817,4037,7817,4031,7817,4026,7816,4021,7814,4015;
PU;SP2;LA1,4,2,4;
PU;PW0.3;
PU7816,4019;PD7817,4003,7822,3979,7829,3956,7837,3934,7847,3913,7859,3893,
7873,3874,7888,3858,7904,3843,7921,3830,7940,3819,7959,3811,7979,3804,
8000,3801,8020,3799,8041,3800,8061,3803,8081,3809,8101,3817,8119,3827,
8137,3839,8154,3853,8170,3870,8184,3887,8196,3907,8208,3928,8217,3950,
8224,3972,8229,3996,8233,4020,8234,4045,8234,4069,8231,4094,8226,4117,
8220,4140,8211,4163,8201,4184,8189,4204,8176,4222,8161,4239,8144,4253,
8127,4266,8108,4277,8089,4286,8069,4292,8049,4296,8028,4298,8008,4297,
7987,4293,7967,4288,7948,4280,7929,4270,7911,4258,7894,4243,7879,4227,
7864,4209,7852,4190,7841,4169,7832,4147,7824,4124,7819,4100,7816,4076,
7816,4076;
PU8028,4298;PD8049,4296,8069,4292,8089,4286,8108,4277,8126,4266,8143,4254,
8159,4239,8174,4222,8188,4204,8199,4184,8209,4163,8218,4141,8224,4117,
8229,4094,8231,4069,8232,4045,8231,4020,8227,3996,8222,3972,8215,3950,
8206,3928,8195,3907,8182,3888,8168,3870,8153,3853,8136,3839,8119,3827,
8100,3817,8081,3809,8061,3803,8040,3800,8020,3799,8024,4048;
PU8076,4047;PD8072,3806;
PU8124,3831;PD8128,4047;
PU8180,4046;PD8177,3881;
PU8020,3799;PD8017,3800,8014,3804,8011,3810,8009,3818,8006,3829,8004,3841,
8002,3856,8000,3872,7998,3891,7997,3910,7995,3931,7994,3953,7994,3976,
7993,4000,7993,4025,7994,4049,7994,4073,7995,4097,7996,4121,7998,4144,
7999,4166,8001,4187,8003,4207,8005,4225,8008,4241,8011,4256,8013,4268,
8016,4279,8019,4287,8022,4293,8025,4296,8028,4298;
PU7994,4049;PD8024,4048;
PU8023,3986;PD7994,3987;
PU7996,3924;PD8022,3924;
PU8021,3861;PD8001,3862;
PU7823,4052;PD7826,4052,7844,4051,7869,4051,7899,4050,7935,4050,7973,4049,
8014,4048,8055,4048,8095,4047,8132,4047,8166,4046,8193,4045,8214,4045,
8228,4045,8234,4045;
PU8232,4045;PD8024,4048;
PU8017,4048;PD8218,4045;
PU8189,4046;PD8009,4049;
PU8001,4049;PD8139,4046;
PU;SP1;LA1,4,2,4;
PU;SP7;LA1,4,2,4;
PU;PW0.3;
PU9357,3647;PD9326,3653,9300,3672,9284,3699,9281,3731,9291,3761,9312,3785,
9341,3798,9373,3798,9402,3785,9423,3761,9433,3731,9430,3699,9414,3672,
9388,3653,9357,3647;
PU;SP1;LA1,4,2,4;
PU;SP7;LA1,4,2,4;
PU;PW0.3;
PU8950,2783;PD8919,2790,8894,2808,8878,2835,8875,2866,8885,2896,8906,2919,
8934,2932,8965,2932,8994,2919,9015,2896,9024,2866,9021,2835,9006,2808,
8980,2790,8950,2783;
PU;SP1;LA1,4,2,4;
PU;SP7;LA1,4,2,4;
PU;PW0.3;
PU8938,2957;PD8953,2973,8982,2986,9013,2986,9041,2973,9062,2950,9072,2920,
9069,2890,9053,2863,9048,2859;
PU;SP1;LA1,4,2,4;
PU;PW0.3;
PU8247,3806;PD8245,3825,8241,3843,8235,3861,8228,3878,8220,3894,8217,3898;
PU7912,3806;PD7911,3796,7912,3777,7914,3759,7918,3741,7924,3723,7931,3706,
7939,3690,7949,3675,7960,3661,7973,3648,7986,3637,8000,3627,8015,3618,
8030,3612,8046,3607,8063,3604,8079,3602,8096,3603,8112,3605,8128,3609,
8144,3615,8159,3623,8173,3632,8186,3643,8199,3655,8209,3668,8219,3683,
8228,3699,8235,3715,8241,3733,8245,3751,8247,3769,8248,3788,8247,3806;
PU8242,3839;PD8245,3821,8247,3803,8248,3785,8246,3767,8243,3749,8239,3732,
8233,3715,8225,3699,8216,3684,8206,3670,8195,3657,8182,3645,8169,3635,
8154,3626,8139,3619,8124,3613,8107,3610,8091,3607,8075,3607,8058,3609,
8042,3612,8026,3617,8011,3624,7996,3632,7982,3642,7969,3653,7957,3666,
7947,3680,7937,3695,7929,3711,7922,3727,7917,3745;
PU8091,3607;PD8080,3780;
PU8122,3795;PD8133,3616;
PU8174,3638;PD8163,3798;
PU8205,3800;PD8213,3679;
PU8093,3603;PD8091,3607,8089,3619,8087,3638,8084,3662,8081,3692,8078,3725,
8075,3761,8073,3778;
PU8082,3746;PD8075,3778;
PU8077,3737;PD8085,3700;
PU8088,3654;PD8082,3682;
PU7912,3780;PD7913,3789,7921,3798,7923,3799;
PU8168,3833;PD8191,3830,8213,3825,8231,3819,8242,3811,8247,3803,8115,3794;
PU8136,3806;PD8239,3814;
PU8220,3823;PD8152,3819;
PU8165,3830;PD8183,3831;
PU;SP7;LA1,4,2,4;
PU;PW0.3;
PU7488,2938;PD7458,2945,7433,2963,7417,2990,7414,3021,7424,3050,7444,3073,
7473,3086,7504,3086,7532,3073,7553,3050,7563,3021,7559,2990,7544,2963,
7519,2945,7488,2938;
PU;SP1;LA1,4,2,4;
PU;PW0.3;
PU9049,3553;PD9281,3713;
PU9318,3657;PD9069,3499,9063,3501,9059,3504,9056,3508,9054,3511,9052,3516,
9050,3520,9049,3525,9047,3529,9046,3534,9046,3539,9046,3545,9049,3553;
PU8977,3246;PD8980,3010;
PU8917,2970;PD8916,3255,8922,3256,8928,3256,8933,3255,8939,3255,8944,3254,
8949,3253,8955,3252,8960,3251,8966,3250,8971,3248,8977,3246;
PU8799,3476;PD8229,3700;
PU8246,3759;PD8806,3538,8806,3532,8805,3526,8805,3521,8804,3515,8803,3509,
8802,3504,8802,3498,8801,3493,8800,3487,8800,3481,8799,3476;
PU9085,3473;PD9082,3493,9081,3497;
PU9054,3565;PD9053,3567,9044,3583,9033,3598,9021,3611,9009,3622,8996,3633,
8982,3641,8968,3648,8954,3652,8940,3655,8926,3656,8912,3655,8899,3651,
8886,3646,8873,3639,8861,3630,8850,3620,8840,3607,8831,3594,8822,3579,
8816,3563,8810,3545,8806,3527,8804,3518;
PU8802,3495;PD8801,3488,8801,3468,8802,3448,8805,3428,8808,3408,8814,3389,
8820,3370,8828,3352,8837,3334,8847,3319,8857,3304,8869,3290,8881,3279,
8894,3268,8908,3260,8919,3255;
PU8975,3246;PD8978,3247,8991,3250,9005,3255,9017,3262,9029,3271,9040,3281,
9050,3294,9060,3307,9068,3322,9075,3339,9080,3356,9085,3374,9088,3394,
9089,3413,9089,3433,9088,3453,9085,3473;
PU8813,3389;PD8820,3371,8827,3353,8836,3336,8846,3320,8857,3305,8868,3292,
8880,3281,8893,3271,8907,3262,8921,3256,8921,3255;
PU8971,3249;PD8977,3249,8991,3252,9003,3257,9016,3264,9028,3273,9039,3283,
9050,3295,9059,3309,9067,3324,9074,3340,9080,3357,9084,3375,9087,3394,
9089,3414,9089,3433,9088,3453,9086,3473,9082,3493,9081,3497;
PU9086,3473;PD8945,3451;
PU8953,3400;PD9089,3422;
PU9083,3369;PD8961,3350;
PU8969,3300;PD9062,3314;
PU9086,3473;PD9081,3479,9072,3483,9057,3487,9038,3489,9016,3489,8991,3488,
8964,3486,8937,3482,8909,3477,8884,3471,8860,3464,8840,3457,8824,3450,
8812,3442,8806,3435,8805,3428;
PU8937,3482;PD8945,3451;
PU8980,3456;PD8972,3487;
PU9008,3489;PD9015,3462;
PU9050,3467;PD9045,3488;
PU8912,3655;PD8913,3649,8914,3636,8917,3615,8921,3589,8925,3557,8931,3521,
8937,3482,8943,3442,8949,3403,8956,3365,8961,3330,8967,3301,8971,3277,
8975,3259,8977,3249,8978,3247;
PU8977,3249;PD8945,3451;
PU8943,3459;PD8974,3263;
PU8968,3292;PD8941,3466;
PU8939,3474;PD8960,3341;
PU;SP7;LA1,4,2,4;
PU;PW0.3;
PU6464,3835;PD6434,3841,6409,3860,6393,3886,6390,3917,6399,3947,6420,3970,
6448,3982,6479,3982,6508,3970,6528,3947,6538,3917,6535,3886,6519,3860,
6494,3841,6464,3835;
PU;SP1;LA1,4,2,4;
PU;SP2;LA1,4,2,4;
PU;PW0.3;
PU8254,4067;PD8269,4072,8286,4079,8302,4089,8317,4100,8332,4113,8345,4128,
8357,4144,8368,4163,8378,4182,8385,4202,8392,4223,8397,4245,8400,4268,
8401,4290,8401,4313,8399,4336,8395,4358,8390,4379,8383,4400,8374,4420,
8364,4438,8353,4455,8340,4471,8326,4485,8312,4497,8296,4507,8280,4515,
8263,4521,8246,4525,8229,4526,8211,4525,8194,4522,8176,4517,8160,4510,
8144,4501,8129,4489,8114,4476,8101,4461,8089,4445,8078,4427,8069,4407,
8061,4387,8054,4366,8050,4344,8046,4322;
PU8400,4272;PD8401,4292,8400,4313,8397,4332,8393,4352,8387,4372,8380,4390,
8370,4408,8360,4424,8348,4439,8335,4453,8321,4465,8306,4476,8291,4485,
8274,4492,8257,4497,8240,4500,8222,4501,8205,4501,8188,4498,8171,4493,
8154,4487,8139,4478,8124,4468,8110,4456,8097,4443,8085,4428,8075,4412,
8066,4394,8058,4376,8052,4357,8048,4337,8047,4324;
PU8222,4501;PD8223,4295;
PU8267,4294;PD8267,4494;
PU8311,4473;PD8312,4293;
PU8356,4293;PD8356,4430;
PU8227,4526;PD8226,4526,8225,4523,8224,4518,8224,4511,8222,4501,8221,4490,
8220,4477,8219,4463,8219,4446,8218,4428,8217,4409,8216,4389,8215,4368,
8215,4346,8214,4323,8214,4301,8213,4278,8213,4255,8213,4233,8213,4212,
8213,4208;
PU8214,4206;PD8223,4295;
PU8223,4346;PD8213,4246;
PU8214,4308;PD8223,4398;
PU8223,4450;PD8216,4381;
PU8222,4191;PD8230,4191,8265,4195,8298,4202,8328,4213,8354,4227,8375,4244,
8390,4262,8399,4282,8401,4303;
PU8401,4292;PD8223,4295;
PU8220,4269;PD8392,4266;
PU8372,4241;PD8218,4243;
PU8215,4217;PD8333,4215;
PU;SP1;LA1,4,2,4;
PU;SP7;LA1,4,2,4;
PU;PW0.3;
PU7364,2673;PD7334,2679,7310,2697,7294,2724,7291,2754,7300,2783,7321,2806,
7349,2818,7379,2818,7407,2806,7428,2783,7437,2754,7434,2724,7419,2697,
7394,2679,7364,2673;
PU;SP1;LA1,4,2,4;
PU;SP7;LA1,4,2,4;
PU;PW0.3;
PU8014,4325;PD8021,4348,8034,4362;
PU;SP1;LA1,4,2,4;
PU;PW0.3;
PU8311,4655;PD8289,4511;
PU8284,4513;PD8307,4662;
PU8303,4665;PD8279,4515;
PU8274,4517;PD8298,4667;
PU8293,4669;PD8270,4519;
PU8265,4520;PD8289,4670;
PU8284,4671;PD8260,4522;
PU8255,4523;PD8279,4672;
PU8274,4672;PD8250,4524;
PU8245,4525;PD8269,4672;
PU8264,4671;PD8240,4525;
PU8235,4526;PD8259,4670;
PU8253,4664;PD8230,4526;
PU8253,4664;PD8259,4670,8264,4671,8269,4672,8274,4672,8279,4672,8284,4671,
8289,4670,8293,4669,8298,4667,8303,4665,8307,4662,8311,4655;
PU;SP7;LA1,4,2,4;
PU;PW0.3;
PU8254,4665;PD8238,4676,8223,4702,8220,4733,8229,4762,8249,4784,8277,4797,
8308,4797,8336,4784,8356,4762,8366,4733,8363,4702,8347,4676,8323,4658,
8311,4655;
PU;SP1;LA1,4,2,4;
PU;SP7;LA1,4,2,4;
PU;PW0.3;
PU4938,3607;PD4908,3614,4884,3632,4868,3658,4865,3688,4875,3717,4895,3739,
4923,3752,4953,3752,4981,3739,5001,3717,5011,3688,5007,3658,4992,3632,
4968,3614,4938,3607;
PU;SP1;LA1,4,2,4;
PU;PW0.3;
PU9077,3119;PD9075,3139,9070,3159,9065,3179,9058,3197,9050,3215,9040,3232,
9035,3238;
PU8840,3290;PD8827,3280,8815,3269,8804,3255,8793,3241,8784,3225,8776,3208,
8770,3190,8765,3171,8761,3151,8759,3131,8759,3111,8760,3091,8762,3070,
8767,3051,8772,3031,8779,3013,8787,2995,8797,2978,8808,2963,8820,2949,
8832,2936,8846,2925,8860,2916,8867,2912;
PU9056,2992;PD9061,3002,9067,3020,9072,3039,9076,3059,9078,3079,9078,3099,
9077,3119;
PU8769,3187;PD8765,3168,8761,3149,8760,3129,8759,3109,8761,3089,8763,3069,
8768,3050,8774,3031,8781,3012,8790,2995,8799,2979,8810,2964,8822,2950,
8835,2937,8849,2927,8863,2918,8869,2915;
PU9056,2992;PD9062,3005,9068,3023;
PU8879,3101;PD8894,2960;
PU8858,2921;PD8839,3097;
PU8800,3093;PD8814,2958;
PU9077,3124;PD9073,3130,9062,3135,9047,3138,9026,3141,9001,3142,9001,3142;
PU8894,3135;PD8882,3133,8852,3128,8826,3121,8802,3114,8784,3107,8770,3100,
8762,3093,8760,3086;
PU8761,3089;PD8894,3102;
PU8894,3111;PD8768,3098;
PU8787,3108;PD8894,3119;
PU8894,3127;PD8821,3120;
PU7538,3405;PD7927,3715;
PU7962,3659;PD7561,3356,7555,3357,7551,3360,7549,3364,7546,3367,7544,3371,
7542,3375,7540,3379,7538,3383,7537,3388,7536,3393,7536,3398,7538,3405;
PU7469,3193;PD7502,3086;
PU7496,3087;PD7462,3200;
PU7457,3202;PD7491,3087;
PU7485,3087;PD7452,3203;
PU7448,3203;PD7480,3087;
PU7474,3086;PD7443,3202;
PU7439,3201;PD7469,3085;
PU7464,3084;PD7434,3200;
PU7431,3198;PD7459,3081;
PU7454,3079;PD7427,3195;
PU7423,3191;PD7449,3077;
PU7445,3074;PD7419,3187;
PU7417,3177;PD7440,3070;
PU7417,3177;PD7419,3187,7423,3191,7427,3195,7431,3198,7434,3200,7439,3201,
7443,3202,7448,3203,7452,3203,7457,3202,7462,3200,7469,3193;
PU7415,2947;PD7402,2809;
PU7339,2815;PD7374,3126,7379,3129,7384,3131,7389,3131,7394,3132,7399,3132,
7403,3132,7408,3131;
PU7263,3306;PD7260,3288,7260,3270,7260,3252,7263,3235,7267,3218,7272,3201,
7278,3185,7286,3170,7296,3156,7306,3144,7318,3132,7330,3123,7344,3114,
7351,3111;
PU7509,3135;PD7519,3144,7531,3157,7541,3171,7550,3185,7558,3201,7565,3218,
7570,3235,7574,3252,7576,3270,7577,3288,7576,3306,7574,3324,7570,3341,
7566,3355;
PU7538,3406;PD7531,3414,7519,3426,7506,3436,7493,3444,7479,3451,7464,3456,
7449,3460,7434,3461,7418,3461,7403,3460,7387,3456,7372,3451,7358,3444,
7344,3436,7330,3426,7318,3414,7306,3401,7296,3388,7286,3373,7278,3357,
7272,3340,7267,3323,7263,3306;
PU7576,3305;PD7576,3274,7570,3243,7558,3214,7540,3187,7518,3164,7504,3153;
PU7373,3125;PD7371,3125,7342,3135,7317,3151,7295,3171,7278,3195,7266,3223,
7260,3253;
PU7342,3135;PD7418,3279;
PU7453,3263;PD7435,3229;
PU7424,3208;PD7384,3133;
PU7463,3199;PD7488,3247;
PU7523,3230;PD7491,3169;
PU7351,3111;PD7347,3115,7343,3127,7342,3145,7344,3168,7349,3195,7357,3226,
7367,3258,7378,3292,7392,3325,7406,3356,7421,3384,7436,3408,7450,3427,
7463,3441,7474,3448,7483,3449;
PU7414,3370;PD7418,3279;
PU7399,3243;PD7395,3332;
PU7376,3286;PD7380,3207;
PU7361,3171;PD7358,3231;
PU7284,3368;PD7293,3379,7308,3387,7326,3391,7349,3390,7373,3385,7400,3376,
7427,3364,7454,3347,7480,3329,7503,3308,7523,3287,7539,3265,7550,3243,
7556,3223,7557,3205,7553,3190;
PU7558,3214;PD7418,3279;
PU7417,3302;PD7552,3239;
PU7536,3268;PD7416,3325;
PU7415,3347;PD7507,3305;
PU;SP7;LA1,4,2,4;
PU;PW0.3;
PU9050,3612;PD9073,3622,9103,3622,9108,3620;
PU9157,3528;PD9142,3503,9118,3485,9101,3482;
PU;SP1;LA1,4,2,4;
PU;PW0.3;
PU9353,3327;PD9070,3159;
PU9069,3165;PD9352,3333;
PU9350,3338;PD9068,3170;
PU9066,3176;PD9348,3343;
PU9345,3348;PD9064,3181;
PU9062,3186;PD9343,3352;
PU9340,3357;PD9060,3192;
PU9058,3197;PD9337,3362;
PU9334,3366;PD9056,3202;
PU9053,3207;PD9331,3370;
PU9328,3374;PD9051,3212;
PU9048,3217;PD9323,3378,9328,3374,9331,3370,9334,3366,9337,3362,9340,3357,
9343,3352,9345,3348,9348,3343,9350,3338,9352,3333,9353,3327;
PU;SP7;LA1,4,2,4;
PU;PW0.3;
PU9399,3316;PD9370,3322,9352,3336;
PU9330,3373;PD9327,3396,9336,3425,9357,3447,9384,3460,9414,3460,9442,3447,
9462,3425,9471,3396,9468,3366,9453,3340,9429,3322,9399,3316;
PU;SP1;LA1,4,2,4;
PU;PW0.3;
PU6506,3803;PD6479,3836;
PU6483,3838;PD6518,3794;
PU6524,3792;PD6488,3839;
PU6493,3841;PD6530,3791;
PU6535,3791;PD6498,3843;
PU6502,3846;PD6540,3792;
PU6545,3793;PD6506,3848;
PU6511,3851;PD6549,3795;
PU6552,3798;PD6514,3855;
PU6518,3858;PD6555,3801;
PU6558,3805;PD6521,3862;
PU6525,3866;PD6559,3811;
PU6556,3823;PD6528,3871;
PU6556,3823;PD6559,3811,6558,3805,6555,3801,6552,3798,6549,3795,6545,3793,
6540,3792,6535,3791,6530,3791,6524,3792,6518,3794,6506,3803;
PU6731,3676;PD7291,3381;
PU7288,3376;PD6730,3671;
PU6729,3666;PD7286,3371;
PU7283,3367;PD6727,3661;
PU6726,3656;PD7280,3362;
PU7278,3357;PD6725,3650;
PU6724,3645;PD7276,3352;
PU7274,3347;PD6723,3640;
PU6722,3635;PD7272,3341;
PU7270,3336;PD6721,3629;
PU6720,3624;PD7269,3331;
PU7267,3325;PD6720,3618,6720,3624,6721,3629,6722,3635,6723,3640,6724,3645,
6725,3650,6726,3656,6727,3661,6729,3666,6730,3671,6731,3676;
PU6729,3755;PD6716,3788,6698,3818,6677,3844,6652,3865,6626,3880,6599,3888,
6571,3891,6560,3888;
PU6472,3812;PD6470,3806,6462,3775,6460,3742,6462,3707,6471,3673,6484,3640,
6501,3610,6523,3584,6547,3563,6573,3548,6601,3540,6628,3538,6655,3542,
6679,3554,6700,3571,6717,3594,6717,3594;
PU6739,3698;PD6737,3721,6729,3755;
PU6570,3550;PD6594,3542,6619,3540,6642,3545,6664,3556,6684,3574,6701,3597,
6713,3624,6722,3655,6725,3688,6724,3722,6718,3756,6707,3788,6692,3818,
6674,3843,6653,3863,6630,3878;
PU6721,3739;PD6600,3714;
PU6607,3671;PD6725,3695;
PU6720,3650;PD6615,3628;
PU6623,3585;PD6703,3602;
PU6736,3726;PD6731,3733,6721,3739,6707,3744,6688,3749,6666,3751,6641,3752,
6615,3752,6588,3751,6561,3747,6537,3743,6514,3738,6495,3731,6480,3724,
6469,3717,6464,3709,6463,3702;
PU6537,3743;PD6600,3714;
PU6630,3720;PD6569,3749;
PU6606,3752;PD6660,3727;
PU6691,3733;PD6649,3752;
PU6531,3784;PD6532,3776,6537,3743,6544,3709,6553,3675,6564,3642,6577,3613,
6590,3587,6604,3566,6618,3551,6631,3542,6642,3539;
PU6631,3542;PD6600,3714;
PU6584,3721;PD6614,3554;
PU6595,3579;PD6568,3729;
PU6552,3736;PD6573,3622;
PU;SP7;LA1,4,2,4;
PU;PW0.3;
PU5924,2603;PD5894,2609,5870,2627,5855,2653,5852,2683,5861,2711,5881,2734,
5909,2746,5939,2746,5966,2734,5987,2711,5996,2683,5993,2653,5977,2627,
5953,2609,5924,2603;
PU;SP1;LA1,4,2,4;
PU;PW0.3;
PU8229,3920;PD8230,3925;
PU8326,3593;PD8792,3240;
PU8790,3235;PD8323,3590;
PU8320,3585;PD8787,3230;
PU8784,3225;PD8317,3581;
PU8314,3576;PD8782,3220;
PU8779,3215;PD8311,3572;
PU8309,3567;PD8777,3210;
PU8775,3204;PD8307,3563;
PU8304,3558;PD8773,3199;
PU8771,3193;PD8302,3553;
PU8300,3548;PD8769,3187;
PU8767,3181;PD8299,3542,8300,3548,8302,3553,8304,3558,8307,3563,8309,3567,
8311,3572,8314,3576,8317,3581,8320,3585,8323,3590,8326,3593;
PU8055,3566;PD7574,3323;
PU7573,3329;PD8054,3572;
PU8053,3577;PD7572,3334;
PU7571,3340;PD8047,3580;
PU8039,3582;PD7614,3368;
PU7583,3352;PD7569,3345;
PU7567,3351;PD7573,3354;
PU7639,3387;PD8032,3584;
PU8025,3586;PD7663,3405;
PU7688,3424;PD8018,3589;
PU8012,3592;PD7712,3442;
PU7736,3460;PD8006,3595;
PU8000,3598;PD7760,3478;
PU7784,3496;PD7995,3601;
PU8052,3579;PD8053,3577,8054,3572,8055,3566;
PU8055,3569;PD8057,3565,8065,3550,8075,3536,8086,3524,8098,3513,8110,3503,
8124,3495,8138,3489,8152,3484,8167,3481,8182,3480,8197,3481,8211,3483,
8226,3487,8241,3493,8254,3500,8267,3509,8279,3520,8291,3531,8299,3542;
PU8326,3593;PD8331,3607,8335,3625,8336,3633;
PU8319,3755;PD8315,3764,8307,3779,8297,3792,8286,3805,8274,3816,8266,3822;
PU8336,3633;PD8335,3625,8331,3608,8325,3592;
PU8300,3544;PD8291,3533,8279,3521,8267,3511,8254,3502,8240,3495,8226,3489,
8211,3485,8196,3483,8181,3482,8167,3483,8152,3486,8137,3491,8124,3497,
8110,3506,8097,3515,8086,3526,8075,3538,8065,3552,8057,3566,8055,3571;
PU8181,3482;PD8185,3610;
PU8224,3649;PD8220,3487;
PU8258,3505;PD8262,3662;
PU8300,3647;PD8298,3541;
PU8182,3480;PD8181,3482,8181,3491,8182,3507,8182,3529,8183,3556,8184,3587,
8184,3609;
PU8184,3598;PD8184,3573;
PU8183,3528;PD8183,3547;
PU8259,3663;PD8234,3663;
PU8238,3670;PD8240,3670;
PU8814,2719;PD8852,2921;
PU8856,2918;PD8817,2711;
PU8821,2707;PD8852,2868;
PU8855,2885;PD8861,2916;
PU8865,2913;PD8864,2907;
PU8852,2845;PD8825,2704;
PU8829,2702;PD8854,2832;
PU8858,2823;PD8834,2701;
PU8838,2699;PD8861,2815;
PU8865,2808;PD8843,2699;
PU8847,2699;PD8869,2803;
PU8872,2797;PD8852,2699;
PU8857,2700;PD8876,2793;
PU8880,2788;PD8862,2702;
PU8868,2709;PD8884,2785;
PU8868,2709;PD8862,2702,8857,2700,8852,2699,8847,2699,8843,2699,8838,2699,
8834,2701,8829,2702,8825,2704,8821,2707,8817,2711,8814,2719;
PU;SP7;LA1,4,2,4;
PU;PW0.3;
PU8830,2585;PD8801,2591,8777,2609,8762,2634,8759,2664,8768,2692,8788,2714,
8812,2725;
PU8872,2713;PD8891,2692,8901,2664,8898,2634,8883,2609,8859,2591,8830,2585;
PU;SP1;LA1,4,2,4;
PU;SP7;LA1,4,2,4;
PU;PW0.3;
PU4415,2461;PD4386,2468,4363,2485,4348,2510,4345,2540,4354,2568,4373,2590,
4400,2602,4430,2602,4457,2590,4477,2568,4486,2540,4483,2510,4468,2485,
4444,2468,4415,2461;
PU;SP1;LA1,4,2,4;
PU;SP7;LA1,4,2,4;
PU;PW0.3;
PU7301,2820;PD7289,2840,7286,2870,7295,2898,7315,2920,7328,2926;
PU;SP1;LA1,4,2,4;
PU;PW0.3;
PU6023,3270;PD6478,3653;
PU6480,3648;PD6024,3264;
PU6025,3260;PD6482,3643;
PU6485,3639;PD6028,3255;
PU6030,3252;PD6487,3634;
PU6490,3629;PD6032,3248;
PU6035,3244;PD6492,3625;
PU6495,3620;PD6038,3240;
PU6041,3237;PD6498,3615;
PU6501,3611;PD6044,3233;
PU6047,3230;PD6504,3607;
PU6507,3603;PD6051,3227;
PU6056,3225;PD6510,3599;
PU6056,3225;PD6051,3227,6047,3230,6044,3233,6041,3237,6038,3240,6035,3244,
6032,3248,6030,3252,6028,3255,6025,3260,6024,3264,6023,3270;
PU5963,3031;PD5957,2739;
PU5952,2742;PD5959,3036;
PU5954,3039;PD5947,2743;
PU5942,2745;PD5950,3041;
PU5945,3042;PD5937,2746;
PU5932,2747;PD5941,3043;
PU5936,3043;PD5926,2747;
PU5921,2747;PD5932,3043;
PU5927,3043;PD5916,2747;
PU5910,2746;PD5922,3043;
PU5918,3042;PD5905,2745;
PU5900,2743;PD5913,3040;
PU5908,3035;PD5895,2741;
PU5908,3035;PD5913,3040,5918,3042,5922,3043,5927,3043,5932,3043,5936,3043,
5941,3043,5945,3042,5950,3041,5954,3039,5959,3036,5963,3031;
PU6064,3214;PD6059,3224;
PU6023,3272;PD6013,3281,5990,3296,5964,3305,5938,3310,5912,3308,5887,3301,
5864,3289,5843,3272,5827,3251,5815,3227,5808,3200,5806,3172,5809,3144,
5817,3116,5830,3091,5847,3068,5867,3049,5891,3034,5903,3030;
PU5970,3022;PD5994,3029,6017,3041,6037,3058,6054,3079,6066,3103,6073,3130,
6075,3158,6072,3186,6064,3214;
PU5969,3023;PD5992,3029,6015,3040,6036,3057,6052,3078,6064,3102,6072,3128,
6074,3156,6071,3185,6064,3212,6058,3225;
PU6023,3272;PD6014,3280,5991,3295,5966,3305,5940,3309;
PU6064,3212;PD5940,3165;
PU5953,3131;PD6073,3177;
PU6073,3138;PD5966,3097;
PU5979,3063;PD6061,3094;
PU6065,3212;PD6062,3212,6054,3211,6042,3207,6026,3203,6007,3196,5986,3188,
5962,3180,5938,3171,5914,3162,5891,3153,5870,3144,5851,3136,5836,3130,
5825,3124,5818,3120,5816,3118;
PU5926,3166;PD5940,3165;
PU5971,3177;PD5957,3178;
PU5989,3190;PD6002,3189;
PU6033,3200;PD6023,3201;
PU5888,3302;PD5887,3299,5887,3292,5889,3279,5893,3262,5900,3242,5907,3219,
5916,3193,5926,3166,5936,3140,5947,3114,5957,3090,5967,3070,5975,3052,
5983,3039,5988,3031,5992,3029,5940,3165;
PU5937,3166;PD5987,3033;
PU5978,3048;PD5933,3166;
PU5930,3166;PD5964,3076;
PU6659,4111;PD6643,3871;
PU6638,3874;PD6655,4119;
PU6650,4122;PD6633,3876;
PU6628,3879;PD6646,4125;
PU6641,4126;PD6623,3881;
PU6618,3883;PD6637,4127;
PU6632,4128;PD6613,3885;
PU6608,3886;PD6628,4128;
PU6623,4128;PD6603,3888;
PU6598,3888;PD6619,4127;
PU6614,4125;PD6593,3889;
PU6588,3890;PD6609,4123;
PU6604,4115;PD6583,3891;
PU6604,4115;PD6609,4123,6614,4125,6619,4127,6623,4128,6628,4128,6632,4128,
6637,4127,6641,4126,6646,4125,6650,4122,6655,4119,6659,4111;
PU;SP7;LA1,4,2,4;
PU;PW0.3;
PU6600,4110;PD6583,4123,6568,4149,6565,4178,6574,4206,6594,4228,6621,4240,
6650,4240,6677,4228,6697,4206,6706,4178,6703,4149,6689,4123,6664,4106,
6661,4105;
PU;SP1;LA1,4,2,4;
PU;PW0.3;
PU5044,3555;PD4968,3614;
PU4973,3616;PD5057,3549;
PU5064,3549;PD4977,3619;
PU4982,3622;PD5070,3550;
PU5075,3551;PD4986,3625;
PU4990,3629;PD5079,3553;
PU5083,3555;PD4993,3633;
PU4996,3637;PD5086,3558;
PU5089,3561;PD4999,3641;
PU5002,3645;PD5091,3565;
PU5093,3569;PD5004,3650;
PU5006,3655;PD5093,3574;
PU5087,3585;PD5008,3660;
PU5087,3585;PD5093,3574,5093,3569,5091,3565,5089,3561,5086,3558,5083,3555,
5079,3553,5075,3551,5070,3550,5064,3549,5057,3549,5044,3555;
PU5257,3496;PD5825,3248;
PU5823,3243;PD5254,3491;
PU5253,3486;PD5820,3238;
PU5818,3233;PD5252,3481;
PU5250,3475;PD5816,3228;
PU5814,3223;PD5249,3470;
PU5247,3465;PD5812,3218;
PU5811,3213;PD5246,3460;
PU5244,3455;PD5809,3208;
PU5808,3202;PD5243,3450;
PU5242,3444;PD5807,3197;
PU5807,3191;PD5241,3439,5242,3444,5243,3450,5244,3455,5246,3460,5247,3465,
5249,3470,5250,3475,5252,3481,5253,3486,5254,3491,5257,3496;
PU5203,3613;PD5180,3631,5156,3645,5130,3655,5103,3659,5077,3658,5052,3652,
5048,3650;
PU4986,3579;PD4983,3559,4983,3533,4989,3506,4999,3481,5015,3457,5034,3435,
5056,3417,5081,3403,5107,3394,5134,3390,5160,3391,5185,3396,5207,3407,
5225,3423,5239,3442,5243,3450;
PU5254,3489;PD5254,3489,5254,3516,5248,3542,5237,3568,5222,3592,5203,3613;
PU5139,3389;PD5163,3391,5185,3398,5205,3410,5222,3426,5234,3446,5242,3470,
5246,3495,5244,3521,5238,3547,5227,3573,5212,3596,5193,3617,5171,3635,
5148,3647,5123,3656,5098,3659;
PU5203,3607;PD5118,3524;
PU5142,3498;PD5224,3578;
PU5239,3543;PD5166,3471;
PU5190,3444;PD5246,3499;
PU5213,3603;PD5207,3607,5198,3607,5185,3604,5170,3598,5153,3590,5135,3579,
5116,3565,5103,3555;
PU5083,3538;PD5079,3535,5063,3518,5048,3503,5037,3487,5028,3473,5023,3462,
5021,3452,5024,3446;
PU5071,3527;PD5118,3524;
PU5140,3545;PD5107,3547;
PU5119,3568;PD5160,3566;
PU5182,3586;PD5150,3588;
PU5049,3553;PD5053,3547,5071,3527,5090,3506,5111,3486,5132,3467,5152,3451,
5171,3437,5188,3427,5203,3420,5214,3418,5221,3419;
PU5214,3418;PD5119,3524;
PU5106,3525;PD5199,3422;
PU5177,3434;PD5095,3526;
PU5083,3526;PD5146,3456;
PU7574,3253;PD7579,3250,7582,3244,7583,3239,7584,3234,7584,3230,7583,3226,
7581,3222,7578,3218,7576,3214,7571,3211,7566,3208,7561,3208;
PU;SP7;LA1,4,2,4;
PU;PW0.3;
PU7582,3155;PD7561,3160;
PU7597,3295;PD7623,3283,7643,3261,7652,3233,7649,3204,7634,3179,7611,3161,
7582,3155;
PU;SP1;LA1,4,2,4;
PU;SP7;LA1,4,2,4;
PU;SP1;LA1,4,2,4;
PU;SP7;LA1,4,2,4;
PU;PW0.3;
PU2658,1957;PD2630,1963,2606,1980,2592,2005,2588,2034,2598,2061,2617,2083,
2643,2095,2672,2095,2699,2083,2718,2061,2727,2034,2724,2005,2709,1980,
2686,1963,2658,1957;
PU;SP1;LA1,4,2,4;
PU;PW0.3;
PU4533,2852;PD4463,2586;
PU4458,2590;PD4530,2861;
PU4527,2865;PD4453,2593;
PU4448,2596;PD4522,2869;
PU4518,2872;PD4443,2598;
PU4437,2600;PD4514,2874;
PU4509,2876;PD4432,2602;
PU4426,2603;PD4505,2877;
PU4500,2878;PD4421,2604;
PU4415,2604;PD4495,2879;
PU4490,2878;PD4409,2603;
PU4403,2602;PD4484,2873,4490,2878,4495,2879,4500,2878,4505,2877,4509,2876,
4514,2874,4518,2872,4522,2869,4527,2865,4530,2861,4533,2852;
PU4594,3055;PD5010,3463;
PU5014,3458;PD4595,3049;
PU4598,3044;PD5017,3454;
PU5021,3449;PD4601,3041;
PU4604,3037;PD5024,3445;
PU5028,3441;PD4607,3033;
PU4611,3030;PD5032,3437;
PU5036,3433;PD4614,3027;
PU4619,3024;PD5040,3429;
PU5045,3426;PD4622,3021;
PU4627,3018;PD5049,3422;
PU5054,3419;PD4633,3017,4627,3018,4622,3021,4619,3024,4614,3027,4611,3030,
4607,3033,4604,3037,4601,3041,4598,3044,4595,3049,4594,3055;
PU4594,3058;PD4586,3064,4561,3076,4536,3084,4510,3087,4486,3085,4463,3079,
4443,3068,4427,3053,4415,3034,4407,3012,4405,2989,4407,2964,4415,2940,
4427,2916,4443,2894,4463,2874,4475,2866;
PU4537,2838;PD4562,2835,4586,2836,4609,2843,4629,2854,4645,2869,4657,2887,
4664,2909,4667,2932,4664,2957,4657,2982,4645,3006,4637,3017;
PU4548,2836;PD4573,2835,4596,2839,4618,2848,4636,2860,4650,2877,4660,2897,
4665,2920,4665,2944,4661,2969,4651,2993,4637,3016,4636,3017;
PU4594,3058;PD4574,3070,4549,3080,4524,3086;
PU4598,3034;PD4536,2961;
PU4563,2938;PD4631,3017;
PU4653,2989;PD4590,2915;
PU4616,2892;PD4665,2948;
PU4596,3041;PD4592,3038,4581,3029,4568,3017,4554,3003,4540,2988,4525,2972,
4511,2955,4498,2938,4486,2922,4476,2908,4468,2896,4463,2886,4461,2879,
4462,2875;
PU4518,2963;PD4536,2961;
PU4554,2982;PD4537,2985;
PU4557,3006;PD4572,3004;
PU4591,3025;PD4579,3027;
PU4427,3053;PD4428,3050,4432,3043,4441,3034,4454,3021,4470,3007,4487,2990,
4507,2972,4529,2954,4550,2936,4571,2920,4590,2904,4608,2891,4622,2880,
4634,2873,4641,2869,4645,2869;
PU4643,2868;PD4536,2961;
PU4532,2961;PD4636,2872;
PU4620,2882;PD4527,2962;
PU4522,2963;PD4594,2902;
PU3019,2133;PD2727,2022;
PU2727,2028;PD3016,2137;
PU3013,2142;PD2727,2034;
PU2726,2040;PD3009,2147;
PU3006,2151;PD2725,2046;
PU2723,2051;PD3002,2156;
PU2999,2160;PD2721,2056;
PU2718,2061;PD2996,2165;
PU2992,2170;PD2715,2066;
PU2711,2071;PD2988,2174;
PU2985,2179;PD2707,2076;
PU2985,2179;PD2988,2174,2992,2170,2996,2165,2999,2160,3002,2156,3006,2151,
3009,2147,3013,2142,3016,2137,3019,2133;
PU;SP2;LA1,4,2,4;
PU;PW0.3;
PU3172,2276;PD3147,2294,3120,2308,3093,2317,3067,2322,3041,2322,3019,2317,
3000,2307,2985,2294,2974,2276,2969,2255,2969,2232,2974,2207,2985,2182,
2992,2170;
PU3013,2142;PD3019,2135,3042,2114,3067,2096,3094,2082,3121,2073,3148,2068,
3173,2068,3195,2073,3214,2083,3230,2096,3240,2114,3245,2135,3245,2158,
3240,2183,3229,2208,3214,2232,3195,2255,3172,2276;
PU3065,2097;PD3090,2084,3116,2075,3142,2070,3166,2071,3188,2076,3207,2085,
3222,2099,3233,2117,3238,2137,3239,2160,3235,2184,3225,2209,3211,2233,
3194,2255,3173,2275,3149,2293;
PU3173,2275;PD3107,2195;
PU3136,2171;PD3199,2249;
PU3221,2217;PD3164,2147;
PU3193,2123;PD3236,2176;
PU3176,2273;PD3168,2277,3158,2279,3145,2278,3131,2273,3116,2265,3101,2255,
3086,2242,3072,2228,3059,2212,3048,2195,3039,2179,3033,2163,3030,2149,
3029,2136,3032,2125,3037,2117;
PU3065,2220;PD3107,2195;
PU3123,2215;PD3083,2239;
PU3103,2257;PD3140,2235;
PU3156,2255;PD3128,2272;
PU2985,2294;PD2986,2291,2992,2285,3002,2275,3016,2262,3033,2247,3054,2229,
3077,2210,3100,2191,3124,2172,3147,2153,3169,2137,3189,2122,3205,2110,
3217,2102,3226,2097,3229,2096;
PU3222,2099;PD3107,2195;
PU3097,2201;PD3208,2108;
PU3186,2124;PD3086,2207;
PU3075,2214;PD3151,2150;
PU;SP1;LA1,4,2,4;
PU;PW0.3;
PU6044,3022;PD6021,3044;
PU6024,3046;PD6056,3016;
PU6062,3016;PD6028,3049;
PU6031,3052;PD6067,3017;
PU6071,3019;PD6034,3056;
PU6038,3059;PD6075,3021;
PU6079,3024;PD6041,3062;
PU6044,3066;PD6081,3027;
PU6083,3031;PD6047,3069;
PU6050,3073;PD6086,3035;
PU6086,3040;PD6052,3077;
PU6055,3081;PD6086,3046;
PU6081,3058;PD6057,3085;
PU6081,3058;PD6086,3046,6086,3040,6086,3035,6083,3031,6081,3027,6079,3024,
6075,3021,6071,3019,6067,3017,6062,3016,6056,3016,6044,3022;
PU;SP7;LA1,4,2,4;
PU;PW0.3;
PU6080,2953;PD6052,2959,6029,2975,6015,3000,6014,3010;
PU6085,3089;PD6095,3089,6121,3078,6140,3056,6149,3029,6146,3000,6132,2975,
6108,2959,6080,2953;
PU;SP1;LA1,4,2,4;
PU;PW0.3;
PU5199,4100;PD5161,3642;
PU5156,3645;PD5196,4107;
PU5192,4111;PD5151,3647;
PU5146,3649;PD5188,4114;
PU5184,4116;PD5141,3651;
PU5136,3653;PD5180,4118;
PU5176,4120;PD5131,3654;
PU5126,3655;PD5172,4121;
PU5168,4122;PD5121,3657;
PU5116,3657;PD5164,4123;
PU5160,4123;PD5110,3658;
PU5105,3659;PD5156,4123;
PU5151,4119;PD5100,3659;
PU5151,4119;PD5156,4123,5160,4123,5164,4123,5168,4122,5172,4121,5176,4120,
5180,4118,5184,4116,5188,4114,5192,4111,5196,4107,5199,4100;
PU;SP2;LA1,4,2,4;
PU;PW0.3;
PU5277,4283;PD5258,4306,5236,4325,5213,4340,5188,4350,5163,4355,5140,4355,
5118,4350,5098,4340,5082,4325,5070,4305,5063,4283,5060,4258,5062,4231,
5068,4204,5080,4178,5095,4153,5114,4130,5135,4111,5139,4109;
PU5209,4080;PD5232,4080,5254,4086,5273,4096,5289,4111,5301,4130,5309,4153,
5312,4178,5310,4204,5303,4232,5292,4258,5277,4283;
PU5301,4238;PD5308,4213,5310,4188,5308,4164,5301,4143,5289,4124,5274,4109,
5254,4098,5233,4092,5210,4090,5204,4091;
PU5143,4112;PD5138,4115,5116,4131,5098,4151,5082,4174,5071,4198;
PU5098,4151;PD5186,4218;
PU5208,4191;PD5122,4126;
PU5185,4129;PD5229,4164;
PU5252,4136;PD5200,4098;
PU5103,4142;PD5098,4151,5095,4163,5096,4176,5101,4192,5109,4208,5120,4225,
5133,4241,5149,4257,5166,4270,5183,4283,5201,4292,5218,4299,5234,4302,
5248,4303,5260,4300,5269,4293;
PU5166,4270;PD5186,4218;
PU5164,4201;PD5144,4252;
PU5124,4230;PD5142,4185;
PU5120,4168;PD5106,4203;
PU5097,4339;PD5102,4338,5110,4332,5120,4322,5134,4308,5149,4291,5166,4270,
5183,4248,5201,4225,5218,4201,5234,4178,5247,4156,5259,4137,5268,4121,
5274,4109,5276,4101,5274,4097;
PU5274,4109;PD5186,4218;
PU5181,4231;PD5266,4126;
PU5252,4150;PD5176,4244;
PU5171,4258;PD5229,4185;
PU;SP1;LA1,4,2,4;
PU;PW0.3;
PU3936,3322;PD4428,3054;
PU4425,3050;PD3932,3319;
PU3929,3315;PD4421,3045;
PU4418,3041;PD3927,3310;
PU3925,3305;PD4416,3036;
PU4413,3031;PD3924,3301;
PU3922,3296;PD4411,3026;
PU4410,3021;PD3921,3291;
PU3920,3286;PD4408,3016;
PU4407,3010;PD3919,3281;
PU3919,3276;PD4406,3005;
PU4405,2999;PD3920,3269,3919,3276,3919,3281,3920,3286,3921,3291,3922,3296,
3924,3301,3925,3305,3927,3310,3929,3315,3932,3319,3936,3322;
PU3874,3439;PD3852,3456,3828,3469,3803,3479,3778,3484,3755,3485,3733,3480,
3714,3471,3699,3459,3688,3442,3681,3422,3679,3400,3683,3377,3690,3352,
3703,3329,3720,3307,3739,3286,3762,3269,3786,3255,3811,3246,3836,3241,
3859,3240,3881,3245,3900,3253,3915,3266,3919,3272;
PU3934,3320;PD3934,3325,3931,3348,3923,3372,3911,3396,3894,3418,3874,3439;
PU3903,3408;PD3917,3385,3927,3362,3932,3338,3933,3319;
PU3919,3275;PD3907,3261,3890,3250,3869,3244,3847,3242,3822,3244,3798,3251,
3773,3262,3750,3277,3729,3296,3711,3317;
PU3739,3287;PD3807,3362;
PU3834,3339;PD3768,3265;
PU3802,3250;PD3860,3315;
PU3887,3292;PD3842,3242;
PU3739,3287;PD3737,3292,3738,3300,3742,3311,3748,3323,3756,3337,3766,3352,
3778,3368,3791,3383,3804,3397,3818,3410,3831,3422,3843,3431,3854,3437,
3863,3441,3870,3441,3874,3438;
PU3791,3383;PD3807,3362;
PU3790,3343;PD3774,3363;
PU3759,3342;PD3773,3324;
PU3756,3305;PD3745,3319;
PU3699,3459;PD3702,3457,3709,3452,3720,3444,3734,3432,3751,3417,3770,3401,
3791,3383,3812,3364,3833,3345,3853,3327,3871,3310,3887,3296,3899,3283,
3909,3274,3914,3268,3915,3266;
PU3914,3268;PD3807,3362;
PU3803,3367;PD3906,3277;
PU3891,3291;PD3799,3373;
PU3795,3378;PD3866,3316;
PU3140,2839;PD3137,2299;
PU3132,2302;PD3135,2843;
PU3130,2846;PD3127,2305;
PU3122,2307;PD3125,2848;
PU3120,2849;PD3116,2309;
PU3111,2311;PD3115,2851;
PU3111,2852;PD3105,2313;
PU3100,2315;PD3106,2853;
PU3101,2854;PD3095,2317;
PU3089,2318;PD3096,2855;
PU3091,2855;PD3084,2319;
PU3079,2320;PD3086,2853,3091,2855,3096,2855,3101,2854,3106,2853,3111,2852,
3115,2851,3120,2849,3125,2848,3130,2846,3135,2843,3140,2839;
PU3198,3051;PD3700,3335;
PU3703,3330;PD3201,3046;
PU3205,3041;PD3705,3325;
PU3709,3320;PD3208,3037;
PU3211,3032;PD3712,3315;
PU3716,3311;PD3215,3027;
PU3218,3023;PD3720,3306;
PU3723,3302;PD3221,3018;
PU3225,3014;PD3727,3298;
PU3732,3293;PD3228,3009;
PU3232,3004;PD3736,3289;
PU3232,3004;PD3228,3009,3225,3014,3221,3018,3218,3023,3215,3027,3211,3032,
3208,3037,3205,3041,3201,3046,3198,3051;
PU3194,3052;PD3171,3071,3147,3085,3122,3095,3096,3101,3071,3101,3047,3096,
3026,3087,3009,3073,2995,3055,2986,3034,2983,3010,2984,2985,2990,2959,
3001,2934,3016,2910,3035,2889,3057,2870,3081,2856,3087,2854;
PU3138,2840;PD3158,2840,3181,2845,3202,2855,3220,2869,3233,2887,3242,2908,
3246,2931,3245,2956,3238,2982,3228,3007,3219,3020;
PU3208,3036;PD3194,3052;
PU3218,3022;PD3226,3010,3236,2986,3241,2962,3241,2938,3236,2915,3227,2895,
3213,2877,3196,2863,3176,2853,3153,2848,3130,2847;
PU3092,2855;PD3079,2860,3055,2873,3035,2890,3017,2909;
PU3035,2890;PD3114,2971;
PU3139,2947;PD3062,2869;
PU3098,2857;PD3164,2924;
PU3189,2901;PD3136,2847;
PU3038,2886;PD3032,2894,3028,2905,3028,2919,3031,2935,3037,2952,3047,2970,
3059,2988,3072,3005,3088,3021,3105,3035,3122,3046,3138,3055,3154,3060,
3168,3062,3181,3061,3190,3056;
PU3080,3013;PD3114,2971;
PU3094,2950;PD3061,2992;
PU3045,2967;PD3074,2930;
PU3055,2910;PD3032,2938;
PU3009,3073;PD3012,3072,3020,3067,3031,3058,3045,3046,3062,3031,3080,3013,
3100,2994,3121,2974,3141,2954,3160,2935,3178,2917,3193,2901,3205,2887,
3213,2877,3218,2871,3219,2868;
PU3213,2877;PD3114,2971;
PU3106,2981;PD3202,2891;
PU3183,2911;PD3097,2992;
PU3089,3003;PD3154,2941;
PU3865,4027;PD3841,3463;
PU3836,3466;PD3860,4030;
PU3855,4032;PD3831,3468;
PU3825,3471;PD3851,4034;
PU3846,4035;PD3820,3473;
PU3815,3475;PD3841,4036;
PU3836,4037;PD3809,3477;
PU3804,3479;PD3831,4037;
PU3826,4038;PD3799,3480;
PU3794,3481;PD3821,4038;
PU3816,4038;PD3788,3483;
PU3783,3483;PD3811,4035,3816,4038,3821,4038,3826,4038,3831,4037,3836,4037,
3841,4036,3846,4035,3851,4034,3855,4032,3860,4030,3865,4027;
PU3888,4252;PD3861,4260,3834,4265,3807,4265,3782,4260,3759,4251,3739,4238,
3723,4221,3712,4202,3705,4180,3705,4157,3709,4134,3719,4111,3733,4089,
3752,4070,3774,4053,3799,4040,3812,4036;
PU3864,4027;PD3880,4027,3905,4032,3928,4041,3948,4054,3964,4071,3975,4091,
3981,4112,3982,4135,3978,4159,3968,4182,3954,4203,3935,4223,3913,4239,
3888,4252;
PU3709,4133;PD3705,4156,3706,4179,3712,4200,3723,4220,3739,4236,3759,4249,
3782,4258,3807,4263,3834,4263,3861,4259,3888,4251,3913,4238,3935,4222,
3954,4203,3968,4181,3978,4159;
PU3888,4251;PD3844,4146;
PU3811,4160;PD3854,4260;
PU3816,4263;PD3778,4173;
PU3745,4187;PD3774,4256;
PU3886,4253;PD3888,4251,3889,4244,3887,4234,3884,4221,3879,4205,3874,4186,
3866,4166,3859,4146,3850,4125,3841,4105,3832,4087,3824,4071,3817,4057,
3810,4048,3805,4042,3801,4040;
PU3850,4125;PD3844,4146;
PU3854,4172;PD3861,4152;
PU3871,4180;PD3866,4198;
PU3877,4224;PD3881,4210;
PU3975,4090;PD3971,4088,3963,4088,3949,4091,3932,4095,3911,4102,3888,4110,
3863,4120,3837,4130,3812,4142,3787,4153,3765,4164,3746,4175,3730,4184,
3719,4192,3713,4198,3712,4202;
PU3712,4200;PD3844,4146;
PU3845,4141;PD3717,4193;
PU3733,4182;PD3847,4136;
PU3848,4130;PD3761,4166;
PU4691,4514;PD5073,4312;
PU5071,4307;PD4685,4512;
PU4681,4508;PD5069,4302;
PU5067,4297;PD4678,4504;
PU4676,4500;PD5065,4292;
PU5063,4287;PD4673,4496;
PU4671,4491;PD5062,4281;
PU5061,4276;PD4669,4487;
PU4668,4482;PD5061,4270;
PU5060,4264;PD4666,4477;
PU4666,4472;PD5060,4258;
PU5060,4252;PD4667,4466,4666,4472,4666,4477,4668,4482,4669,4487,4671,4491,
4673,4496,4676,4500,4678,4504,4681,4508,4685,4512,4691,4514;
PU4470,4474;PD3967,4184;
PU3964,4189;PD4467,4478;
PU4464,4483;PD3961,4194;
PU3957,4198;PD4460,4487;
PU4457,4492;PD3954,4203;
PU3950,4207;PD4453,4496;
PU4450,4501;PD3946,4212;
PU3942,4216;PD4446,4505;
PU4443,4510;PD3938,4220;
PU3933,4224;PD4440,4514;
PU4436,4519;PD3929,4228;
PU4436,4519;PD4440,4514,4443,4510,4446,4505,4450,4501,4453,4496,4457,4492,
4460,4487,4464,4483,4467,4478,4470,4474;
PU4624,4651;PD4599,4665,4574,4675,4547,4681,4521,4681,4496,4677,4474,4668,
4455,4655,4440,4638,4429,4618,4423,4595,4422,4571,4427,4546,4436,4522,
4446,4506;
PU4460,4487;PD4469,4478,4490,4460,4514,4446,4540,4436,4567,4431,4593,4430,
4618,4434,4640,4444,4659,4457,4667,4466;
PU4690,4514;PD4691,4517,4692,4541,4687,4566,4678,4590,4663,4613,4645,4633,
4624,4651;
PU4669,4606;PD4679,4586,4684,4564,4685,4543,4681,4522,4674,4508;
PU4661,4489;PD4658,4485,4641,4470,4620,4458,4597,4450,4573,4447,4548,4447,
4523,4452,4499,4460,4478,4473,4460,4488;
PU4488,4466;PD4557,4556;
PU4584,4540;PD4518,4453;
PU4552,4447;PD4611,4524;
PU4639,4509;PD4593,4449;
PU4503,4452;PD4493,4460,4485,4473,4479,4488,4477,4506,4477,4526,4481,4547,
4488,4568,4497,4589,4509,4609,4522,4627,4537,4641,4552,4653,4568,4661,
4584,4665,4598,4664,4611,4660;
PU4515,4618;PD4557,4556;
PU4540,4533;PD4499,4594;
PU4487,4565;PD4523,4511;
PU4506,4489;PD4478,4530;
PU4442,4640;PD4447,4644,4456,4644,4469,4640,4485,4633,4505,4624,4526,4612,
4549,4597,4571,4581,4594,4564,4614,4547,4633,4530,4649,4514,4659,4502;
PU4659,4497;PD4557,4556;
PU4547,4571;PD4652,4511;
PU4630,4533;PD4536,4587;
PU4526,4603;PD4597,4561;
PU;SP7;LA1,4,2,4;
PU;PW0.3;
PU2027,3022;PD1999,3028,1976,3045,1962,3070,1959,3098,1968,3125,1987,3146,
2013,3157,2041,3157,2067,3146,2086,3125,2095,3098,2092,3070,2078,3045,
2055,3028,2027,3022;
PU;SP1;LA1,4,2,4;
PU;PW0.3;
PU2613,3307;PD3007,3070;
PU3003,3066;PD2609,3304;
PU2607,3300;PD3000,3062;
PU2997,3058;PD2605,3295;
PU2604,3291;PD2995,3053;
PU2992,3048;PD2603,3286;
PU2602,3281;PD2990,3044;
PU2988,3039;PD2601,3276;
PU2600,3271;PD2986,3033;
PU2985,3028;PD2600,3266;
PU2600,3260;PD2984,3023;
PU2983,3017;PD2602,3254,2600,3260,2600,3266,2600,3271,2601,3276,2602,3281,
2603,3286,2604,3291,2605,3295,2607,3300,2609,3304,2613,3307;
PU2407,3278;PD2095,3097;
PU2094,3103;PD2404,3282;
PU2401,3287;PD2093,3109;
PU2091,3114;PD2397,3292;
PU2394,3297;PD2089,3120;
PU2086,3125;PD2391,3301;
PU2388,3306;PD2083,3130;
PU2079,3134;PD2384,3310;
PU2381,3315;PD2076,3138;
PU2071,3143;PD2378,3319;
PU2374,3324;PD2066,3146;
PU2374,3324;PD2378,3319,2381,3315,2384,3310,2388,3306,2391,3301,2394,3297,
2397,3292,2401,3287,2404,3282,2407,3278;
PU2569,3424;PD2547,3447,2523,3467,2498,3482,2472,3492,2447,3497,2423,3496,
2401,3491,2383,3480,2369,3464,2359,3444,2354,3420,2353,3394,2359,3367,
2368,3339,2381,3315;
PU2402,3286;PD2423,3264,2446,3244,2472,3229,2498,3219,2523,3214,2547,3214,
2569,3220,2587,3231,2601,3247,2603,3250;
PU2616,3310;PD2616,3316,2611,3344,2601,3372,2587,3399,2569,3424;
PU2416,3270;PD2429,3261,2444,3255,2461,3254,2478,3257,2496,3263,2513,3273,
2529,3286,2544,3302,2556,3319,2565,3339,2572,3359,2575,3378,2575,3397,
2570,3414,2563,3429,2553,3441;
PU2568,3422;PD2485,3355;
PU2494,3336;PD2574,3401;
PU2575,3375;PD2503,3317;
PU2512,3298;PD2567,3342;
PU2598,3379;PD2585,3401,2568,3422,2547,3440,2524,3455,2500,3466,2475,3473,
2451,3475,2427,3473,2406,3466,2388,3455,2374,3440,2364,3422,2359,3401,
2358,3379,2363,3355,2372,3332;
PU2388,3455;PD2485,3355;
PU2506,3372;PD2412,3468;
PU2443,3475;PD2526,3389;
PU2547,3405;PD2483,3471;
PU2383,3479;PD2382,3473,2385,3462,2392,3447,2403,3429,2417,3407,2433,3384,
2452,3359,2471,3335,2492,3311,2512,3289,2531,3270,2548,3253,2563,3241,
2574,3233,2583,3230,2587,3232;
PU2521,3279;PD2485,3355;
PU2461,3380;PD2496,3306;
PU2468,3339;PD2437,3405;
PU2413,3430;PD2436,3379;
PU4718,2750;PD4614,2845;
PU4619,2848;PD4729,2746;
PU4735,2747;PD4624,2850;
PU4628,2854;PD4740,2748;
PU4744,2751;PD4633,2857;
PU4636,2860;PD4748,2753;
PU4751,2757;PD4640,2864;
PU4644,2868;PD4754,2761;
PU4756,2765;PD4647,2872;
PU4650,2876;PD4758,2770;
PU4758,2776;PD4653,2881;
PU4656,2885;PD4753,2787,4758,2776,4758,2770,4756,2765,4754,2761,4751,2757,
4748,2753,4744,2751,4740,2748,4735,2747,4729,2746,4718,2750;
PU;SP7;LA1,4,2,4;
PU;PW0.3;
PU4764,2674;PD4734,2680,4711,2699,4697,2726,4697,2757,4698,2758;
PU4745,2805;PD4764,2810,4793,2803,4817,2784,4830,2757,4830,2726,4817,2699,
4793,2680,4764,2674;
PU;SP1;LA1,4,2,4;
PU;PW0.3;
PU3307,4476;PD3739,4238;
PU3735,4234;PD3303,4473;
PU3300,4469;PD3731,4230;
PU3727,4226;PD3298,4465;
PU3295,4461;PD3724,4222;
PU3720,4218;PD3294,4456;
PU3292,4452;PD3717,4213;
PU3715,4209;PD3290,4447;
PU3289,4442;PD3713,4204;
PU3711,4199;PD3288,4437;
PU3288,4432;PD3709,4194;
PU3707,4189;PD3289,4426,3288,4432,3288,4437,3289,4442,3290,4447,3292,4452,
3294,4456,3295,4461,3298,4465,3300,4469,3303,4473,3307,4476;
PU3273,4589;PD3253,4609,3230,4625,3206,4637,3181,4645,3156,4647,3132,4644,
3110,4636,3091,4624,3076,4607,3065,4587,3059,4563,3057,4539,3060,4513,
3069,4487,3081,4462,3098,4439,3118,4419,3141,4403,3165,4391,3190,4383,
3215,4381,3239,4384,3261,4392,3280,4404,3291,4417;
PU3313,4480;PD3314,4489,3310,4515,3302,4541,3290,4566,3273,4589;
PU3113,4424;PD3127,4414,3144,4408,3163,4406,3183,4408,3202,4415,3221,4425,
3239,4438,3254,4455,3267,4473,3277,4494,3283,4515,3286,4536,3284,4556,
3279,4574,3271,4591,3258,4604;
PU3275,4583;PD3186,4514;
PU3197,4493;PD3284,4560;
PU3285,4532;PD3208,4473;
PU3219,4452;PD3278,4497;
PU3295,4557;PD3283,4575,3267,4590,3248,4603,3227,4611,3204,4617,3180,4618,
3157,4615,3135,4608,3114,4598,3097,4585,3082,4568,3072,4550,3066,4531,
3065,4510,3068,4490,3076,4471;
PU3105,4592;PD3186,4514;
PU3208,4531;PD3130,4607;
PU3161,4616;PD3231,4548;
PU3253,4566;PD3200,4617;
PU3095,4627;PD3094,4622,3096,4613,3101,4600,3110,4583,3122,4565,3136,4544,
3152,4522,3169,4499,3187,4478,3205,4457,3222,4439,3238,4424,3252,4412,
3263,4404,3271,4400,3276,4401;
PU3230,4431;PD3186,4514;
PU3165,4534;PD3209,4453;
PU3184,4481;PD3145,4553;
PU3125,4573;PD3155,4518;
PU2537,3967;PD2519,3470;
PU2513,3473;PD2532,3971;
PU2528,3973;PD2508,3476;
PU2503,3479;PD2523,3974;
PU2518,3975;PD2498,3482;
PU2493,3484;PD2513,3976;
PU2508,3977;PD2488,3486;
PU2483,3488;PD2503,3977;
PU2498,3977;PD2477,3490;
PU2472,3492;PD2493,3977;
PU2489,3977;PD2467,3493;
PU2462,3495;PD2484,3975,2489,3977,2493,3977,2498,3977,2503,3977,2508,3977,
2513,3976,2518,3975,2523,3974,2528,3973,2532,3971,2537,3967;
PU2605,4195;PD3072,4478;
PU3075,4473;PD2608,4190;
PU2611,4185;PD3078,4468;
PU3080,4464;PD2613,4180;
PU2616,4175;PD3083,4459;
PU3087,4454;PD2618,4170;
PU2621,4166;PD3090,4449;
PU3093,4445;PD2624,4161;
PU2626,4156;PD3097,4441;
PU3101,4436;PD2629,4151;
PU2632,4146;PD3104,4432;
PU2632,4146;PD2629,4151,2626,4156,2624,4161,2621,4166,2618,4170,2616,4175,
2613,4180,2611,4185,2608,4190,2605,4195;
PU2606,4194;PD2592,4211,2570,4228,2546,4242,2521,4250,2496,4253,2472,4250,
2449,4242,2429,4228,2412,4211,2399,4189,2391,4164,2387,4136,2389,4108,
2395,4080,2406,4053,2421,4028,2440,4006,2462,3988,2485,3975;
PU2541,3964;PD2560,3966,2583,3975,2603,3988,2620,4006,2633,4028,2641,4053,
2645,4080,2643,4108,2638,4134;
PU2462,3988;PD2480,3978,2487,3976;
PU2527,3976;PD2540,3979,2559,3990,2576,4005,2591,4024,2603,4046,2612,4071,
2618,4097,2619,4124,2616,4150,2610,4174,2599,4196,2586,4214,2570,4229;
PU2618,4137;PD2516,4108;
PU2520,4075;PD2618,4103;
PU2611,4067;PD2523,4042;
PU2526,4009;PD2594,4028;
PU2644,4104;PD2640,4115,2631,4126,2618,4137,2601,4146,2580,4154,2557,4160,
2533,4164,2508,4166,2483,4166,2459,4164,2438,4159,2420,4152,2405,4144,
2395,4134,2389,4124,2388,4113;
PU2438,4159;PD2516,4108;
PU2541,4115;PD2466,4164;
PU2499,4166;PD2567,4123;
PU2593,4130;PD2541,4163;
PU2467,4249;PD2456,4243,2447,4231,2441,4215,2437,4195,2437,4172,2440,4146,
2445,4118,2454,4090,2464,4063,2477,4038,2491,4015,2507,3996,2522,3981,
2538,3972,2552,3967,2565,3967;
PU2530,3976;PD2516,4108;
PU2496,4121;PD2510,3993;
PU2489,4019;PD2477,4134;
PU2458,4146;PD2467,4059;
PU4641,5078;PD4599,4666;
PU4593,4668;PD4637,5083;
PU4633,5086;PD4588,4670;
PU4583,4672;PD4628,5089;
PU4624,5091;PD4578,4674;
PU4573,4676;PD4619,5093;
PU4615,5095;PD4568,4677;
PU4563,4678;PD4610,5096;
PU4606,5097;PD4557,4679;
PU4552,4680;PD4601,5098;
PU4596,5099;PD4547,4681;
PU4542,4681;PD4591,5097,4596,5099,4601,5098,4606,5097,4610,5096,4615,5095,
4619,5093,4624,5091,4628,5089,4633,5086,4637,5083,4641,5078;
PU;SP2;LA1,4,2,4;
PU;PW0.3;
PU4696,5278;PD4671,5295,4646,5308,4619,5317,4593,5321,4568,5320,4545,5315,
4526,5304,4510,5290,4499,5272,4493,5251,4493,5227,4497,5203,4507,5178,
4521,5154,4539,5131,4561,5111,4584,5095;
PU4648,5070;PD4664,5068,4689,5069,4711,5075,4731,5085,4746,5099,4757,5117,
4763,5139,4764,5162,4760,5186,4750,5211,4736,5235,4718,5258,4696,5278;
PU4738,5232;PD4750,5211,4757,5189,4759,5168,4756,5147,4748,5129,4736,5112,
4719,5099,4699,5090,4676,5085,4652,5083,4636,5085;
PU4592,5097;PD4577,5105,4554,5119,4535,5137,4519,5157;
PU4565,5112;PD4628,5194;
PU4657,5176;PD4599,5100;
PU4633,5088;PD4685,5157;
PU4714,5139;PD4672,5084;
PU4579,5097;PD4569,5106,4562,5118,4557,5133,4554,5150,4555,5169,4559,5189,
4565,5209,4573,5229,4584,5247,4596,5263,4610,5277,4624,5287,4639,5294,
4653,5297,4666,5296,4678,5291;
PU4590,5255;PD4628,5194;
PU4613,5174;PD4575,5233;
PU4564,5206;PD4597,5153;
PU4581,5132;PD4556,5172;
PU4509,5289;PD4516,5291,4526,5288,4541,5283,4559,5274,4579,5262,4601,5248,
4625,5231,4648,5213,4671,5194,4692,5176,4711,5157,4726,5141,4738,5127,
4746,5115,4749,5106,4747,5100;
PU4743,5120;PD4628,5194;
PU4619,5210;PD4729,5138;
PU4708,5160;PD4609,5225;
PU4600,5240;PD4675,5191;
PU;SP1;LA1,4,2,4;
PU;PW0.3;
PU2164,4331;PD2405,4201;
PU2403,4196;PD2158,4328;
PU2154,4324;PD2400,4191;
PU2398,4186;PD2151,4320;
PU2148,4315;PD2396,4180;
PU2394,4175;PD2145,4311;
PU2142,4306;PD2392,4169;
PU2391,4164;PD2140,4301;
PU2138,4296;PD2389,4158;
PU2389,4152;PD2137,4290;
PU2138,4284;PD2388,4146;
PU2138,4284;PD2137,4290,2138,4296,2140,4301,2142,4306,2145,4311,2148,4315,
2151,4320,2154,4324,2158,4328,2164,4331;
PU;SP7;LA1,4,2,4;
PU;PW0.3;
PU2094,4271;PD2065,4278,2042,4296,2029,4323,2029,4353,2042,4380,2065,4399,
2094,4405,2123,4399,2147,4380,2160,4353,2160,4329;
PU2137,4289;PD2123,4278,2094,4271;
PU;SP1;LA1,4,2,4;
PU;SP7;LA1,4,2,4;
PU;PW0.3;
PU3619,5331;PD3590,5338,3567,5356,3554,5383,3554,5413,3567,5440,3590,5458,
3619,5465,3648,5458,3671,5440,3684,5413,3684,5383,3671,5356,3648,5338,
3619,5331;
PU;SP1;LA1,4,2,4;
PU;PW0.3;
PU3221,5102;PD3216,4633;
PU3211,4635;PD3216,5105;
PU3211,5106;PD3205,4638;
PU3199,4640;PD3206,5107;
PU3200,5108;PD3193,4642;
PU3188,4643;PD3195,5109;
PU3190,5109;PD3182,4645;
PU3176,4645;PD3184,5109;
PU3179,5109;PD3170,4646;
PU3165,4647;PD3174,5108;
PU3169,5106;PD3159,4647;
PU3169,5106;PD3174,5108,3179,5109,3184,5109,3190,5109,3195,5109,3200,5108,
3206,5107,3211,5106,3216,5105,3221,5102;
PU3307,5302;PD3553,5401;
PU3553,5395;PD3309,5297;
PU3312,5292;PD3553,5389;
PU3554,5383;PD3314,5287;
PU3317,5282;PD3556,5378;
PU3557,5373;PD3319,5277;
PU3322,5272;PD3560,5368;
PU3562,5363;PD3325,5267;
PU3327,5262;PD3566,5358;
PU3569,5354;PD3330,5258;
PU3333,5253;PD3573,5349;
PU3333,5253;PD3330,5258,3327,5262,3325,5267,3322,5272,3319,5277,3317,5282,
3314,5287,3312,5292,3309,5297,3307,5302;
PU;SP2;LA1,4,2,4;
PU;PW0.3;
PU3280,5326;PD3255,5343,3228,5356,3201,5364,3173,5367,3146,5364,3121,5357,
3098,5344,3080,5326,3066,5306,3057,5281,3054,5255,3056,5228,3063,5201,
3076,5175,3093,5151,3114,5130,3139,5112,3160,5102;
PU3238,5090;PD3248,5091,3273,5099,3296,5112,3314,5129,3328,5150,3337,5174,
3340,5200,3338,5228,3331,5255,3328,5261;
PU3313,5288;PD3301,5305,3280,5326;
PU3298,5308;PD3311,5289,3320,5268,3324,5245,3323,5221,3317,5198,3307,5176,
3292,5156,3274,5139,3253,5125,3229,5115,3208,5110;
PU3174,5109;PD3156,5112,3133,5120,3113,5132,3096,5148;
PU3144,5115;PD3197,5228;
PU3226,5218;PD3175,5109;
PU3209,5110;PD3255,5207;
PU3284,5197;PD3249,5122;
PU3161,5102;PD3158,5104,3144,5115,3132,5131,3123,5151,3116,5174,3113,5198,
3113,5224,3116,5250,3122,5275,3131,5298,3143,5319,3156,5336,3172,5349,
3188,5358,3205,5361,3221,5359;
PU3131,5298;PD3197,5228;
PU3184,5200;PD3120,5268;
PU3113,5233;PD3171,5172;
PU3157,5143;PD3114,5190;
PU3064,5301;PD3069,5307,3078,5309,3092,5309,3110,5305,3131,5298,3155,5289,
3181,5277,3206,5264,3232,5249,3257,5233,3279,5217,3298,5201,3313,5187,
3323,5174,3329,5163,3330,5154;
PU3313,5187;PD3197,5228;
PU3181,5246;PD3293,5206;
PU3264,5228;PD3164,5263;
PU3148,5281;PD3224,5254;
PU;PW0.4;
PU3175,5505;PD3182,5505,3187,5506,3194,5509,3201,5513,3206,5518,3211,5525,
3213,5532,3214,5537,3214,5591,3213,5596,3211,5603,3206,5610,3201,5614,
3194,5619,3187,5621,3182,5623,3175,5623,3171,5621,3164,5619,3156,5614,
3152,5610,3147,5603,3145,5596,3144,5591,3144,5537,3145,5532,3147,5525,
3152,5518,3156,5513,3164,5509,3171,5506,3175,5505;
PU3245,5599;PD3268,5623,3268,5505;
PU3012,1825;PD3020,1825,3024,1826,3031,1829,3038,1833,3043,1838,3048,1845,
3050,1852,3051,1857,3051,1911,3050,1916,3048,1923,3043,1930,3038,1934,
3031,1939,3024,1942,3020,1943,3012,1943,3008,1942,3001,1939,2994,1934,
2989,1930,2984,1923,2982,1916,2981,1911,2981,1857,2982,1852,2984,1845,
2989,1838,2994,1833,3001,1829,3008,1826,3012,1825;
PU3083,1916;PD3085,1923,3090,1930,3095,1934,3102,1939,3109,1942,3114,1943,
3121,1943,3125,1942,3132,1939,3139,1934,3144,1930,3149,1923,3151,1916,
3152,1911,3152,1904,3151,1899,3149,1892,3144,1885,3139,1880,3082,1825,
3152,1825;
PU4590,5394;PD4597,5394,4601,5395,4609,5398,4616,5403,4620,5407,4625,5414,
4627,5421,4629,5426,4629,5480,4627,5485,4625,5492,4620,5499,4616,5504,
4609,5508,4601,5511,4597,5512,4590,5512,4585,5511,4578,5508,4571,5504,
4566,5499,4562,5492,4559,5485,4558,5480,4558,5426,4559,5421,4562,5414,
4566,5407,4571,5403,4578,5398,4585,5395,4590,5394;
PU4663,5414;PD4667,5407,4672,5403,4679,5398,4686,5395,4691,5394,4698,5394,
4703,5395,4710,5398,4717,5403,4721,5407,4726,5414,4728,5421,4728,5426,
4728,5431,4726,5438,4721,5445,4717,5450,4710,5454,4703,5457,4698,5458,
4691,5458,4698,5458,4704,5459,4710,5461,4714,5465,4718,5468,4721,5473,
4724,5479,4724,5485,4724,5491,4721,5497,4718,5501,4714,5505,4710,5508,
4704,5511,4698,5512,4691,5512,4685,5511,4679,5508,4674,5505,4671,5501,
4667,5497;
PU5412,4187;PD5419,4187,5423,4188,5431,4191,5438,4195,5442,4200,5447,4207,
5449,4214,5450,4219,5450,4273,5449,4278,5447,4285,5442,4292,5438,4296,
5431,4301,5423,4303,5419,4305,5412,4305,5407,4303,5400,4301,5393,4296,
5388,4292,5383,4285,5381,4278,5380,4273,5380,4219,5381,4214,5383,4207,
5388,4200,5393,4195,5400,4191,5407,4188,5412,4187;
PU5534,4187;PD5534,4305,5481,4222,5552,4222;
PU;SP1;LA1,4,2,4;
PU;PW0.4;
PU2946,4759;PD2944,4766,2939,4773,2935,4778,2928,4782,2920,4785,2916,4786,
2909,4786,2904,4785,2897,4782,2890,4778,2885,4773,2881,4766,2878,4759,
2877,4754,2877,4700,2878,4695,2881,4688,2885,4681,2890,4677,2897,4672,
2904,4670,2909,4668,2916,4668,2920,4670,2928,4672,2935,4677,2939,4681,
2944,4688,2946,4695;
PU2978,4762;PD3002,4786,3002,4668;
PU2161,4056;PD2159,4063,2154,4070,2150,4074,2143,4079,2136,4082,2131,4083,
2124,4083,2119,4082,2112,4079,2105,4074,2100,4070,2096,4063,2093,4056,
2092,4051,2092,3997,2093,3992,2096,3985,2100,3978,2105,3973,2112,3969,
2119,3966,2124,3965,2131,3965,2136,3966,2143,3969,2150,3973,2154,3978,
2159,3985,2161,3992;
PU2194,4056;PD2197,4063,2201,4070,2206,4074,2213,4079,2220,4082,2225,4083,
2232,4083,2237,4082,2244,4079,2251,4074,2255,4070,2260,4063,2263,4056,
2264,4051,2264,4044,2263,4039,2260,4032,2255,4025,2251,4020,2193,3965,
2264,3965;
PU2399,3093;PD2396,3100,2392,3107,2387,3112,2380,3116,2373,3119,2368,3120,
2361,3120,2356,3119,2349,3116,2342,3112,2337,3107,2333,3100,2330,3093,
2329,3088,2329,3034,2330,3029,2333,3022,2337,3015,2342,3011,2349,3006,
2356,3004,2361,3002,2368,3002,2373,3004,2380,3006,2387,3011,2392,3015,
2396,3022,2399,3029;
PU2434,3022;PD2439,3015,2443,3011,2450,3006,2457,3004,2462,3002,2469,3002,
2474,3004,2481,3006,2488,3011,2493,3015,2497,3022,2500,3029,2500,3034,
2500,3039,2497,3046,2493,3053,2488,3058,2481,3062,2474,3065,2469,3066,
2462,3066,2469,3066,2475,3067,2481,3069,2486,3073,2489,3076,2493,3081,
2495,3087,2495,3093,2495,3099,2493,3105,2489,3109,2486,3113,2481,3116,
2475,3119,2469,3120,2462,3120,2456,3119,2450,3116,2446,3113,2442,3109,
2439,3105;
PU3294,2782;PD3292,2789,3287,2796,3283,2801,3275,2806,3268,2808,3264,2809,
3257,2809,3252,2808,3245,2806,3238,2801,3233,2796,3228,2789,3226,2782,
3225,2777,3225,2723,3226,2719,3228,2711,3233,2704,3238,2700,3245,2695,
3252,2693,3257,2691,3264,2691,3268,2693,3275,2695,3283,2700,3287,2704,
3292,2711,3294,2719;
PU3379,2691;PD3379,2809,3326,2727,3397,2727;
PU3820,3115;PD3818,3122,3813,3129,3808,3134,3801,3139,3794,3141,3789,3142,
3782,3142,3778,3141,3771,3139,3764,3134,3759,3129,3754,3122,3752,3115,
3751,3111,3751,3056,3752,3052,3754,3045,3759,3038,3764,3033,3771,3028,
3778,3026,3782,3025,3789,3025,3794,3026,3801,3028,3808,3033,3813,3038,
3818,3045,3820,3052;
PU3855,3045;PD3860,3038,3865,3033,3872,3028,3879,3026,3884,3025,3891,3025,
3895,3026,3902,3028,3909,3033,3914,3038,3919,3045,3921,3052,3922,3056,
3922,3064,3921,3068,3919,3075,3914,3082,3909,3087,3902,3092,3895,3094,
3891,3095,3884,3095,3875,3094,3864,3093,3858,3091,3858,3142,3919,3142;
PU3828,4492;PD3825,4499,3821,4506,3816,4511,3809,4516,3802,4518,3797,4519,
3790,4519,3785,4518,3778,4516,3771,4511,3767,4506,3762,4499,3760,4492,
3758,4488,3758,4434,3760,4429,3762,4422,3767,4415,3771,4410,3778,4405,
3785,4403,3790,4402,3797,4402,3802,4403,3809,4405,3816,4410,3821,4415,
3825,4422,3828,4429;
PU3926,4499;PD3922,4506,3917,4511,3910,4516,3903,4518,3898,4519,3891,4519,
3886,4518,3879,4516,3872,4511,3868,4506,3863,4499,3861,4492,3859,4488,
3859,4434,3861,4429,3863,4422,3868,4415,3872,4410,3879,4405,3886,4403,
3891,4402,3898,4402,3903,4403,3910,4405,3917,4410,3922,4415,3926,4422,
3929,4429,3930,4434,3930,4441,3929,4445,3926,4452,3922,4459,3917,4464,
3910,4469,3903,4471,3898,4472,3891,4472,3886,4471,3879,4469,3872,4464,
3868,4459,3863,4452,3861,4445,3859,4441;
PU4812,4685;PD4810,4692,4805,4699,4801,4704,4794,4708,4787,4711,4782,4712,
4775,4712,4770,4711,4763,4708,4756,4704,4751,4699,4747,4692,4744,4685,
4743,4680,4743,4626,4744,4621,4747,4614,4751,4607,4756,4603,4763,4598,
4770,4596,4775,4594,4782,4594,4787,4596,4794,4598,4801,4603,4805,4607,
4810,4614,4812,4621;
PU4844,4712;PD4915,4712,4868,4594;
PU5383,3633;PD5380,3640,5376,3647,5371,3652,5364,3657,5357,3659,5352,3660,
5345,3660,5340,3659,5333,3657,5326,3652,5321,3647,5317,3640,5314,3633,
5313,3629,5313,3575,5314,3570,5317,3563,5321,3556,5326,3551,5333,3546,
5340,3544,5345,3543,5352,3543,5357,3544,5364,3546,5371,3551,5376,3556,
5380,3563,5383,3570;
PU5446,3543;PD5453,3543,5458,3544,5465,3546,5472,3551,5477,3556,5481,3563,
5484,3570,5484,3575,5484,3579,5481,3586,5477,3593,5472,3598,5465,3603,
5458,3605,5453,3606,5446,3606,5440,3607,5434,3610,5430,3613,5426,3617,
5423,3622,5420,3627,5420,3633,5420,3639,5423,3645,5426,3650,5430,3653,
5434,3657,5440,3659,5446,3660,5453,3660,5459,3659,5465,3657,5470,3653,
5473,3650,5477,3645,5479,3639,5479,3633,5479,3627,5477,3622,5473,3617,
5470,3613,5465,3610,5459,3607,5453,3606,5446,3606,5441,3605,5434,3603,
5427,3598,5423,3593,5418,3586,5416,3579,5416,3575,5416,3570,5418,3563,
5423,3556,5427,3551,5434,3546,5441,3544,5446,3543;
PU4879,2959;PD4877,2967,4872,2974,4867,2978,4860,2983,4853,2985,4849,2987,
4842,2987,4837,2985,4830,2983,4823,2978,4818,2974,4813,2967,4811,2959,
4810,2955,4810,2901,4811,2896,4813,2889,4818,2882,4823,2877,4830,2873,
4837,2870,4842,2869,4849,2869,4853,2870,4860,2873,4867,2877,4872,2882,
4877,2889,4879,2896;
PU4914,2889;PD4919,2882,4924,2877,4931,2873,4938,2870,4943,2869,4950,2869,
4954,2870,4961,2873,4969,2877,4973,2882,4978,2889,4980,2896,4981,2901,
4981,2955,4980,2959,4978,2967,4973,2974,4969,2978,4961,2983,4956,2985,
4950,2987,4943,2987,4938,2985,4931,2983,4924,2978,4919,2974,4914,2967,
4912,2959,4911,2955,4911,2948,4912,2943,4914,2936,4919,2929,4924,2924,
4931,2920,4938,2917,4943,2916,4950,2916,4954,2917,4961,2920,4969,2924,
4973,2929,4978,2936,4980,2943,4981,2948;
PU5560,3004;PD5558,3011,5553,3018,5549,3023,5542,3028,5535,3030,5530,3031,
5523,3031,5518,3030,5511,3028,5504,3023,5499,3018,5495,3011,5492,3004,
5491,2999,5491,2945,5492,2941,5495,2934,5499,2927,5504,2922,5511,2917,
5518,2915,5523,2914,5530,2914,5535,2915,5542,2917,5549,2922,5553,2927,
5558,2934,5560,2941;
PU5592,3008;PD5616,3031,5616,2914;
PU5684,2914;PD5691,2914,5696,2915,5703,2917,5710,2922,5714,2927,5719,2934,
5721,2941,5723,2945,5723,2999,5721,3004,5719,3011,5714,3018,5710,3023,
5703,3028,5696,3030,5691,3031,5684,3031,5679,3030,5672,3028,5665,3023,
5660,3018,5656,3011,5653,3004,5652,2999,5652,2945,5653,2941,5656,2934,
5660,2927,5665,2922,5672,2917,5679,2915,5684,2914;
PU6612,3441;PD6610,3448,6605,3455,6600,3460,6593,3464,6586,3467,6581,3468,
6574,3468,6570,3467,6563,3464,6555,3460,6551,3455,6546,3448,6544,3441,
6543,3436,6543,3382,6544,3377,6546,3370,6551,3363,6555,3359,6563,3354,
6570,3352,6574,3350,6581,3350,6586,3352,6593,3354,6600,3359,6605,3363,
6610,3370,6612,3377;
PU6644,3444;PD6667,3468,6667,3350;
PU6704,3444;PD6727,3468,6727,3350;
PU7337,3656;PD7335,3663,7330,3670,7326,3675,7319,3679,7312,3682,7307,3683,
7300,3683,7295,3682,7288,3679,7281,3675,7276,3670,7272,3663,7269,3656,
7268,3651,7268,3597,7269,3592,7272,3585,7276,3578,7281,3573,7288,3569,
7295,3566,7300,3565,7307,3565,7312,3566,7319,3569,7326,3573,7330,3578,
7335,3585,7337,3592;
PU7369,3659;PD7393,3683,7393,3565;
PU7430,3656;PD7433,3663,7437,3670,7442,3675,7449,3679,7456,3682,7461,3683,
7468,3683,7473,3682,7480,3679,7487,3675,7491,3670,7496,3663,7499,3656,
7500,3651,7500,3644,7499,3639,7496,3632,7491,3625,7487,3620,7429,3565,
7500,3565;
PU;SP2;LA1,4,2,4;
PU;PW0.4;
PU8522,4254;PD8529,4254,8533,4255,8540,4257,8547,4262,8552,4267,8557,4274,
8559,4281,8560,4285,8560,4340,8559,4344,8557,4351,8552,4358,8547,4363,
8540,4368,8533,4370,8529,4371,8522,4371,8517,4370,8510,4368,8503,4363,
8498,4358,8493,4351,8491,4344,8490,4340,8490,4285,8491,4281,8493,4274,
8498,4267,8503,4262,8510,4257,8517,4255,8522,4254;
PU8594,4274;PD8599,4267,8604,4262,8611,4257,8618,4255,8623,4254,8630,4254,
8634,4255,8641,4257,8648,4262,8653,4267,8658,4274,8660,4281,8661,4285,
8661,4293,8660,4297,8658,4304,8653,4311,8648,4316,8641,4321,8634,4323,
8630,4324,8623,4324,8614,4323,8603,4322,8597,4320,8597,4371,8658,4371;
PU;SP1;LA1,4,2,4;
PU;PW0.4;
PU8137,3374;PD8135,3381,8130,3388,8125,3393,8118,3398,8111,3400,8107,3401,
8099,3401,8095,3400,8088,3398,8081,3393,8076,3388,8071,3381,8069,3374,
8068,3369,8068,3315,8069,3311,8071,3304,8076,3297,8081,3292,8088,3287,
8095,3285,8099,3284,8107,3284,8111,3285,8118,3287,8125,3292,8130,3297,
8135,3304,8137,3311;
PU8169,3378;PD8192,3401,8192,3284;
PU8232,3304;PD8237,3297,8242,3292,8249,3287,8256,3285,8261,3284,8268,3284,
8272,3285,8279,3287,8286,3292,8291,3297,8296,3304,8298,3311,8298,3315,
8298,3320,8296,3327,8291,3334,8286,3339,8279,3344,8272,3346,8268,3347,
8261,3347,8268,3347,8273,3348,8279,3351,8284,3354,8288,3358,8291,3362,
8293,3368,8293,3374,8293,3380,8291,3386,8288,3391,8284,3394,8279,3398,
8273,3400,8268,3401,8261,3401,8255,3400,8249,3398,8244,3394,8241,3391,
8237,3386;
PU9277,2997;PD9275,3004,9270,3011,9266,3015,9259,3020,9251,3022,9247,3024,
9240,3024,9235,3022,9228,3020,9221,3015,9216,3011,9212,3004,9209,2997,
9208,2992,9208,2938,9209,2933,9212,2926,9216,2919,9221,2914,9228,2910,
9235,2907,9240,2906,9247,2906,9251,2907,9259,2910,9266,2914,9270,2919,
9275,2926,9277,2933;
PU9309,3000;PD9333,3024,9333,2906;
PU9422,2906;PD9422,3024,9369,2941,9440,2941;
PU;SP2;LA1,4,2,4;
PU;PW0.4;
PU7618,4306;PD7625,4306,7630,4307,7637,4309,7644,4314,7649,4319,7653,4326,
7656,4333,7657,4337,7657,4392,7656,4396,7653,4403,7649,4410,7644,4415,
7637,4420,7630,4422,7625,4423,7618,4423,7613,4422,7606,4420,7599,4415,
7595,4410,7590,4403,7588,4396,7586,4392,7586,4337,7588,4333,7590,4326,
7595,4319,7599,4314,7606,4309,7613,4307,7618,4306;
PU7691,4326;PD7696,4319,7700,4314,7707,4309,7715,4307,7719,4306,7726,4306,
7731,4307,7738,4309,7745,4314,7750,4319,7754,4326,7757,4333,7758,4337,
7758,4345,7757,4349,7754,4356,7750,4363,7745,4368,7738,4373,7731,4375,
7726,4376,7719,4376,7711,4375,7699,4374,7693,4372,7693,4423,7754,4423;
PU7806,4423;PD7789,4388;
PU;SP1;LA1,4,2,4;
PU;PW0.4;
PU8411,3974;PD8409,3981,8404,3988,8399,3993,8392,3997,8385,4000,8380,4001,
8373,4001,8369,4000,8362,3997,8355,3993,8350,3988,8345,3981,8343,3974,
8342,3969,8342,3915,8343,3910,8345,3903,8350,3896,8355,3892,8362,3887,
8369,3885,8373,3883,8380,3883,8385,3885,8392,3887,8399,3892,8404,3896,
8409,3903,8411,3910;
PU8443,3977;PD8466,4001,8466,3883;
PU8506,3903;PD8511,3896,8516,3892,8523,3887,8530,3885,8534,3883,8541,3883,
8546,3885,8553,3887,8560,3892,8565,3896,8570,3903,8572,3910,8572,3915,
8572,3920,8570,3927,8565,3934,8560,3939,8553,3943,8546,3946,8541,3947,
8534,3947,8541,3947,8547,3948,8553,3950,8558,3954,8561,3958,8565,3962,
8567,3968,8567,3974,8567,3980,8565,3986,8561,3990,8558,3994,8553,3997,
8547,4000,8541,4001,8534,4001,8529,4000,8523,3997,8518,3994,8514,3990,
8511,3986;
PU8621,4001;PD8604,3966;
PU8937,3885;PD8934,3892,8930,3899,8925,3904,8918,3909,8911,3911,8906,3912,
8899,3912,8894,3911,8887,3909,8880,3904,8876,3899,8871,3892,8869,3885,
8867,3881,8867,3826,8869,3822,8871,3815,8876,3808,8880,3803,8887,3798,
8894,3796,8899,3795,8906,3795,8911,3796,8918,3798,8925,3803,8930,3808,
8934,3815,8937,3822;
PU8968,3889;PD8992,3912,8992,3795;
PU9081,3795;PD9081,3912,9028,3830,9099,3830;
PU9147,3912;PD9130,3877;
PU;SP;PG;
