# Supplementary material for: New Dihydroisocoumarin Root Growth Inhibitors From the Sponge-Derived Fungus Aspergillus sp. NBUF87
Source: Front Microbiol. 2019 Dec 10;10:2846. doi: 10.3389/fmicb.2019.02846 (PMC6914834; doi:10.3389/fmicb.2019.02846)
Supplement: Supplementary file 1 [file Data_Sheet_1.ZIP › Supplementary material/X-ray crystallography data of compound 1/dd182591.hgl]

IN;
PS4;
PU;SP1;LA1,4,2,4;
PU;SP7;LA1,4,2,4;
PU;PW0.3;
PU8949,2741;PD8917,2747,8890,2765,8872,2792,8866,2824,8872,2856,8890,2883,
8917,2901,8949,2907,8981,2901,9008,2883,9026,2856,9032,2824,9026,2792,
9008,2765,8981,2747,8949,2741;
PU;SP1;LA1,4,2,4;
PU;SP2;LA1,4,2,4;
PU;PW0.3;
PU7936,4365;PD7935,4340,7936,4315,7938,4290,7943,4266,7949,4243,7957,4221,
7968,4200,7979,4180,7992,4162,8007,4146,8023,4132,8040,4120,8057,4110,
8076,4102,8095,4097,8115,4094,8134,4093,8154,4095,8174,4100,8193,4107,
8212,4115,8230,4127,8247,4140,8263,4156,8278,4173,8292,4192,8304,4212,
8314,4234,8323,4257,8330,4280,8335,4305,8338,4329,8339,4354,8338,4379,
8335,4403,8331,4427,8325,4451,8316,4473,8306,4494,8295,4513,8281,4531,
8267,4547,8251,4562,8234,4574,8216,4584,8198,4591,8179,4597,8159,4600,
8139,4600,8119,4598,8099,4594,8080,4587,8062,4578,8044,4567,8026,4553,
8010,4538,7995,4521,7982,4502,7970,4481,7960,4460,7951,4437,7944,4413,
7939,4389,7936,4365;
PU8298,4202;PD8307,4220,8314,4239,8320,4259,8324,4280,8326,4301,8326,4323,
8325,4346,8321,4368,8316,4390,8309,4412,8301,4432,8291,4453,8279,4472,
8266,4490,8252,4506,8236,4521,8220,4535,8203,4546,8185,4556,8167,4563,
8149,4569,8130,4572,8112,4573,8093,4573,8075,4569,8058,4564,8042,4557,
8026,4547,8012,4536,7998,4523,7986,4508,7976,4492;
PU8112,4573;PD8137,4347;
PU8184,4347;PD8159,4566;
PU8209,4543;PD8231,4346;
PU8278,4346;PD8261,4496;
PU8148,4600;PD8141,4600,8133,4597,8126,4591,8119,4583,8112,4573,8105,4561,
8098,4547,8092,4531,8087,4513,8081,4493,8077,4472,8072,4450,8069,4427,
8066,4403,8064,4378,8063,4354,8062,4329,8062,4304,8063,4280,8064,4256,
8066,4233,8069,4212,8072,4191,8077,4172,8081,4155,8087,4140,8092,4126,
8098,4115,8105,4106,8112,4099,8119,4095,8126,4093;
PU8066,4233;PD8137,4347;
PU8130,4404;PD8062,4294;
PU8063,4362;PD8124,4460;
PU8118,4517;PD8071,4442;
PU7936,4305;PD7938,4294,7941,4285,7947,4276,7954,4268,7963,4260,7974,4253,
7986,4247,8000,4243,8015,4239,8031,4236,8048,4234,8066,4233,8085,4234,
8104,4235,8124,4238,8144,4241,8163,4246,8182,4252,8201,4258,8220,4266,
8237,4274,8254,4283,8269,4292,8283,4302,8296,4313,8307,4323,8317,4335,
8325,4346,8330,4357,8335,4368,8337,4379,8337,4389;
PU8325,4346;PD8137,4347;
PU8119,4318;PD8301,4317;
PU8264,4289;PD8102,4290;
PU8084,4262;PD8208,4261;
PU;SP1;LA1,4,2,4;
PU;SP7;LA1,4,2,4;
PU;PW0.3;
PU7314,2869;PD7283,2875,7256,2893,7239,2919,7233,2950,7239,2981,7256,3007,
7283,3025,7314,3031,7345,3025,7371,3007,7389,2981,7395,2950,7389,2919,
7371,2893,7345,2875,7314,2869;
PU;SP1;LA1,4,2,4;
PU;SP7;LA1,4,2,4;
PU;PW0.3;
PU9575,3268;PD9544,3274,9519,3291,9501,3317,9495,3348,9501,3379,9519,3405,
9544,3423,9575,3429,9606,3423,9632,3405,9650,3379,9656,3348,9650,3317,
9632,3291,9606,3274,9575,3268;
PU;SP1;LA1,4,2,4;
PU;PW0.3;
PU8282,4738;PD8236,4573;
PU8231,4576;PD8279,4745;
PU8275,4748;PD8227,4578;
PU8222,4581;PD8270,4751;
PU8266,4753;PD8218,4583;
PU8213,4585;PD8261,4755;
PU8256,4756;PD8208,4588;
PU8204,4589;PD8252,4758;
PU8247,4759;PD8199,4591;
PU8194,4593;PD8242,4759;
PU8237,4760;PD8189,4594;
PU8184,4596;PD8232,4760;
PU8226,4759;PD8179,4597;
PU8174,4598;PD8220,4756,8226,4759,8232,4760,8237,4760,8242,4759,8247,4759,
8252,4758,8256,4756,8261,4755,8266,4753,8270,4751,8275,4748,8279,4745,
8282,4738;
PU;SP7;LA1,4,2,4;
PU;PW0.3;
PU8223,4757;PD8215,4762,8197,4789,8191,4819,8197,4850,8215,4876,8241,4894,
8272,4900,8303,4894,8329,4876,8346,4850,8353,4819,8346,4789,8329,4762,
8303,4745,8281,4741;
PU;SP1;LA1,4,2,4;
PU;PW0.3;
PU9009,2930;PD9001,2889;
PU8997,2891;PD9008,2942;
PU9005,2947;PD8993,2894;
PU8989,2897;PD9002,2951;
PU8998,2953;PD8985,2899;
PU8980,2901;PD8994,2955;
PU8990,2957;PD8976,2902;
PU8971,2904;PD8986,2957;
PU8982,2957;PD8967,2905;
PU8962,2906;PD8977,2957;
PU8973,2956;PD8957,2907;
PU8953,2907;PD8968,2955;
PU8963,2952;PD8948,2907;
PU8943,2907;PD8958,2948;
PU8950,2937;PD8939,2906;
PU8950,2937;PD8958,2948,8963,2952,8968,2955,8973,2956,8977,2957,8982,2957,
8986,2957,8990,2957,8994,2955,8998,2953,9002,2951,9005,2947,9008,2942,
9009,2930;
PU9157,3156;PD9495,3342;
PU9496,3337;PD9159,3151;
PU9160,3146;PD9497,3331;
PU9498,3325;PD9162,3140;
PU9164,3135;PD9500,3320;
PU9502,3315;PD9166,3130;
PU9168,3125;PD9505,3310;
PU9508,3305;PD9170,3119;
PU9172,3114;PD9511,3300;
PU9515,3296;PD9174,3109;
PU9176,3104;PD9518,3292;
PU9523,3287;PD9177,3099;
PU9180,3094;PD9527,3284;
PU9180,3094;PD9177,3099,9176,3104,9174,3109,9172,3114,9170,3119,9168,3125,
9166,3130,9164,3135,9162,3140,9160,3146,9159,3151,9157,3156;
PU9187,3060;PD9183,3082,9181,3091;
PU9158,3153;PD9152,3164,9141,3183,9128,3199,9114,3214,9099,3228,9083,3239,
9067,3249,9050,3256,9033,3262,9015,3265,8997,3266,8980,3265,8962,3262,
8945,3256,8929,3249,8914,3239,8899,3228,8885,3214,8873,3199,8862,3182,
8852,3164,8844,3145,8837,3125,8832,3103,8829,3082,8828,3059,8828,3037,
8830,3015,8834,2992,8839,2971,8846,2950,8854,2929,8865,2910,8872,2898;
PU9055,2813;PD9071,2818,9088,2825,9103,2835,9118,2847,9131,2860,9144,2875,
9155,2892,9165,2910,9172,2929,9179,2950,9184,2971,9187,2992,9189,3015,
9189,3037,9187,3060;
PU9092,3233;PD9106,3221,9120,3208,9132,3192,9143,3175,9153,3157,9162,3138,
9169,3118,9175,3097,9178,3075,9181,3053,9181,3031,9180,3009,9177,2987,
9173,2965,9167,2945,9160,2925,9151,2906,9140,2889,9129,2873,9116,2858,
9103,2846,9088,2835,9073,2826,9056,2819,9055,2819;
PU9017,2906;PD9008,3037;
PU9051,3041;PD9066,2823;
PU9107,2850;PD9095,3045;
PU9137,3049;PD9147,2900;
PU8969,2964;PD8969,2964,8966,2985,8963,3007,8960,3030,8958,3052,8956,3074,
8955,3096,8954,3118,8954,3138,8954,3158,8955,3176,8957,3193,8959,3209,
8961,3223,8964,3235,8967,3245,8971,3253,8975,3260,8979,3264,8984,3265;
PU8956,3074;PD9008,3037;
PU9012,2981;PD9002,2988;
PU8992,2995;PD8961,3017;
PU9009,2929;PD9016,2925;
PU8828,3033;PD8832,3041,8842,3049,8859,3056,8881,3062,8908,3068,8939,3073,
8973,3076,9008,3077,9043,3077,9077,3076,9108,3073,9136,3069,9158,3063,
9175,3056,9185,3049,9188,3041;
PU9181,3053;PD9008,3037;
PU8995,3046;PD9162,3062;
PU9131,3069;PD8982,3056;
PU8969,3065;PD9083,3076;
PU;SP7;LA1,4,2,4;
PU;PW0.3;
PU6237,3841;PD6207,3847,6181,3864,6164,3890,6158,3921,6164,3951,6181,3977,
6207,3995,6237,4001,6268,3995,6294,3977,6311,3951,6317,3921,6311,3890,
6294,3864,6268,3847,6237,3841;
PU;SP1;LA1,4,2,4;
PU;PW0.3;
PU8184,3836;PD8141,4094;
PU8145,4094;PD8189,3829;
PU8194,3827;PD8150,4095;
PU8155,4095;PD8199,3825;
PU8203,3824;PD8160,4096;
PU8164,4097;PD8207,3824;
PU8211,3824;PD8169,4098;
PU8174,4100;PD8215,3824;
PU8219,3824;PD8179,4101;
PU8183,4103;PD8224,3825;
PU8228,3826;PD8188,4104;
PU8193,4106;PD8231,3828;
PU8235,3830;PD8197,4108;
PU8202,4110;PD8239,3833;
PU8242,3840;PD8206,4112;
PU8242,3840;PD8239,3833,8235,3830,8231,3828,8228,3826,8224,3825,8219,3824,
8215,3824,8211,3824,8207,3824,8203,3824,8199,3825,8194,3827,8189,3829,
8184,3836;
PU8387,3577;PD8869,3194;
PU8866,3189;PD8382,3575;
PU8379,3572;PD8863,3185;
PU8861,3180;PD8376,3568;
PU8373,3564;PD8858,3175;
PU8855,3171;PD8371,3560;
PU8368,3556;PD8853,3166;
PU8851,3161;PD8366,3552;
PU8364,3548;PD8848,3156;
PU8846,3151;PD8362,3544;
PU8360,3539;PD8844,3146;
PU8842,3140;PD8358,3535;
PU8357,3530;PD8840,3135;
PU8839,3129;PD8357,3524,8357,3530,8358,3535,8360,3539,8362,3544,8364,3548,
8366,3552,8368,3556,8371,3560,8373,3564,8376,3568,8379,3572,8382,3575,
8387,3577;
PU8414,3665;PD8412,3684,8409,3704,8404,3723,8397,3742,8389,3759,8379,3776,
8368,3791,8356,3805,8343,3818,8329,3829,8314,3838,8298,3846,8282,3852,
8265,3856,8251,3858;
PU8176,3845;PD8165,3840,8150,3831,8136,3820,8123,3807,8111,3794,8100,3778,
8091,3762,8083,3744,8077,3726,8072,3707,8069,3688,8067,3668,8067,3648,
8069,3629,8072,3609,8077,3590,8084,3572,8092,3554,8102,3538,8113,3522,
8125,3508,8138,3495,8152,3484,8167,3475,8183,3467,8199,3461,8216,3457,
8233,3455,8250,3455,8267,3456,8284,3460,8300,3466,8315,3473,8330,3482,
8345,3493,8357,3505;
PU8404,3586;PD8404,3587,8409,3606,8412,3625,8414,3645,8414,3665;
PU8312,3839;PD8326,3831,8339,3820,8352,3808,8363,3795,8373,3780,8381,3764,
8389,3747,8395,3729,8399,3710,8402,3691,8403,3672,8403,3652,8401,3633,
8398,3613,8393,3595,8387,3577;
PU8357,3523;PD8348,3512,8336,3500,8322,3488,8308,3478,8293,3471,8278,3464,
8262,3460,8246,3457,8230,3457,8214,3458,8199,3461,8184,3467,8169,3474;
PU8230,3457;PD8241,3657;
PU8281,3655;PD8271,3462;
PU8313,3481;PD8322,3655;
PU8363,3653;PD8358,3562;
PU8358,3556;PD8356,3521;
PU8242,3455;PD8230,3457,8219,3467,8208,3484,8199,3508,8191,3538,8185,3572,
8181,3609,8180,3648,8181,3688,8184,3726,8189,3762,8196,3794,8203,3814;
PU8181,3688;PD8241,3657;
PU8238,3607;PD8180,3637;
PU8184,3584;PD8235,3557;
PU8233,3507;PD8193,3528;
PU8067,3672;PD8072,3677,8083,3682,8100,3685,8123,3687,8150,3688,8181,3688,
8214,3687,8248,3684,8281,3680,8313,3676,8343,3670,8368,3665,8388,3659,
8403,3652,8412,3646,8414,3641;
PU8403,3652;PD8241,3657;
PU8226,3665;PD8383,3660;
PU8351,3669;PD8211,3672;
PU8196,3680;PD8303,3677;
PU8967,2609;PD8968,2719;
PU8973,2720;PD8971,2602;
PU8976,2598;PD8978,2721;
PU8983,2723;PD8980,2596;
PU8985,2595;PD8988,2725;
PU8993,2727;PD8990,2594;
PU8994,2593;PD8998,2729;
PU9003,2732;PD8999,2593;
PU9004,2594;PD9008,2735;
PU9013,2739;PD9008,2594;
PU9013,2595;PD9018,2743;
PU9023,2747;PD9018,2597;
PU9023,2600;PD9028,2753;
PU9033,2759;PD9028,2608,9023,2600,9018,2597,9013,2595,9008,2594,9004,2594,
8999,2593,8994,2593,8990,2594,8985,2595,8980,2596,8976,2598,8971,2602,
8967,2609;
PU;SP7;LA1,4,2,4;
PU;PW0.3;
PU8995,2464;PD8963,2470,8937,2490,8920,2518,8917,2551,8927,2582,8949,2607,
8964,2613;
PU9030,2612;PD9042,2607,9064,2582,9074,2551,9070,2518,9054,2490,9028,2470,
8995,2464;
PU;SP1;LA1,4,2,4;
PU;PW0.3;
PU7380,3134;PD7362,3015;
PU7357,3018;PD7378,3143;
PU7374,3146;PD7352,3021;
PU7348,3024;PD7370,3148;
PU7366,3149;PD7343,3026;
PU7338,3027;PD7362,3150;
PU7357,3150;PD7333,3029;
PU7327,3030;PD7353,3150;
PU7348,3149;PD7322,3031;
PU7317,3031;PD7344,3148;
PU7339,3146;PD7312,3031;
PU7306,3031;PD7334,3143;
PU7329,3139;PD7301,3030;
PU7295,3029;PD7322,3130,7329,3139,7334,3143,7339,3146,7344,3148,7348,3149,
7353,3150,7357,3150,7362,3150,7366,3149,7370,3148,7374,3146,7378,3143,
7380,3134;
PU7522,3347;PD8072,3612;
PU8073,3607;PD7524,3342;
PU7526,3337;PD8074,3601;
PU8076,3596;PD7527,3331;
PU7529,3326;PD8077,3590;
PU8079,3585;PD7531,3321;
PU7533,3316;PD8081,3580;
PU8083,3575;PD7535,3311;
PU7537,3306;PD8085,3570;
PU8087,3564;PD7539,3301;
PU7541,3296;PD8090,3559;
PU8092,3555;PD7543,3291;
PU7546,3287;PD8095,3550;
PU7546,3287;PD7543,3291,7541,3296,7539,3301,7537,3306,7535,3311,7533,3316,
7531,3321,7529,3326,7527,3331,7526,3337,7524,3342,7522,3347;
PU7524,3339;PD7515,3354,7503,3369,7490,3383,7475,3396,7460,3407,7444,3416,
7427,3424,7410,3430,7392,3434,7374,3437,7356,3437,7338,3436,7321,3432,
7304,3427,7288,3420,7273,3411,7258,3401,7245,3389,7233,3376,7222,3361,
7213,3345,7205,3328,7199,3310,7195,3292,7192,3273,7191,3254,7192,3234,
7195,3215,7199,3196,7205,3177,7213,3159,7222,3142,7232,3125,7244,3110,
7258,3096,7272,3083,7287,3073;
PU7388,3042;PD7391,3042,7409,3043,7426,3046,7443,3052,7459,3059,7475,3068,
7489,3078,7503,3090,7515,3103,7525,3118,7534,3134,7542,3151,7548,3169,
7553,3187,7555,3206,7556,3225,7555,3245,7553,3264,7549,3281;
PU7514,3356;PD7522,3343,7525,3337;
PU7538,3302;PD7539,3299,7541,3283,7542,3267,7541,3250,7539,3233,7535,3216,
7530,3200,7523,3183,7514,3168,7504,3153,7493,3139,7481,3126,7468,3114,
7454,3103,7439,3094,7423,3085,7407,3079,7392,3074;
PU7289,3080;PD7281,3084,7267,3091,7255,3101,7244,3111,7234,3123;
PU7281,3084;PD7374,3240;
PU7409,3222;PD7372,3160;
PU7388,3110;PD7444,3204;
PU7479,3186;PD7417,3083;
PU7288,3076;PD7274,3094,7264,3119,7258,3149,7257,3182,7260,3217,7268,3253,
7279,3289,7295,3323,7313,3353,7333,3379,7356,3400,7378,3415,7401,3423,
7423,3424,7442,3417;
PU7303,3338;PD7374,3240;
PU7350,3200;PD7282,3296;
PU7266,3247;PD7327,3162;
PU7304,3123;PD7258,3188;
PU7218,3354;PD7225,3360,7237,3362,7255,3358,7277,3350,7303,3338,7332,3322,
7362,3304,7393,3282,7423,3259,7451,3235,7476,3211,7498,3189,7514,3168,
7525,3150,7530,3136,7529,3125;
PU7514,3168;PD7374,3240;
PU7356,3264;PD7492,3195;
PU7460,3227;PD7339,3289;
PU7321,3314;PD7414,3266;
PU6352,3799;PD6275,3851;
PU6280,3853;PD6367,3794;
PU6374,3794;PD6285,3856;
PU6289,3860;PD6380,3794;
PU6385,3796;PD6293,3863;
PU6296,3867;PD6389,3798;
PU6393,3801;PD6300,3871;
PU6303,3875;PD6397,3804;
PU6399,3807;PD6306,3879;
PU6308,3884;PD6402,3811;
PU6403,3815;PD6311,3888;
PU6312,3893;PD6404,3820;
PU6403,3826;PD6314,3899;
PU6316,3904;PD6395,3838,6403,3826,6404,3820,6403,3815,6402,3811,6399,3807,
6397,3804,6393,3801,6389,3798,6385,3796,6380,3794,6374,3794,6367,3794,
6352,3799;
PU6653,3669;PD7222,3361;
PU7219,3356;PD6650,3665;
PU6648,3661;PD7216,3351;
PU7214,3347;PD6647,3656;
PU6645,3651;PD7211,3342;
PU7209,3337;PD6644,3646;
PU6643,3641;PD7207,3331;
PU7205,3326;PD6642,3636;
PU6641,3631;PD7203,3321;
PU7201,3315;PD6640,3626;
PU6640,3621;PD7199,3310;
PU7198,3305;PD6639,3615;
PU6640,3609;PD7196,3299;
PU6640,3609;PD6639,3615,6640,3621,6640,3626,6641,3631,6642,3636,6643,3641,
6644,3646,6645,3651,6647,3656,6648,3661,6650,3665,6653,3669;
PU6648,3817;PD6635,3832,6621,3846,6605,3858,6590,3870,6573,3879,6555,3887,
6538,3893,6520,3898,6502,3900,6484,3901,6467,3900,6450,3897,6433,3893,
6418,3886,6403,3878,6389,3869,6380,3861;
PU6343,3802;PD6342,3800,6337,3784,6334,3766,6333,3748,6333,3729,6335,3711,
6339,3692,6345,3674,6352,3656,6361,3638,6371,3622,6383,3606,6396,3591,
6410,3577,6425,3565,6441,3553,6458,3544,6475,3536,6493,3530,6510,3526,
6528,3523,6546,3522,6563,3523,6580,3526,6597,3530,6612,3537,6627,3545,
6641,3554,6653,3565,6660,3573;
PU6697,3671;PD6698,3675,6697,3694,6695,3712,6691,3731,6686,3749,6678,3767,
6669,3785,6659,3801,6648,3817;
PU6505,3527;PD6529,3525,6553,3530,6575,3542,6595,3561,6612,3586,6625,3615,
6634,3648,6638,3684,6638,3720,6633,3757,6623,3791,6609,3823,6592,3850,
6572,3872,6549,3888,6525,3896;
PU6636,3739;PD6515,3712;
PU6522,3665;PD6638,3692;
PU6633,3642;PD6528,3619;
PU6535,3573;PD6615,3591;
PU6696,3709;PD6690,3717,6678,3725,6660,3732,6636,3739,6607,3744,6575,3749,
6541,3751,6505,3753,6470,3753,6437,3751,6407,3747,6381,3743,6360,3737,
6345,3730,6336,3722,6335,3714;
PU6381,3743;PD6515,3712;
PU6545,3718;PD6415,3749;
PU6459,3752;PD6575,3725;
PU6606,3732;PD6517,3752;
PU6451,3898;PD6440,3894,6429,3889,6419,3883,6410,3874,6401,3864,6395,3853,
6391,3844;
PU6379,3790;PD6378,3778,6379,3761,6381,3743,6384,3724,6388,3706,6394,3688,
6401,3670,6409,3652,6418,3635,6428,3618,6439,3603,6450,3588,6462,3575,
6475,3563,6488,3553,6501,3543,6514,3536,6528,3531,6541,3526,6554,3524,
6567,3524,6579,3526;
PU6541,3526;PD6515,3712;
PU6481,3719;PD6507,3540;
PU6470,3567;PD6448,3727;
PU6414,3735;PD6431,3612;
PU7368,2847;PD7367,2860;
PU7372,2863;PD7373,2838;
PU7378,2835;PD7376,2866;
PU7380,2869;PD7383,2833;
PU7387,2832;PD7385,2873;
PU7389,2878;PD7392,2832;
PU7397,2832;PD7393,2882;
PU7388,3042;PD7389,3022;
PU7398,2888;PD7401,2832;
PU7406,2833;PD7402,2894;
PU7395,3016;PD7393,3042;
PU7398,3042;PD7400,3009;
PU7406,2901;PD7410,2834;
PU7414,2835;PD7410,2910;
PU7406,3000;PD7403,3042;
PU7408,3043;PD7411,2988;
PU7414,2922;PD7419,2838;
PU7423,2841;PD7418,2946;
PU7417,2964;PD7413,3044;
PU7418,3045;PD7427,2850,7423,2841,7419,2838,7414,2835,7410,2834,7406,2833,
7401,2832,7397,2832,7392,2832,7387,2832,7383,2833,7378,2835,7373,2838,
7368,2847;
PU;SP7;LA1,4,2,4;
PU;PW0.3;
PU7402,2711;PD7370,2718,7344,2737,7328,2765,7325,2796,7335,2827,7356,2851,
7364,2854;
PU7431,2858;PD7447,2851,7468,2827,7478,2796,7475,2765,7459,2737,7433,2718,
7402,2711;
PU;SP1;LA1,4,2,4;
PU;SP7;LA1,4,2,4;
PU;PW0.3;
PU5806,2529;PD5775,2536,5749,2555,5733,2582,5730,2614,5740,2644,5761,2668,
5791,2681,5823,2681,5852,2668,5873,2644,5883,2614,5880,2582,5864,2555,
5838,2536,5806,2529;
PU;SP1;LA1,4,2,4;
PU;SP7;LA1,4,2,4;
PU;PW0.3;
PU4752,3600;PD4721,3607,4695,3626,4679,3653,4676,3685,4686,3715,4707,3739,
4736,3752,4768,3752,4797,3739,4819,3715,4829,3685,4825,3653,4809,3626,
4783,3607,4752,3600;
PU;SP1;LA1,4,2,4;
PU;PW0.3;
PU8351,3847;PD8341,3820;
PU8337,3823;PD8352,3861;
PU8350,3866;PD8334,3826;
PU8330,3828;PD8347,3871;
PU8343,3874;PD8326,3831;
PU8322,3833;PD8340,3877;
PU8336,3880;PD8318,3836;
PU8314,3838;PD8332,3881;
PU8328,3882;PD8310,3841;
PU8306,3843;PD8323,3883;
PU8319,3883;PD8302,3845;
PU8298,3846;PD8313,3882;
PU8308,3879;PD8293,3848;
PU8290,3850;PD8299,3869,8308,3879,8313,3882,8319,3883,8323,3883,8328,3882,
8332,3881,8336,3880,8340,3877,8343,3874,8347,3871,8350,3866,8352,3861,
8351,3847;
PU;SP7;LA1,4,2,4;
PU;PW0.3;
PU8264,3884;PD8262,3898,8272,3929,8293,3953,8323,3965,8354,3965,8383,3953,
8405,3929,8415,3898,8411,3867,8395,3839,8372,3822;
PU;SP1;LA1,4,2,4;
PU;PW0.3;
PU6651,4132;PD6589,3870;
PU6584,3873;PD6648,4141;
PU6644,4144;PD6579,3876;
PU6574,3878;PD6640,4147;
PU6635,4150;PD6569,3881;
PU6564,3883;PD6630,4152;
PU6626,4153;PD6559,3886;
PU6554,3888;PD6621,4154;
PU6616,4155;PD6548,3890;
PU6543,3891;PD6611,4155;
PU6606,4154;PD6538,3893;
PU6533,3895;PD6600,4152;
PU6594,4146;PD6528,3896;
PU6594,4146;PD6600,4152,6606,4154,6611,4155,6616,4155,6621,4154,6626,4153,
6630,4152,6635,4150,6640,4147,6644,4144,6648,4141,6651,4132;
PU;SP7;LA1,4,2,4;
PU;PW0.3;
PU6591,4144;PD6581,4151,6565,4179,6562,4210,6572,4240,6593,4263,6622,4276,
6654,4276,6683,4263,6704,4240,6714,4210,6711,4179,6695,4151,6669,4132,
6652,4129;
PU;SP1;LA1,4,2,4;
PU;PW0.3;
PU5979,3239;PD6371,3621;
PU6374,3617;PD5979,3232;
PU5980,3228;PD6377,3612;
PU6381,3608;PD5982,3223;
PU5984,3220;PD6384,3604;
PU6387,3600;PD5987,3216;
PU5989,3212;PD6391,3596;
PU6394,3592;PD5992,3209;
PU5995,3205;PD6398,3588;
PU6401,3585;PD5998,3203;
PU6001,3200;PD6405,3581;
PU6409,3578;PD6005,3197;
PU6009,3195;PD6413,3574;
PU6417,3571;PD6014,3194,6009,3195,6005,3197,6001,3200,5998,3203,5995,3205,
5992,3209,5989,3212,5987,3216,5984,3220,5982,3223,5980,3228,5979,3232,
5979,3239;
PU5906,2982;PD5852,2668;
PU5847,2671;PD5902,2988;
PU5898,2991;PD5842,2674;
PU5837,2677;PD5894,2993;
PU5889,2994;PD5831,2679;
PU5826,2681;PD5884,2996;
PU5879,2997;PD5820,2682;
PU5815,2683;PD5875,2997;
PU5870,2998;PD5809,2683;
PU5804,2683;PD5865,2998;
PU5860,2997;PD5798,2683;
PU5792,2682;PD5854,2996;
PU5848,2991;PD5786,2680;
PU5848,2991;PD5854,2996,5860,2997,5865,2998,5870,2998,5875,2997,5879,2997,
5884,2996,5889,2994,5894,2993,5898,2991,5902,2988,5906,2982;
PU5980,3255;PD5976,3258,5949,3271,5920,3279,5890,3281,5861,3277,5834,3268,
5809,3253,5788,3233,5771,3209,5760,3182,5753,3153,5753,3123,5759,3093,
5770,3064,5786,3038,5807,3016,5831,2997,5847,2989;
PU5911,2974;PD5917,2974,5947,2977,5974,2987,5999,3002,6020,3022,6036,3046,
6048,3073,6054,3102,6054,3132,6049,3162,6038,3190,6037,3192;
PU5911,2974;PD5930,2975,5956,2982,5979,2994,6000,3012,6017,3034,6030,3059,
6038,3087,6040,3117,6038,3147,6030,3177,6023,3193;
PU5980,3250;PD5957,3265,5931,3276,5905,3281;
PU6030,3177;PD5904,3127;
PU5917,3091;PD6039,3139;
PU6039,3097;PD5930,3055;
PU5943,3018;PD6026,3051;
PU6046,3172;PD6041,3175,6030,3177,6015,3176,5996,3173,5973,3169,5947,3163,
5920,3156,5892,3148,5865,3138,5839,3129,5815,3119,5795,3110,5780,3101,
5768,3094,5763,3087,5762,3083;
PU5839,3129;PD5904,3127;
PU5935,3140;PD5872,3141;
PU5911,3153;PD5967,3152;
PU5999,3164;PD5956,3166;
PU5840,3271;PD5831,3263,5825,3250,5821,3232,5821,3210,5824,3185,5830,3157,
5839,3129,5850,3101,5864,3073,5879,3048,5895,3026,5911,3007,5927,2993,
5942,2985,5956,2982,5967,2984;
PU5956,2982;PD5904,3127;
PU5887,3128;PD5938,2987;
PU5916,3002;PD5871,3128;
PU5855,3128;PD5889,3032;
PU4957,3538;PD4798,3615;
PU4802,3619;PD4970,3536;
PU4976,3538;PD4806,3622;
PU4810,3626;PD4981,3540;
PU4986,3543;PD4813,3630;
PU4816,3635;PD4989,3545;
PU4992,3548;PD4819,3639;
PU4821,3644;PD4995,3552;
PU4997,3555;PD4823,3648;
PU4825,3653;PD4999,3559;
PU5000,3564;PD4827,3658;
PU4828,3663;PD5000,3568;
PU4999,3574;PD4829,3669;
PU4829,3674;PD4991,3582,4999,3574,5000,3568,5000,3564,4999,3559,4997,3555,
4995,3552,4992,3548,4989,3545,4986,3543,4981,3540,4976,3538,4970,3536,
4957,3538;
PU5208,3479;PD5778,3221;
PU5775,3216;PD5204,3476;
PU5201,3472;PD5772,3212;
PU5770,3207;PD5199,3467;
PU5197,3463;PD5767,3202;
PU5765,3197;PD5195,3458;
PU5194,3454;PD5763,3192;
PU5761,3187;PD5193,3449;
PU5192,3444;PD5759,3182;
PU5758,3177;PD5190,3439;
PU5190,3434;PD5756,3171;
PU5756,3166;PD5189,3429;
PU5191,3423;PD5754,3161;
PU5191,3423;PD5189,3429,5190,3434,5190,3439,5192,3444,5193,3449,5194,3454,
5195,3458,5197,3463,5199,3467,5201,3472,5204,3476,5208,3479;
PU5146,3618;PD5120,3635,5092,3647,5063,3653,5034,3654,5006,3650,4981,3640,
4959,3625,4958,3625;
PU4918,3543;PD4917,3532,4921,3504,4930,3476,4944,3450,4963,3426,4986,3406,
5012,3389,5040,3378,5069,3371,5098,3370,5126,3374,5151,3384,5173,3399,
5192,3418,5192,3418;
PU5214,3485;PD5215,3493,5211,3521,5202,3548,5188,3574,5169,3598,5146,3618;
PU5085,3370;PD5108,3372,5129,3379,5148,3392,5164,3409,5176,3430,5184,3454;
PU5185,3460;PD5187,3481,5186,3508,5180,3536,5170,3563,5156,3588,5138,3610,
5117,3628,5095,3642,5071,3651,5048,3654;
PU5147,3599;PD5066,3512;
PU5089,3484;PD5167,3568;
PU5182,3531;PD5111,3456;
PU5134,3428;PD5187,3486;
PU5178,3588;PD5169,3595,5155,3599,5138,3599,5119,3596,5097,3590,5074,3581,
5051,3570,5028,3556,5019,3548;
PU4999,3533;PD4989,3523,4973,3506,4960,3489,4952,3473,4948,3459,4949,3446,
4954,3436;
PU4980,3515;PD5066,3512;
PU5086,3534;PD5029,3536;
PU5032,3558;PD5107,3556;
PU5127,3578;PD5070,3579;
PU4964,3538;PD4964,3537,4980,3515,4999,3493,5021,3472,5045,3452,5069,3435,
5094,3420,5117,3409,5138,3403,5157,3400,5172,3401,5182,3407;
PU5157,3400;PD5066,3512;
PU5045,3513;PD5132,3404;
PU5102,3416;PD5023,3513;
PU5002,3514;PD5061,3440;
PU;SP7;LA1,4,2,4;
PU;PW0.3;
PU4340,2404;PD4309,2410,4284,2428,4269,2455,4266,2486,4275,2515,4296,2538,
4324,2551,4355,2551,4383,2538,4404,2515,4413,2486,4410,2455,4395,2428,
4370,2410,4340,2404;
PU;SP1;LA1,4,2,4;
PU;PW0.3;
PU6124,2970;PD6022,3024;
PU6025,3029;PD6137,2968;
PU6143,2970;PD6028,3033;
PU6031,3037;PD6147,2972;
PU6151,2976;PD6034,3041;
PU6036,3046;PD6154,2979;
PU6157,2983;PD6039,3050;
PU6041,3055;PD6159,2987;
PU6160,2992;PD6044,3060;
PU6045,3064;PD6161,2997;
PU6161,3002;PD6047,3069;
PU6049,3074;PD6160,3008;
PU6152,3018;PD6050,3079;
PU6152,3018;PD6160,3008,6161,3002,6161,2997,6160,2992,6159,2987,6157,2983,
6154,2979,6151,2976,6147,2972,6143,2970,6137,2968,6124,2970;
PU;SP7;LA1,4,2,4;
PU;PW0.3;
PU6174,2900;PD6144,2906,6119,2924,6103,2951,6101,2973;
PU6137,3036;PD6158,3045,6189,3045,6217,3033,6237,3010,6247,2981,6244,2951,
6228,2924,6204,2906,6174,2900;
PU;SP1;LA1,4,2,4;
PU;PW0.3;
PU4600,3022;PD4955,3436;
PU4959,3431;PD4600,3015;
PU4602,3011;PD4962,3427;
PU4966,3423;PD4605,3007;
PU4608,3003;PD4970,3419;
PU4974,3416;PD4611,3000;
PU4614,2997;PD4978,3412;
PU4983,3409;PD4618,2994;
PU4622,2991;PD4987,3405;
PU4991,3402;PD4626,2989;
PU4630,2987;PD4996,3399;
PU5001,3396;PD4634,2985;
PU4641,2986;PD5006,3393;
PU4641,2986;PD4634,2985,4630,2987,4626,2989,4622,2991,4618,2994,4614,2997,
4611,3000,4608,3003,4605,3007,4602,3011,4600,3015,4600,3022;
PU4527,2809;PD4398,2525;
PU4394,2529;PD4526,2817;
PU4523,2821;PD4390,2533;
PU4385,2537;PD4519,2825;
PU4515,2828;PD4381,2540;
PU4376,2543;PD4512,2831;
PU4507,2833;PD4371,2545;
PU4366,2547;PD4503,2835;
PU4499,2837;PD4361,2549;
PU4356,2550;PD4495,2838;
PU4490,2839;PD4351,2552;
PU4345,2552;PD4484,2839;
PU4477,2835;PD4339,2552;
PU4477,2835;PD4484,2839,4490,2839,4495,2838,4499,2837,4503,2835,4507,2833,
4512,2831,4515,2828,4519,2825,4523,2821,4526,2817,4527,2809;
PU4599,3036;PD4599,3036,4572,3048,4544,3054,4517,3056,4491,3053,4468,3045,
4447,3032,4431,3015,4419,2995,4412,2972,4410,2947,4414,2921,4424,2895,
4437,2870,4456,2848,4473,2833;
PU4528,2801;PD4529,2801,4557,2794,4584,2792,4610,2795,4634,2803,4654,2816,
4671,2833,4683,2854,4689,2877,4691,2902,4687,2928,4678,2954,4664,2978,
4657,2987;
PU4574,2792;PD4598,2793,4620,2800,4640,2811,4656,2826,4669,2846,4677,2868,
4680,2892,4678,2918,4671,2944,4659,2969,4648,2986;
PU4599,3032;PD4578,3044,4553,3053,4528,3056;
PU4602,2986;PD4551,2924;
PU4577,2900;PD4648,2986;
PU4667,2952;PD4604,2875;
PU4630,2851;PD4679,2910;
PU4601,3009;PD4589,3004,4572,2995,4554,2983,4537,2969,4519,2953,4503,2936,
4488,2918,4476,2901,4467,2885,4461,2870,4459,2857,4460,2847,4464,2840;
PU4495,2927;PD4551,2924;
PU4569,2947;PD4515,2949;
PU4539,2971;PD4588,2969;
PU4601,2991;PD4569,2993;
PU4433,3019;PD4431,3012,4434,3002,4441,2988,4452,2973,4467,2955,4485,2937,
4506,2917,4528,2899,4552,2881,4575,2865,4597,2850,4618,2839,4636,2832,
4651,2827,4661,2827,4668,2830;
PU4656,2826;PD4551,2924;
PU4537,2925;PD4639,2830;
PU4614,2841;PD4523,2926;
PU4509,2926;PD4579,2862;
PU5245,4117;PD5129,3630;
PU5125,3632;PD5243,4124;
PU5239,4129;PD5120,3635;
PU5115,3638;PD5235,4132;
PU5231,4134;PD5109,3640;
PU5104,3642;PD5227,4137;
PU5223,4139;PD5099,3644;
PU5094,3646;PD5219,4141;
PU5215,4143;PD5089,3647;
PU5083,3649;PD5211,4144;
PU5206,4145;PD5078,3650;
PU5073,3651;PD5202,4145;
PU5196,4141;PD5067,3652;
PU5196,4141;PD5202,4145,5206,4145,5211,4144,5215,4143,5219,4141,5223,4139,
5227,4137,5231,4134,5235,4132,5239,4129,5243,4124,5245,4117;
PU;SP2;LA1,4,2,4;
PU;PW0.3;
PU5341,4317;PD5320,4340,5296,4360,5270,4375,5244,4385,5217,4389,5192,4388,
5169,4381,5149,4370,5133,4353,5122,4332,5115,4308,5114,4281,5117,4253,
5126,4224,5140,4196,5157,4170,5179,4147,5190,4138;
PU5250,4105;PD5255,4103,5282,4098,5307,4099,5330,4106,5350,4118,5366,4135,
5377,4156,5384,4180,5386,4207,5382,4235,5373,4263,5359,4291,5341,4317;
PU5174,4152;PD5190,4138;
PU5247,4112;PD5264,4109,5288,4111,5310,4118,5330,4129,5346,4145,5359,4165,
5368,4188,5372,4213,5371,4239,5366,4265,5356,4291,5343,4314,5325,4335;
PU5343,4314;PD5249,4244;
PU5269,4215;PD5360,4283;
PU5370,4248;PD5290,4186;
PU5310,4158;PD5371,4205;
PU5348,4309;PD5336,4320,5321,4327,5304,4332,5284,4333,5263,4331,5242,4326,
5220,4317,5200,4306,5182,4292,5167,4276,5154,4259,5145,4242,5140,4224,
5140,4207,5143,4192,5151,4179;
PU5191,4299;PD5249,4244;
PU5273,4261;PD5216,4315;
PU5245,4327;PD5296,4279;
PU5319,4297;PD5281,4333;
PU5151,4371;PD5150,4367,5153,4359,5160,4347,5170,4330,5183,4310,5199,4288,
5217,4263,5236,4238,5255,4214,5274,4190,5293,4169,5309,4150,5324,4135,
5335,4124,5343,4118,5348,4116;
PU5330,4129;PD5249,4244;
PU5235,4258;PD5313,4147;
PU5290,4172;PD5220,4271;
PU5206,4285;PD5259,4209;
PU;SP1;LA1,4,2,4;
PU;SP2;LA1,4,2,4;
PU;PW0.3;
PU3208,2239;PD3181,2256,3152,2270,3123,2279,3095,2283,3069,2282,3045,2275,
3025,2264,3010,2249,3000,2230,2995,2208,2996,2184,3002,2158,3014,2132,
3031,2107,3052,2083,3077,2063,3104,2045,3132,2031,3161,2023,3189,2019,
3216,2020,3239,2026,3259,2037,3274,2052,3285,2071,3289,2093,3289,2118,
3282,2143,3270,2169,3253,2194,3232,2218,3208,2239;
PU3145,2027;PD3169,2022,3192,2022,3213,2026,3231,2036,3246,2050,3258,2068,
3264,2089,3266,2112,3263,2137,3255,2163,3243,2187,3228,2211,3208,2232,
3187,2250,3164,2264,3139,2274;
PU3208,2232;PD3142,2151;
PU3168,2125;PD3233,2205;
PU3252,2171;PD3194,2100;
PU3221,2075;PD3264,2129;
PU3229,2221;PD3216,2229,3200,2235,3182,2237,3163,2235,3142,2231,3122,2223,
3102,2213,3084,2200,3068,2185,3055,2169,3046,2153,3040,2136,3038,2120,
3040,2105,3045,2091,3055,2081;
PU3062,2177;PD3142,2151;
PU3159,2171;PD3081,2197;
PU3105,2215;PD3175,2191;
PU3192,2212;PD3139,2230;
PU3012,2252;PD3010,2245,3014,2235,3022,2222,3035,2205,3052,2187,3072,2167,
3095,2147,3120,2127,3146,2108,3172,2090,3196,2075,3218,2062,3238,2053,
3254,2048,3266,2047,3272,2049;
PU3246,2050;PD3142,2151;
PU3122,2157;PD3223,2060;
PU3192,2077;PD3102,2164;
PU3082,2171;PD3151,2104;
PU;SP1;LA1,4,2,4;
PU;PW0.3;
PU3991,3302;PD4442,3028;
PU4439,3024;PD3985,3301;
PU3982,3298;PD4435,3021;
PU4432,3017;PD3979,3295;
PU3977,3290;PD4429,3012;
PU4426,3008;PD3975,3287;
PU3973,3282;PD4423,3003;
PU4420,2999;PD3971,3278;
PU3970,3273;PD4418,2994;
PU4417,2989;PD3969,3268;
PU3969,3263;PD4415,2984;
PU4413,2978;PD3969,3258;
PU3973,3251;PD4412,2973;
PU3973,3251;PD3969,3258,3969,3263,3969,3268,3970,3273,3971,3278,3973,3282,
3975,3287,3977,3290,3979,3295,3982,3298,3985,3301,3991,3302;
PU3938,3427;PD3915,3445,3890,3459,3864,3469,3839,3474,3814,3475,3792,3471,
3772,3461,3756,3448,3744,3431,3737,3410,3735,3387,3738,3363,3746,3338,
3759,3314,3775,3290,3796,3269,3819,3251,3844,3237,3869,3227,3895,3222,
3919,3221,3942,3225,3962,3235,3975,3245;
PU3998,3304;PD3998,3309,3995,3333,3988,3358,3975,3382,3958,3406,3938,3427;
PU3842,3238;PD3865,3228,3889,3223,3913,3223,3934,3228,3953,3237,3968,3250,
3971,3254;
PU3989,3302;PD3990,3310,3988,3334,3981,3359,3970,3383,3955,3406,3936,3426,
3915,3444,3892,3458;
PU3936,3426;PD3867,3348;
PU3892,3324;PD3960,3399;
PU3978,3367;PD3918,3299;
PU3943,3275;PD3956,3289;
PU3962,3296;PD3989,3327;
PU3944,3421;PD3936,3426,3926,3429,3913,3429,3899,3425,3883,3419,3867,3409,
3851,3398,3835,3384,3820,3369,3808,3354,3797,3338,3789,3322,3785,3308,
3783,3295,3785,3284,3789,3275;
PU3820,3369;PD3867,3348;
PU3884,3368;PD3839,3388;
PU3861,3406;PD3901,3387;
PU3919,3407;PD3888,3421;
PU3756,3448;PD3755,3445,3759,3437,3766,3427,3778,3413,3793,3397,3811,3379,
3831,3360,3852,3340,3874,3321,3896,3302,3916,3286,3935,3272,3951,3260,
3963,3252,3973,3248,3973,3248;
PU3968,3250;PD3867,3348;
PU3855,3353;PD3954,3258;
PU3932,3274;PD3844,3359;
PU3832,3364;PD3899,3299;
PU4791,4549;PD5132,4350;
PU5129,4346;PD4783,4548;
PU4778,4545;PD5126,4341;
PU5124,4337;PD4775,4542;
PU4772,4539;PD5122,4332;
PU5120,4327;PD4769,4535;
PU4767,4531;PD5118,4322;
PU5117,4317;PD4765,4527;
PU4763,4522;PD5116,4311;
PU5115,4306;PD4762,4518;
PU4761,4513;PD5114,4300;
PU5114,4294;PD4761,4508;
PU4765,4500;PD5113,4288;
PU4765,4500;PD4761,4508,4761,4513,4762,4518,4763,4522,4765,4527,4767,4531,
4769,4535,4772,4539,4775,4542,4778,4545,4783,4548,4791,4549;
PU4735,4690;PD4711,4706,4684,4717,4657,4723,4630,4725,4604,4722,4581,4713,
4561,4700,4544,4683,4532,4663,4525,4639,4523,4614,4527,4588,4535,4563,
4549,4539,4567,4516,4589,4497,4613,4481,4639,4470,4666,4464,4693,4462,
4719,4466,4743,4474,4763,4487,4768,4492;
PU4799,4550;PD4800,4573,4797,4598,4788,4624,4775,4648,4757,4671,4735,4690;
PU4753,4674;PD4767,4656,4777,4636,4782,4615,4782,4593,4778,4570,4769,4549,
4768,4546;
PU4753,4526;PD4740,4512,4720,4498,4699,4487,4676,4481,4652,4479,4629,4481,
4607,4488,4587,4499,4570,4513;
PU4587,4499;PD4662,4593;
PU4686,4577;PD4613,4486;
PU4644,4479;PD4709,4561;
PU4733,4545;PD4683,4483;
PU4594,4493;PD4581,4506,4570,4522,4564,4541,4561,4561,4562,4583,4566,4606,
4574,4628,4586,4649,4601,4667,4618,4683,4636,4695,4656,4704,4676,4708,
4695,4707,4713,4703,4729,4694;
PU4593,4658;PD4662,4593;
PU4643,4570;PD4577,4633;
PU4565,4602;PD4624,4546;
PU4606,4523;PD4560,4565;
PU4545,4685;PD4549,4685,4557,4681,4569,4674,4584,4664,4603,4652,4624,4637,
4646,4620,4669,4603,4691,4585,4713,4567,4733,4551,4748,4537;
PU4750,4534;PD4662,4593;
PU4645,4610;PD4736,4547;
PU4709,4570;PD4628,4626;
PU4610,4642;PD4673,4599;
PU4828,2699;PD4653,2815;
PU4657,2819;PD4839,2697;
PU4844,2699;PD4661,2823;
PU4665,2826;PD4849,2701;
PU4852,2704;PD4668,2830;
PU4671,2834;PD4856,2707;
PU4858,2711;PD4674,2838;
PU4677,2843;PD4861,2715;
PU4863,2719;PD4680,2847;
PU4682,2852;PD4864,2723;
PU4865,2728;PD4684,2857;
PU4686,2862;PD4864,2734;
PU4859,2743;PD4687,2867;
PU4859,2743;PD4864,2734,4865,2728,4864,2723,4863,2719,4861,2715,4858,2711,
4856,2707,4852,2704,4849,2701,4844,2699,4839,2697,4828,2699;
PU;SP7;LA1,4,2,4;
PU;PW0.3;
PU4886,2620;PD4857,2627,4833,2644,4818,2670,4815,2699,4815,2701;
PU4853,2754;PD4871,2761,4900,2761,4928,2749,4947,2727,4956,2699,4954,2670,
4939,2644,4915,2627,4886,2620;
PU;SP1;LA1,4,2,4;
PU;PW0.3;
PU2757,2039;PD3013,2135;
PU3015,2130;PD2756,2033;
PU2757,2028;PD3018,2125;
PU3021,2120;PD2759,2023;
PU2760,2018;PD3024,2116;
PU3028,2111;PD2762,2013;
PU2764,2008;PD3031,2107;
PU3035,2102;PD2766,2003;
PU2768,1998;PD3038,2098;
PU3042,2093;PD2770,1993;
PU2773,1988;PD3046,2089;
PU3051,2085;PD2777,1984,2773,1988,2770,1993,2768,1998,2766,2003,2764,2008,
2762,2013,2760,2018,2759,2023,2757,2028,2756,2033,2757,2039;
PU;SP7;LA1,4,2,4;
PU;PW0.3;
PU2701,1916;PD2672,1922,2648,1939,2633,1965,2630,1994,2639,2023,2659,2045,
2686,2057,2715,2057,2743,2045,2756,2030;
PU2771,1990;PD2769,1965,2754,1939,2730,1922,2701,1916;
PU;SP1;LA1,4,2,4;
PU;PW0.3;
PU3209,2812;PD3179,2257;
PU3174,2260;PD3204,2817;
PU3199,2819;PD3168,2263;
PU3163,2265;PD3194,2821;
PU3189,2823;PD3157,2268;
PU3152,2270;PD3184,2825;
PU3179,2826;PD3146,2272;
PU3141,2274;PD3175,2828;
PU3170,2829;PD3136,2275;
PU3130,2277;PD3165,2830;
PU3160,2830;PD3125,2278;
PU3119,2279;PD3154,2829,3160,2830,3165,2830,3170,2829,3175,2828,3179,2826,
3184,2825,3189,2823,3194,2821,3199,2819,3204,2817,3209,2812;
PU3273,3030;PD3756,3318;
PU3759,3313;PD3273,3025;
PU3276,3020;PD3762,3309;
PU3765,3304;PD3278,3016;
PU3281,3012;PD3768,3300;
PU3772,3295;PD3284,3007;
PU3287,3003;PD3775,3291;
PU3779,3287;PD3290,2999;
PU3294,2995;PD3782,3282;
PU3787,3278;PD3297,2991;
PU3301,2987;PD3790,3274;
PU3795,3270;PD3306,2984,3301,2987,3297,2991,3294,2995,3290,2999,3287,3003,
3284,3007,3281,3012,3278,3016,3276,3020,3273,3025,3273,3030;
PU3273,3031;PD3251,3049,3227,3065,3201,3076,3175,3082,3149,3083,3125,3079,
3104,3069,3085,3056,3071,3038,3061,3016,3056,2992,3056,2966,3062,2940,
3072,2914,3087,2889,3105,2867,3127,2847,3151,2832,3157,2829;
PU3206,2815;PD3229,2814,3253,2818,3275,2827,3293,2841,3308,2859,3318,2880,
3323,2905,3323,2930,3317,2957,3307,2983,3306,2985;
PU3126,2848;PD3146,2835,3159,2830;
PU3199,2822;PD3215,2822,3237,2827,3258,2837,3275,2852,3290,2870,3300,2890,
3306,2914,3308,2938,3305,2963,3298,2988,3297,2989;
PU3273,3029;PD3271,3031,3253,3048;
PU3271,3031;PD3189,2948;
PU3211,2924;PD3283,2997;
PU3303,2972;PD3232,2900;
PU3254,2876;PD3308,2930;
PU3273,3029;PD3265,3035,3250,3040,3233,3042,3214,3040,3194,3035,3174,3027,
3154,3015,3136,3001,3120,2984,3107,2967,3096,2949,3090,2930,3087,2912,
3088,2896,3093,2882,3102,2870;
PU3128,2993;PD3189,2948;
PU3210,2969;PD3150,3012;
PU3177,3028;PD3230,2990;
PU3251,3010;PD3210,3040;
PU3084,3055;PD3084,3051,3087,3044,3094,3033,3105,3019,3120,3002,3136,2983,
3155,2963,3176,2942,3196,2921,3217,2902,3236,2884,3254,2869,3269,2856,
3281,2848,3290,2843,3294,2842;
PU3275,2852;PD3189,2948;
PU3174,2959;PD3257,2866;
PU3233,2887;PD3159,2971;
PU3143,2982;PD3200,2917;
PU3963,4037;PD3907,3450;
PU3902,3453;PD3958,4040;
PU3953,4042;PD3897,3456;
PU3891,3458;PD3948,4044;
PU3943,4045;PD3886,3461;
PU3881,3463;PD3938,4047;
PU3933,4047;PD3875,3465;
PU3870,3467;PD3928,4048;
PU3922,4049;PD3865,3469;
PU3859,3471;PD3917,4049;
PU3912,4049;PD3854,3472;
PU3848,3473;PD3907,4047,3912,4049,3917,4049,3922,4049,3928,4048,3933,4047,
3938,4047,3943,4045,3948,4044,3953,4042,3958,4040,3963,4037;
PU4034,4247;PD4539,4555;
PU4542,4550;PD4036,4242;
PU4038,4238;PD4545,4545;
PU4548,4541;PD4041,4233;
PU4045,4229;PD4551,4536;
PU4554,4532;PD4048,4226;
PU4052,4222;PD4557,4527;
PU4561,4523;PD4055,4218;
PU4059,4214;PD4565,4519;
PU4569,4515;PD4063,4211;
PU4067,4208;PD4573,4511;
PU4577,4507;PD4073,4205,4067,4208,4063,4211,4059,4214,4055,4218,4052,4222,
4048,4226,4045,4229,4041,4233,4038,4238,4036,4242,4034,4247;
PU3990,4273;PD3962,4281,3934,4285,3906,4284,3879,4278,3856,4268,3835,4254,
3819,4236,3808,4215,3802,4193,3802,4169,3807,4144,3818,4121,3833,4099,
3853,4079,3876,4063,3903,4050,3909,4048;
PU3961,4038;PD3987,4039,4013,4044,4037,4054,4057,4069,4073,4086,4085,4107,
4090,4130,4091,4154,4085,4178,4075,4201,4072,4205;
PU4034,4247;PD4016,4260,3990,4273;
PU4065,4077;PD4079,4095,4087,4116,4090,4139,4087,4163,4079,4187,4066,4208;
PU4036,4240;PD4026,4249,4001,4264,3974,4275,3946,4281,3918,4283,3891,4280,
3867,4273,3845,4261,3827,4246;
PU3988,4270;PD3946,4161;
PU3981,4147;PD4021,4252;
PU4047,4217;PD4015,4133;
PU4049,4119;PD4077,4191;
PU3991,4272;PD3988,4270,3983,4263,3976,4253,3968,4239,3960,4222,3951,4203,
3942,4182,3933,4161,3924,4139,3916,4119,3910,4099,3905,4083,3901,4069,
3899,4059,3899,4053,3901,4051;
PU3924,4139;PD3946,4161;
PU3957,4188;PD3935,4167;
PU3948,4196;PD3967,4215;
PU3977,4243;PD3963,4228;
PU3808,4214;PD3809,4208,3815,4200,3826,4190,3842,4179,3862,4168,3885,4156,
3911,4145,3938,4134,3965,4124,3991,4116,4016,4109,4038,4104,4057,4102,
4071,4102,4081,4104,4085,4108;
PU4083,4106;PD3946,4161;
PU3941,4156;PD4073,4102;
PU4054,4102;PD3935,4150;
PU3930,4145;PD4020,4108;
PU4790,5141;PD4713,4704;
PU4708,4707;PD4786,5146;
PU4781,5149;PD4703,4710;
PU4698,4712;PD4777,5152;
PU4772,5154;PD4692,4714;
PU4687,4716;PD4768,5157;
PU4763,5159;PD4682,4718;
PU4676,4719;PD4758,5160;
PU4753,5162;PD4671,4721;
PU4666,4722;PD4748,5163;
PU4743,5164;PD4660,4723;
PU4655,4724;PD4738,5163,4743,5164,4748,5163,4753,5162,4758,5160,4763,5159,
4768,5157,4772,5154,4777,5152,4781,5149,4786,5146,4790,5141;
PU;SP2;LA1,4,2,4;
PU;PW0.3;
PU4852,5351;PD4826,5369,4798,5382,4770,5391,4742,5395,4716,5394,4693,5388,
4673,5378,4657,5362,4646,5343,4641,5321,4641,5297,4646,5271,4657,5246,
4673,5221,4693,5197,4717,5176,4736,5163;
PU4793,5138;PD4799,5136,4827,5132,4853,5133,4877,5139,4897,5149,4912,5165,
4923,5184,4928,5206,4928,5230,4923,5256,4912,5281,4896,5307,4876,5330,
4852,5351;
PU4862,5344;PD4879,5326,4893,5305,4903,5283,4908,5261,4909,5238,4904,5216,
4895,5196,4882,5179,4865,5165,4845,5155,4823,5149,4799,5147,4783,5149;
PU4739,5163;PD4728,5169,4708,5184;
PU4718,5176;PD4785,5263;
PU4811,5245;PD4750,5165;
PU4781,5152;PD4837,5226;
PU4863,5206;PD4819,5148;
PU4725,5170;PD4711,5182,4699,5198,4691,5216,4686,5235,4685,5256,4688,5278,
4695,5298,4705,5317,4718,5335,4734,5349,4751,5360,4770,5368,4790,5371,
4809,5371,4827,5366,4844,5357;
PU4711,5326;PD4785,5263;
PU4768,5241;PD4697,5302;
PU4687,5274;PD4751,5220;
PU4734,5198;PD4686,5239;
PU4657,5362;PD4661,5360,4670,5355,4684,5346,4701,5333,4722,5318,4745,5302,
4769,5283,4794,5264,4819,5245,4842,5226,4864,5209,4882,5194,4896,5182,
4906,5173,4912,5167,4912,5165;
PU4889,5188;PD4785,5263;
PU4766,5279;PD4868,5206;
PU4839,5229;PD4748,5295;
PU4729,5311;PD4799,5260;
PU;SP1;LA1,4,2,4;
PU;PW0.3;
PU2743,3294;PD3087,3057;
PU3083,3054;PD2737,3293;
PU2734,3290;PD3079,3049;
PU3076,3045;PD2732,3285;
PU2730,3281;PD3073,3041;
PU3070,3036;PD2728,3277;
PU2727,3272;PD3067,3031;
PU3065,3026;PD2726,3267;
PU2725,3262;PD3063,3021;
PU3061,3016;PD2725,3256;
PU2726,3250;PD3059,3010;
PU3058,3004;PD2730,3242,2726,3250,2725,3256,2725,3262,2726,3267,2727,3272,
2728,3277,2730,3281,2732,3285,2734,3290,2737,3293,2743,3294;
PU2711,3424;PD2688,3446,2662,3465,2636,3479,2608,3488,2582,3492,2557,3491,
2534,3483,2516,3471,2501,3454,2491,3432,2486,3408,2486,3381,2492,3352,
2503,3324,2518,3297,2538,3271,2561,3248,2586,3230,2613,3215,2640,3206,
2667,3202,2692,3204,2714,3211,2734,3224,2737,3227;
PU2763,3298;PD2763,3314,2757,3342,2746,3370,2730,3398,2711,3424;
PU2558,3251;PD2568,3245,2580,3244,2594,3247,2609,3253,2624,3263,2640,3276,
2655,3292,2669,3310,2681,3330,2691,3350,2698,3370,2702,3389,2704,3407,
2702,3422,2698,3434,2691,3444;
PU2704,3415;PD2625,3347;
PU2626,3328;PD2703,3393;
PU2697,3367;PD2628,3308;
PU2630,3289;PD2683,3333;
PU2763,3311;PD2758,3335,2748,3359,2733,3382,2714,3404,2692,3424,2667,3441,
2640,3455,2613,3464,2587,3469,2561,3469,2538,3464,2519,3455,2503,3442,
2492,3425,2486,3405,2486,3383;
PU2510,3449;PD2625,3347;
PU2644,3364;PD2534,3463;
PU2565,3469;PD2664,3381;
PU2684,3398;PD2608,3466;
PU2516,3471;PD2511,3463,2510,3449,2514,3432,2522,3412,2534,3389,2549,3364,
2568,3339,2588,3314,2610,3291,2632,3269,2654,3251,2675,3236,2694,3225,
2710,3220,2724,3219,2733,3223;
PU2632,3269;PD2625,3347;
PU2596,3373;PD2603,3297;
PU2574,3331;PD2567,3398;
PU2539,3424;PD2544,3372;
PU3460,4496;PD3844,4261;
PU3839,4257;PD3453,4495;
PU3449,4491;PD3835,4253;
PU3831,4250;PD3447,4488;
PU3444,4484;PD3827,4246;
PU3823,4241;PD3442,4479;
PU3440,4475;PD3820,4237;
PU3817,4232;PD3439,4470;
PU3437,4465;PD3814,4228;
PU3811,4223;PD3437,4460;
PU3437,4454;PD3809,4218;
PU3807,4212;PD3440,4447,3437,4454,3437,4460,3437,4465,3439,4470,3440,4475,
3442,4479,3444,4484,3447,4488,3449,4491,3453,4495,3460,4496;
PU3430,4623;PD3407,4642,3382,4657,3355,4667,3328,4673,3302,4673,3277,4668,
3256,4658,3237,4643,3223,4624,3213,4601,3208,4577,3209,4551,3215,4524,
3226,4497,3242,4473,3261,4450,3284,4431,3310,4416,3336,4406,3363,4401,
3389,4401,3414,4406,3436,4416,3449,4427;
PU3483,4500;PD3482,4523,3476,4550,3465,4576,3449,4601,3430,4623;
PU3282,4433;PD3295,4427,3310,4425,3327,4428,3345,4434,3362,4445,3379,4459,
3395,4476,3408,4496,3419,4516,3428,4538,3433,4560,3435,4581,3434,4600,
3429,4616,3421,4630,3410,4640;
PU3432,4608;PD3346,4537;
PU3352,4515;PD3435,4585;
PU3432,4556;PD3358,4494;
PU3364,4473;PD3421,4520;
PU3478,4542;PD3471,4562,3458,4582,3441,4600,3421,4616,3397,4628,3372,4637,
3346,4643,3320,4643,3294,4640,3271,4633,3250,4623,3233,4609,3221,4592,
3213,4573,3211,4553,3213,4532;
PU3241,4616;PD3346,4537;
PU3367,4555;PD3266,4631;
PU3298,4641;PD3389,4573;
PU3410,4591;PD3341,4643;
PU3245,4650;PD3240,4643,3238,4631,3241,4616,3248,4598,3259,4578,3273,4556,
3289,4533,3308,4510,3329,4489,3350,4469,3370,4452,3390,4438,3409,4428,
3424,4422,3437,4420,3446,4423;
PU3370,4452;PD3346,4537;
PU3320,4556;PD3344,4474;
PU3315,4503;PD3293,4576;
PU3267,4596;PD3284,4540;
PU2230,3140;PD2509,3311;
PU2512,3307;PD2230,3134;
PU2232,3129;PD2515,3302;
PU2518,3298;PD2234,3124;
PU2236,3120;PD2521,3293;
PU2524,3289;PD2239,3116;
PU2242,3111;PD2527,3285;
PU2530,3280;PD2245,3107;
PU2248,3103;PD2533,3276;
PU2537,3272;PD2251,3099;
PU2254,3095;PD2541,3268;
PU2544,3264;PD2259,3092,2254,3095,2251,3099,2248,3103,2245,3107,2242,3111,
2239,3116,2236,3120,2234,3124,2232,3129,2230,3134,2230,3140;
PU;SP7;LA1,4,2,4;
PU;PW0.3;
PU2187,3011;PD2158,3017,2135,3034,2121,3059,2118,3088,2127,3115,2146,3136,
2172,3148,2201,3148,2227,3136,2230,3133;
PU2253,3095;PD2255,3088,2253,3059,2238,3034,2215,3017,2187,3011;
PU;SP1;LA1,4,2,4;
PU;SP7;LA1,4,2,4;
PU;PW0.3;
PU3814,5386;PD3785,5393,3762,5409,3748,5434,3745,5463,3754,5490,3773,5512,
3799,5523,3828,5523,3854,5512,3874,5490,3882,5463,3879,5434,3865,5409,
3842,5393,3814,5386;
PU;SP1;LA1,4,2,4;
PU;PW0.3;
PU2712,3971;PD2665,3463;
PU2660,3466;PD2707,3975;
PU2702,3977;PD2655,3469;
PU2650,3472;PD2697,3979;
PU2692,3980;PD2645,3475;
PU2640,3478;PD2687,3982;
PU2682,3982;PD2634,3480;
PU2629,3482;PD2678,3983;
PU2673,3984;PD2624,3484;
PU2619,3486;PD2668,3984;
PU2663,3983;PD2613,3487;
PU2608,3488;PD2657,3981,2663,3983,2668,3984,2673,3984,2678,3983,2682,3982,
2687,3982,2692,3980,2697,3979,2702,3977,2707,3975,2712,3971;
PU2784,4205;PD3228,4495;
PU3230,4490;PD2785,4200;
PU2787,4195;PD3233,4486;
PU3236,4481;PD2789,4190;
PU2791,4186;PD3239,4477;
PU3242,4473;PD2794,4181;
PU2796,4177;PD3245,4468;
PU3249,4464;PD2799,4173;
PU2801,4169;PD3252,4460;
PU3256,4456;PD2805,4164;
PU2808,4160;PD3260,4452;
PU3264,4448;PD2812,4157,2808,4160,2805,4164,2801,4169,2799,4173,2796,4177,
2794,4181,2791,4186,2789,4190,2787,4195,2785,4200,2784,4205;
PU2783,4219;PD2780,4222,2756,4240,2729,4253,2701,4261,2673,4264,2646,4260,
2621,4251,2599,4237,2581,4219,2567,4196,2558,4170,2555,4142,2557,4114,
2565,4085,2577,4057,2595,4032,2616,4010,2640,3992,2660,3982;
PU2713,3969;PD2723,3968,2749,3972,2775,3981,2797,3995,2815,4013,2829,4036,
2837,4062,2841,4090,2839,4119,2832,4144;
PU2657,3983;PD2660,3982;
PU2701,3981;PD2710,3984,2727,3995,2744,4011,2759,4030,2771,4053,2781,4078,
2787,4105,2790,4132,2789,4159,2785,4183,2778,4206,2767,4225,2754,4239,
2739,4249;
PU2790,4146;PD2698,4116;
PU2699,4082;PD2788,4111;
PU2779,4074;PD2699,4048;
PU2700,4015;PD2761,4034;
PU2841,4095;PD2839,4106,2831,4118,2818,4129,2800,4140,2779,4150,2754,4159,
2727,4166,2700,4171,2672,4174,2645,4175,2620,4174,2598,4170,2580,4164,
2566,4156,2558,4147,2555,4137;
PU2588,4167;PD2698,4116;
PU2721,4123;PD2615,4173;
PU2649,4175;PD2744,4131;
PU2767,4138;PD2695,4172;
PU2635,4257;PD2618,4248,2605,4234,2596,4215,2590,4193,2588,4167,2591,4140,
2598,4111,2609,4084,2623,4057,2640,4032,2659,4011,2680,3993,2681,3992;
PU2702,3980;PD2722,3973,2742,3971,2761,3975;
PU2701,3981;PD2698,4116;
PU2670,4129;PD2673,3998;
PU2646,4025;PD2643,4142;
PU2616,4154;PD2618,4065;
PU3418,5140;PD3384,4656;
PU3379,4658;PD3414,5144;
PU3409,5146;PD3374,4660;
PU3369,4663;PD3404,5147;
PU3399,5148;PD3363,4665;
PU3358,4666;PD3394,5149;
PU3389,5150;PD3353,4668;
PU3347,4669;PD3384,5151;
PU3380,5151;PD3342,4670;
PU3337,4671;PD3375,5151;
PU3370,5151;PD3332,4672;
PU3326,4673;PD3364,5149,3370,5151,3375,5151,3380,5151,3384,5151,3389,5150,
3394,5149,3399,5148,3404,5147,3409,5146,3414,5144,3418,5140;
PU3508,5350;PD3745,5457;
PU3745,5451;PD3508,5345;
PU3510,5340;PD3745,5445;
PU3746,5440;PD3512,5335;
PU3514,5331;PD3748,5435;
PU3750,5430;PD3516,5326;
PU3519,5322;PD3752,5425;
PU3754,5420;PD3521,5317;
PU3524,5313;PD3757,5416;
PU3760,5412;PD3528,5309;
PU3531,5305;PD3764,5407;
PU3768,5403;PD3536,5301,3531,5305,3528,5309,3524,5313,3521,5317,3519,5322,
3516,5326,3514,5331,3512,5335,3510,5340,3508,5345,3508,5350;
PU;SP2;LA1,4,2,4;
PU;PW0.3;
PU3471,5383;PD3442,5398,3411,5409,3380,5414,3350,5414,3321,5408,3296,5398,
3275,5382,3258,5362,3248,5338,3243,5313,3243,5285,3251,5257,3263,5230,
3282,5204,3305,5181,3331,5161,3359,5146;
PU3432,5130;PD3452,5130,3481,5136,3506,5147,3527,5162,3544,5182,3554,5205,
3559,5231,3558,5259,3551,5287,3548,5293;
PU3508,5353;PD3497,5363,3471,5383;
PU3477,5379;PD3494,5364,3506,5347,3508,5343;
PU3517,5314;PD3519,5303,3519,5279,3514,5255,3505,5231,3492,5209,3476,5190,
3456,5173,3434,5161,3412,5152,3405,5151;
PU3366,5149;PD3365,5149,3344,5155,3325,5165;
PU3344,5155;PD3401,5272;
PU3427,5262;PD3374,5153;
PU3404,5152;PD3453,5252;
PU3479,5241;PD3442,5164;
PU3360,5147;PD3344,5155,3325,5171,3308,5191,3295,5214,3286,5240,3282,5266,
3282,5293,3287,5319,3296,5343,3309,5365,3325,5383,3345,5396,3367,5405,
3390,5409,3413,5407,3436,5400;
PU3296,5343;PD3401,5272;
PU3387,5243;PD3285,5312;
PU3281,5275;PD3372,5214;
PU3358,5184;PD3289,5231;
PU3253,5353;PD3259,5354,3270,5352,3286,5347,3307,5339,3331,5328,3357,5316,
3386,5301,3415,5286,3444,5270,3470,5254,3494,5239,3515,5225,3531,5212,
3543,5203,3549,5195,3549,5191;
PU3505,5231;PD3401,5272;
PU3375,5290;PD3476,5251;
PU3439,5273;PD3348,5308;
PU3322,5326;PD3391,5298;
PU;SP1;LA1,4,2,4;
PU;PW0.3;
PU2389,4339;PD2583,4221;
PU2580,4217;PD2381,4338;
PU2376,4335;PD2577,4213;
PU2574,4208;PD2372,4332;
PU2369,4328;PD2571,4204;
PU2569,4199;PD2366,4325;
PU2363,4320;PD2566,4194;
PU2564,4189;PD2361,4316;
PU2359,4311;PD2562,4184;
PU2561,4179;PD2358,4306;
PU2357,4301;PD2559,4174;
PU2558,4169;PD2360,4293,2357,4301,2358,4306,2359,4311,2361,4316,2363,4320,
2366,4325,2369,4328,2372,4332,2376,4335,2381,4338,2389,4339;
PU;SP7;LA1,4,2,4;
PU;PW0.3;
PU2324,4280;PD2296,4285,2273,4302,2259,4327,2256,4355,2265,4382,2284,4403,
2310,4414,2338,4414,2364,4403,2383,4382,2392,4355,2390,4339;
PU2361,4293;PD2352,4285,2324,4280;
PU;SP2;LA1,4,2,4;
PU;PW0.4;
PU3353,5498;PD3360,5498,3365,5499,3372,5501,3379,5506,3384,5511,3388,5518,
3391,5525,3392,5529,3392,5584,3391,5588,3388,5595,3384,5602,3379,5607,
3372,5612,3365,5614,3360,5615,3353,5615,3348,5614,3341,5612,3334,5607,
3330,5602,3325,5595,3323,5588,3321,5584,3321,5529,3323,5525,3325,5518,
3330,5511,3334,5506,3341,5501,3348,5499,3353,5498;
PU3422,5592;PD3446,5615,3446,5498;
PU3079,1825;PD3086,1825,3091,1826,3098,1829,3105,1833,3110,1838,3114,1845,
3117,1852,3118,1857,3118,1911,3117,1916,3114,1923,3110,1930,3105,1934,
3098,1939,3091,1942,3086,1943,3079,1943,3074,1942,3067,1939,3060,1934,
3056,1930,3051,1923,3049,1916,3047,1911,3047,1857,3049,1852,3051,1845,
3056,1838,3060,1833,3067,1829,3074,1826,3079,1825;
PU3150,1916;PD3152,1923,3157,1930,3161,1934,3169,1939,3176,1942,3180,1943,
3187,1943,3192,1942,3199,1939,3206,1934,3211,1930,3216,1923,3218,1916,
3219,1911,3219,1904,3218,1899,3216,1892,3211,1885,3206,1880,3149,1825,
3219,1825;
PU4753,5476;PD4760,5476,4764,5477,4771,5479,4778,5484,4783,5489,4788,5496,
4790,5503,4791,5507,4791,5561,4790,5566,4788,5573,4783,5580,4778,5585,
4771,5590,4764,5592,4760,5593,4753,5593,4748,5592,4741,5590,4734,5585,
4729,5580,4724,5573,4722,5566,4721,5561,4721,5507,4722,5503,4724,5496,
4729,5489,4734,5484,4741,5479,4748,5477,4753,5476;
PU4825,5496;PD4830,5489,4835,5484,4842,5479,4849,5477,4854,5476,4861,5476,
4865,5477,4872,5479,4879,5484,4884,5489,4889,5496,4891,5503,4891,5507,
4891,5512,4889,5519,4884,5526,4879,5531,4872,5536,4865,5538,4861,5539,
4854,5539,4861,5539,4867,5540,4872,5543,4877,5546,4881,5550,4884,5554,
4887,5560,4887,5566,4887,5572,4884,5578,4881,5583,4877,5586,4872,5590,
4867,5592,4861,5593,4854,5593,4848,5592,4842,5590,4837,5586,4834,5583,
4830,5578;
PU5486,4254;PD5493,4254,5498,4255,5505,4257,5512,4262,5516,4267,5521,4274,
5523,4281,5525,4285,5525,4340,5523,4344,5521,4351,5516,4358,5512,4363,
5505,4368,5498,4370,5493,4371,5486,4371,5481,4370,5474,4368,5467,4363,
5462,4358,5458,4351,5455,4344,5454,4340,5454,4285,5455,4281,5458,4274,
5462,4267,5467,4262,5474,4257,5481,4255,5486,4254;
PU5608,4254;PD5608,4371,5555,4289,5626,4289;
PU;SP1;LA1,4,2,4;
PU;PW0.4;
PU3109,4781;PD3107,4788,3102,4795,3097,4800,3090,4805,3083,4807,3079,4808,
3072,4808,3067,4807,3060,4805,3053,4800,3048,4795,3043,4788,3041,4781,
3040,4777,3040,4722,3041,4718,3043,4711,3048,4704,3053,4699,3060,4694,
3067,4692,3072,4691,3079,4691,3083,4692,3090,4694,3097,4699,3102,4704,
3107,4711,3109,4718;
PU3141,4785;PD3164,4808,3164,4691;
PU2369,4056;PD2367,4063,2362,4070,2357,4074,2350,4079,2343,4082,2338,4083,
2331,4083,2327,4082,2320,4079,2312,4074,2308,4070,2303,4063,2301,4056,
2300,4051,2300,3997,2301,3992,2303,3985,2308,3978,2312,3973,2320,3969,
2327,3966,2331,3965,2338,3965,2343,3966,2350,3969,2357,3973,2362,3978,
2367,3985,2369,3992;
PU2402,4056;PD2404,4063,2409,4070,2414,4074,2421,4079,2428,4082,2432,4083,
2439,4083,2444,4082,2451,4079,2458,4074,2463,4070,2468,4063,2470,4056,
2471,4051,2471,4044,2470,4039,2468,4032,2463,4025,2458,4020,2401,3965,
2471,3965;
PU2272,3441;PD2270,3448,2265,3455,2261,3460,2254,3464,2247,3467,2242,3468,
2235,3468,2230,3467,2223,3464,2216,3460,2211,3455,2207,3448,2204,3441,
2203,3436,2203,3382,2204,3377,2207,3370,2211,3363,2216,3359,2223,3354,
2230,3352,2235,3350,2242,3350,2247,3352,2254,3354,2261,3359,2265,3363,
2270,3370,2272,3377;
PU2308,3370;PD2312,3363,2317,3359,2324,3354,2331,3352,2336,3350,2343,3350,
2348,3352,2355,3354,2362,3359,2367,3363,2371,3370,2374,3377,2374,3382,
2374,3387,2371,3394,2367,3401,2362,3406,2355,3410,2348,3413,2343,3414,
2336,3414,2343,3414,2349,3415,2355,3417,2359,3421,2363,3424,2367,3429,
2369,3435,2369,3441,2369,3447,2367,3453,2363,3457,2359,3461,2355,3464,
2349,3467,2343,3468,2336,3468,2330,3467,2324,3464,2320,3461,2316,3457,
2312,3453;
PU2917,2789;PD2914,2796,2910,2803,2905,2808,2898,2813,2891,2815,2886,2816,
2879,2816,2874,2815,2867,2813,2860,2808,2856,2803,2851,2796,2848,2789,
2847,2785,2847,2731,2848,2726,2851,2719,2856,2712,2860,2707,2867,2702,
2874,2700,2879,2699,2886,2699,2891,2700,2898,2702,2905,2707,2910,2712,
2914,2719,2917,2726;
PU3001,2699;PD3001,2816,2948,2734,3019,2734;
PU3835,3100;PD3833,3107,3828,3114,3823,3119,3816,3124,3809,3126,3804,3127,
3797,3127,3793,3126,3786,3124,3779,3119,3774,3114,3769,3107,3767,3100,
3766,3096,3766,3041,3767,3037,3769,3030,3774,3023,3779,3018,3786,3013,
3793,3011,3797,3010,3804,3010,3809,3011,3816,3013,3823,3018,3828,3023,
3833,3030,3835,3037;
PU3870,3030;PD3875,3023,3880,3018,3887,3013,3894,3011,3899,3010,3906,3010,
3910,3011,3917,3013,3924,3018,3929,3023,3934,3030,3936,3037,3937,3041,
3937,3049,3936,3053,3934,3060,3929,3067,3924,3072,3917,3077,3910,3079,
3906,3080,3899,3080,3890,3079,3879,3078,3873,3076,3873,3127,3934,3127;
PU3946,4470;PD3944,4477,3939,4484,3934,4489,3927,4494,3920,4496,3916,4497,
3909,4497,3904,4496,3897,4494,3890,4489,3885,4484,3880,4477,3878,4470,
3877,4466,3877,4412,3878,4407,3880,4400,3885,4393,3890,4388,3897,4383,
3904,4381,3909,4380,3916,4380,3920,4381,3927,4383,3934,4388,3939,4393,
3944,4400,3946,4407;
PU4045,4477;PD4040,4484,4035,4489,4028,4494,4021,4496,4017,4497,4010,4497,
4005,4496,3998,4494,3991,4489,3986,4484,3981,4477,3979,4470,3978,4466,
3978,4412,3979,4407,3981,4400,3986,4393,3991,4388,3998,4383,4005,4381,
4010,4380,4017,4380,4021,4381,4028,4383,4035,4388,4040,4393,4045,4400,
4047,4407,4048,4412,4048,4419,4047,4423,4045,4430,4040,4437,4035,4442,
4028,4447,4021,4449,4017,4450,4010,4450,4005,4449,3998,4447,3991,4442,
3986,4437,3981,4430,3979,4423,3978,4419;
PU4968,4715;PD4966,4722,4961,4729,4956,4733,4949,4738,4942,4740,4937,4742,
4930,4742,4926,4740,4919,4738,4912,4733,4907,4729,4902,4722,4900,4715,
4899,4710,4899,4656,4900,4651,4902,4644,4907,4637,4912,4632,4919,4628,
4926,4625,4930,4624,4937,4624,4942,4625,4949,4628,4956,4632,4961,4637,
4966,4644,4968,4651;
PU5000,4742;PD5070,4742,5023,4624;
PU5360,3626;PD5358,3633,5353,3640,5349,3645,5341,3650,5334,3652,5330,3653,
5323,3653,5318,3652,5311,3650,5304,3645,5299,3640,5294,3633,5292,3626,
5291,3621,5291,3567,5292,3563,5294,3555,5299,3548,5304,3544,5311,3539,
5318,3537,5323,3535,5330,3535,5334,3537,5341,3539,5349,3544,5353,3548,
5358,3555,5360,3563;
PU5424,3535;PD5431,3535,5435,3537,5443,3539,5450,3544,5454,3548,5459,3555,
5461,3563,5461,3567,5461,3572,5459,3579,5454,3586,5450,3591,5443,3595,
5435,3598,5431,3599,5424,3599,5418,3600,5412,3603,5407,3606,5404,3610,
5400,3614,5398,3620,5398,3626,5398,3632,5400,3638,5404,3642,5407,3646,
5412,3650,5418,3652,5424,3653,5431,3653,5437,3652,5443,3650,5447,3646,
5451,3642,5454,3638,5457,3632,5457,3626,5457,3620,5454,3614,5451,3610,
5447,3606,5443,3603,5437,3600,5431,3599,5424,3599,5419,3598,5412,3595,
5405,3591,5400,3586,5396,3579,5393,3572,5393,3567,5393,3563,5396,3555,
5400,3548,5405,3544,5412,3539,5419,3537,5424,3535;
PU4590,2641;PD4588,2648,4583,2655,4579,2660,4571,2665,4564,2667,4560,2668,
4553,2668,4548,2667,4541,2665,4534,2660,4529,2655,4524,2648,4522,2641,
4521,2637,4521,2582,4522,2578,4524,2571,4529,2564,4534,2559,4541,2554,
4548,2552,4553,2551,4560,2551,4564,2552,4571,2554,4579,2559,4583,2564,
4588,2571,4590,2578;
PU4626,2571;PD4630,2564,4635,2559,4642,2554,4649,2552,4654,2551,4661,2551,
4666,2552,4673,2554,4680,2559,4684,2564,4689,2571,4691,2578,4693,2582,
4693,2637,4691,2641,4689,2648,4684,2655,4680,2660,4673,2665,4667,2667,
4661,2668,4654,2668,4649,2667,4642,2665,4635,2660,4630,2655,4626,2648,
4623,2641,4622,2637,4622,2629,4623,2625,4626,2618,4630,2611,4635,2606,
4642,2601,4649,2599,4654,2598,4661,2598,4666,2599,4673,2601,4680,2606,
4684,2611,4689,2618,4691,2625,4693,2629;
PU5582,3004;PD5580,3011,5575,3018,5571,3023,5564,3028,5557,3030,5552,3031,
5545,3031,5540,3030,5533,3028,5526,3023,5521,3018,5517,3011,5514,3004,
5513,2999,5513,2945,5514,2941,5517,2934,5521,2927,5526,2922,5533,2917,
5540,2915,5545,2914,5552,2914,5557,2915,5564,2917,5571,2922,5575,2927,
5580,2934,5582,2941;
PU5614,3008;PD5638,3031,5638,2914;
PU5706,2914;PD5713,2914,5718,2915,5725,2917,5732,2922,5736,2927,5741,2934,
5743,2941,5745,2945,5745,2999,5743,3004,5741,3011,5736,3018,5732,3023,
5725,3028,5718,3030,5713,3031,5706,3031,5701,3030,5694,3028,5687,3023,
5682,3018,5678,3011,5675,3004,5674,2999,5674,2945,5675,2941,5678,2934,
5682,2927,5687,2922,5694,2917,5701,2915,5706,2914;
PU6478,3404;PD6476,3411,6471,3418,6467,3423,6460,3427,6453,3430,6448,3431,
6441,3431,6436,3430,6429,3427,6422,3423,6417,3418,6413,3411,6410,3404,
6409,3399,6409,3345,6410,3340,6413,3333,6417,3326,6422,3322,6429,3317,
6436,3315,6441,3313,6448,3313,6453,3315,6460,3317,6467,3322,6471,3326,
6476,3333,6478,3340;
PU6510,3407;PD6534,3431,6534,3313;
PU6570,3407;PD6594,3431,6594,3313;
PU7330,3626;PD7328,3633,7323,3640,7318,3645,7311,3650,7304,3652,7300,3653,
7293,3653,7288,3652,7281,3650,7274,3645,7269,3640,7264,3633,7262,3626,
7261,3621,7261,3567,7262,3563,7264,3555,7269,3548,7274,3544,7281,3539,
7288,3537,7293,3535,7300,3535,7304,3537,7311,3539,7318,3544,7323,3548,
7328,3555,7330,3563;
PU7362,3630;PD7385,3653,7385,3535;
PU7423,3626;PD7425,3633,7430,3640,7435,3645,7442,3650,7449,3652,7454,3653,
7461,3653,7465,3652,7472,3650,7479,3645,7484,3640,7489,3633,7491,3626,
7492,3621,7492,3614,7491,3610,7489,3603,7484,3595,7479,3591,7422,3535,
7492,3535;
PU;SP2;LA1,4,2,4;
PU;PW0.4;
PU7744,4402;PD7751,4402,7756,4403,7763,4405,7770,4410,7775,4415,7779,4422,
7782,4429,7783,4434,7783,4488,7782,4492,7779,4499,7775,4506,7770,4511,
7763,4516,7756,4518,7751,4519,7744,4519,7739,4518,7732,4516,7725,4511,
7721,4506,7716,4499,7714,4492,7712,4488,7712,4434,7714,4429,7716,4422,
7721,4415,7725,4410,7732,4405,7739,4403,7744,4402;
PU7817,4422;PD7822,4415,7826,4410,7834,4405,7841,4403,7845,4402,7852,4402,
7857,4403,7864,4405,7871,4410,7876,4415,7881,4422,7883,4429,7884,4434,
7884,4441,7883,4445,7881,4452,7876,4459,7871,4464,7864,4469,7857,4471,
7852,4472,7845,4472,7837,4471,7825,4470,7819,4468,7819,4519,7881,4519;
PU;SP1;LA1,4,2,4;
PU;PW0.4;
PU8167,3322;PD8164,3329,8160,3337,8155,3341,8148,3346,8141,3348,8136,3349,
8129,3349,8124,3348,8117,3346,8110,3341,8106,3337,8101,3329,8099,3322,
8097,3318,8097,3264,8099,3259,8101,3252,8106,3245,8110,3240,8117,3235,
8124,3233,8129,3232,8136,3232,8141,3233,8148,3235,8155,3240,8160,3245,
8164,3252,8167,3259;
PU8199,3326;PD8222,3349,8222,3232;
PU8262,3252;PD8267,3245,8271,3240,8278,3235,8286,3233,8290,3232,8297,3232,
8302,3233,8309,3235,8316,3240,8321,3245,8325,3252,8328,3259,8328,3264,
8328,3268,8325,3275,8321,3282,8316,3287,8309,3292,8302,3294,8297,3295,
8290,3295,8297,3295,8303,3297,8309,3299,8314,3302,8317,3306,8321,3311,
8323,3317,8323,3322,8323,3328,8321,3334,8317,3339,8314,3342,8309,3346,
8303,3348,8297,3349,8290,3349,8284,3348,8278,3346,8274,3342,8270,3339,
8267,3334;
PU9307,2893;PD9305,2900,9300,2907,9295,2912,9288,2917,9281,2919,9276,2920,
9269,2920,9265,2919,9258,2917,9251,2912,9246,2907,9241,2900,9239,2893,
9238,2888,9238,2834,9239,2830,9241,2823,9246,2815,9251,2811,9258,2806,
9265,2804,9269,2803,9276,2803,9281,2804,9288,2806,9295,2811,9300,2815,
9305,2823,9307,2830;
PU9339,2897;PD9362,2920,9362,2803;
PU9452,2803;PD9452,2920,9399,2838,9469,2838;
PU;SP;PG;
