# Supplementary material for: New Dihydroisocoumarin Root Growth Inhibitors From the Sponge-Derived Fungus Aspergillus sp. NBUF87
Source: Front Microbiol. 2019 Dec 10;10:2846. doi: 10.3389/fmicb.2019.02846 (PMC6914834; doi:10.3389/fmicb.2019.02846)
Supplement: Supplementary file 1 [file Data_Sheet_1.ZIP › Supplementary material/X-ray crystallography data of compound 1/dd18259c.hgl]

IN;
PS4;
PU;SP1;LA1,4,2,4;
PU;SP7;LA1,4,2,4;
PU;PW0.3;
PU8847,3930;PD8831,3935,8821,3949,8821,3966,8831,3980,8847,3985,8863,3980,
8872,3966,8872,3949,8863,3935,8847,3930;
PU;SP1;LA1,4,2,4;
PU;SP7;LA1,4,2,4;
PU;PW0.3;
PU8657,3448;PD8641,3454,8631,3467,8631,3484,8641,3497,8657,3503,8673,3497,
8683,3484,8683,3467,8673,3454,8657,3448;
PU;SP1;LA1,4,2,4;
PU;PW0.3;
PU8776,4032;PD8835,3982;
PU8830,3979;PD8768,4031;
PU8764,4028;PD8826,3975;
PU8822,3970;PD8761,4023;
PU8762,4015;PD8820,3965;
PU8762,4015;PD8761,4023,8764,4028,8768,4031,8776,4032;
PU;SP2;LA1,4,2,4;
PU;PW0.4;
PU8743,4046;PD8744,4046;
PU;PW0.3;
PU8743,4001;PD8720,4007,8703,4023,8697,4046,8703,4068,8720,4085,8743,4091,
8765,4085,8781,4068,8787,4046,8783,4030;
PU8765,4007;PD8765,4007,8743,4001;
PU;SP1;LA1,4,2,4;
PU;PW0.3;
PU8550,3549;PD8641,3498;
PU8637,3493;PD8543,3547;
PU8539,3543;PD8633,3489;
PU8631,3483;PD8537,3537;
PU8539,3530;PD8630,3478;
PU8539,3530;PD8537,3537,8539,3543,8543,3547,8550,3549;
PU8482,3562;PD8469,3548;
PU8482,3526;PD8497,3541;
PU8518,3526;PD8504,3513;
PU8513,3512;PD8491,3518,8474,3535,8468,3557,8474,3580,8491,3596,8513,3602,
8536,3596,8552,3580,8558,3557,8556,3549;
PU8542,3525;PD8536,3518,8513,3512;
PU;SP7;LA1,4,2,4;
PU;PW0.3;
PU7565,3947;PD7549,3952,7539,3966,7539,3982,7549,3996,7565,4001,7581,3996,
7591,3982,7591,3966,7581,3952,7565,3947;
PU;SP1;LA1,4,2,4;
PU;PW0.3;
PU8549,3893;PD8702,4026;
PU8705,4021;PD8550,3886;
PU8553,3882;PD8708,4016;
PU8712,4012;PD8557,3878;
PU8563,3876;PD8717,4009;
PU8563,3876;PD8557,3878,8553,3882,8550,3886,8549,3893;
PU8534,3813;PD8526,3600;
PU8521,3601;PD8528,3815;
PU8523,3815;PD8515,3602;
PU8509,3602;PD8517,3815;
PU8512,3814;PD8504,3601;
PU8512,3814;PD8517,3815,8523,3815,8528,3815,8534,3813;
PU8494,3862;PD8481,3849;
PU8493,3826;PD8509,3841;
PU8529,3827;PD8520,3817;
PU8515,3815;PD8502,3819,8486,3835,8480,3857,8486,3880,8502,3896,8524,3902,
8547,3896,8549,3894;
PU8564,3876;PD8569,3857,8563,3835,8547,3819,8531,3814;
PU;SP7;LA1,4,2,4;
PU;PW0.3;
PU8299,3143;PD8284,3148,8274,3161,8274,3178,8284,3191,8299,3196,8315,3191,
8325,3178,8325,3161,8315,3148,8299,3143;
PU;SP1;LA1,4,2,4;
PU;SP7;LA1,4,2,4;
PU;PW0.3;
PU7383,3472;PD7367,3477,7357,3490,7357,3507,7367,3520,7383,3525,7398,3520,
7408,3507,7408,3490,7398,3477,7383,3472;
PU;SP1;LA1,4,2,4;
PU;PW0.3;
PU8323,3407;PD8473,3538;
PU8476,3532;PD8324,3401;
PU8327,3396;PD8479,3528;
PU8483,3524;PD8331,3393;
PU8337,3391;PD8488,3520;
PU8337,3391;PD8331,3393,8327,3396,8324,3401,8323,3407;
PU8311,3329;PD8311,3194;
PU8305,3196;PD8305,3331;
PU8299,3331;PD8299,3196;
PU8294,3196;PD8294,3331;
PU8288,3329;PD8288,3194;
PU8288,3329;PD8294,3331,8299,3331,8305,3331,8311,3329;
PU8269,3377;PD8256,3364;
PU8268,3341;PD8284,3357;
PU8304,3342;PD8294,3332;
PU8291,3330;PD8277,3334,8261,3350,8255,3373,8261,3395,8277,3411,8299,3417,
8322,3411,8323,3409;
PU8339,3391;PD8344,3373,8338,3350,8322,3334,8308,3330;
PU7503,4046;PD7555,3999;
PU7550,3996;PD7495,4046;
PU7491,4043;PD7545,3992;
PU7542,3988;PD7488,4038;
PU7489,4030;PD7539,3982;
PU7489,4030;PD7488,4038,7491,4043,7495,4046,7503,4046;
PU;SP2;LA1,4,2,4;
PU;PW0.4;
PU7472,4061;PD7473,4061;
PU;PW0.3;
PU7472,4017;PD7449,4022,7433,4039,7427,4061,7433,4083,7449,4099,7472,4105,
7494,4099,7510,4083,7516,4061,7511,4044;
PU7492,4022;PD7472,4017;
PU;SP1;LA1,4,2,4;
PU;SP7;LA1,4,2,4;
PU;PW0.3;
PU8393,4390;PD8377,4395,8368,4408,8368,4425,8377,4438,8393,4443,8409,4438,
8418,4425,8418,4408,8409,4395,8393,4390;
PU;SP1;LA1,4,2,4;
PU;PW0.3;
PU7286,3570;PD7368,3521;
PU7363,3517;PD7278,3568;
PU7275,3564;PD7360,3512;
PU7357,3507;PD7273,3559;
PU7275,3552;PD7356,3501;
PU7275,3552;PD7273,3559,7275,3564,7278,3568,7286,3570;
PU7221,3584;PD7208,3571;
PU7220,3548;PD7235,3563;
PU7256,3548;PD7243,3535;
PU7251,3535;PD7229,3540,7213,3557,7207,3579,7213,3601,7229,3617,7251,3623,
7273,3617,7289,3601,7295,3579,7293,3570;
PU7278,3546;PD7273,3540,7251,3535;
PU8349,3970;PD8493,3889;
PU8489,3884;PD8342,3968;
PU8339,3964;PD8486,3880;
PU8483,3874;PD8337,3959;
PU8339,3952;PD8481,3869;
PU8339,3952;PD8337,3959,8339,3964,8342,3968,8349,3970;
PU8283,3983;PD8270,3970;
PU8282,3947;PD8298,3963;
PU8318,3948;PD8305,3935;
PU8313,3934;PD8291,3940,8275,3956,8269,3978,8275,4000,8291,4017,8313,4023,
8335,4017,8352,4000,8358,3978,8355,3970;
PU8342,3947;PD8335,3940,8313,3934;
PU;SP7;LA1,4,2,4;
PU;PW0.3;
PU6318,3964;PD6303,3969,6293,3982,6293,3998,6303,4012,6318,4017,6334,4012,
6344,3998,6344,3982,6334,3969,6318,3964;
PU;SP1;LA1,4,2,4;
PU;PW0.3;
PU7289,3910;PD7432,4040;
PU7435,4036;PD7290,3904;
PU7293,3900;PD7439,4031;
PU7443,4027;PD7298,3896;
PU7303,3894;PD7447,4024;
PU7303,3894;PD7298,3896,7293,3900,7290,3904,7289,3910;
PU7275,3831;PD7264,3621;
PU7259,3622;PD7270,3833;
PU7264,3833;PD7253,3623;
PU7248,3623;PD7259,3833;
PU7253,3832;PD7242,3622;
PU7253,3832;PD7259,3833,7264,3833,7270,3833,7275,3831;
PU7236,3880;PD7223,3867;
PU7235,3844;PD7250,3859;
PU7271,3845;PD7263,3837;
PU7256,3833;PD7244,3837,7228,3853,7222,3875,7228,3897,7244,3913,7266,3919,
7288,3913,7289,3912;
PU7305,3894;PD7310,3875,7304,3853,7288,3837,7272,3833;
PU;SP7;LA1,4,2,4;
PU;PW0.3;
PU7891,4392;PD7875,4398,7865,4411,7865,4427,7875,4440,7891,4445,7906,4440,
7916,4427,7916,4411,7906,4398,7891,4392;
PU;SP1;LA1,4,2,4;
PU;SP7;LA1,4,2,4;
PU;PW0.3;
PU7047,3170;PD7032,3175,7022,3188,7022,3205,7032,3218,7047,3223,7063,3218,
7072,3205,7072,3188,7063,3175,7047,3170;
PU;SP1;LA1,4,2,4;
PU;SP7;LA1,4,2,4;
PU;PW0.3;
PU6143,3495;PD6127,3500,6118,3513,6118,3529,6127,3542,6143,3547,6158,3542,
6168,3529,6168,3513,6158,3500,6143,3495;
PU;SP1;LA1,4,2,4;
PU;PW0.3;
PU8328,4327;PD8371,4402;
PU8375,4397;PD8329,4320;
PU8333,4316;PD8379,4394;
PU8385,4391;PD8338,4314;
PU8346,4317;PD8390,4390;
PU8346,4317;PD8338,4314,8333,4316,8329,4320,8328,4327;
PU8331,4253;PD8325,4021;
PU8320,4022;PD8325,4255;
PU8320,4255;PD8314,4023;
PU8309,4022;PD8315,4255;
PU8309,4253;PD8303,4022;
PU8309,4253;PD8315,4255,8320,4255,8325,4255,8331,4253;
PU8291,4301;PD8278,4288;
PU8290,4265;PD8306,4280;
PU8326,4265;PD8320,4259;
PU8312,4254;PD8299,4258,8283,4274,8277,4296,8283,4318,8299,4334,8321,4340,
8329,4338;
PU8355,4323;PD8359,4318,8365,4296,8359,4274,8343,4258,8329,4254;
PU8123,3483;PD8267,3404;
PU8263,3399;PD8116,3481;
PU8113,3476;PD8261,3394;
PU8258,3389;PD8111,3471;
PU8113,3464;PD8256,3384;
PU8113,3464;PD8111,3471,8113,3476,8116,3481,8123,3483;
PU8057,3495;PD8044,3482;
PU8056,3459;PD8072,3475;
PU8092,3460;PD8080,3447;
PU8087,3446;PD8065,3452,8049,3468,8043,3491,8049,3512,8065,3528,8087,3534,
8109,3528,8125,3512,8131,3491,8129,3483;
PU8116,3459;PD8109,3452,8087,3446;
PU7072,3431;PD7212,3558;
PU7215,3554;PD7073,3425;
PU7077,3421;PD7218,3549;
PU7222,3545;PD7080,3417;
PU7087,3416;PD7227,3542;
PU7087,3416;PD7080,3417,7077,3421,7073,3425,7072,3431;
PU7060,3354;PD7059,3220;
PU7053,3222;PD7055,3355;
PU7049,3356;PD7047,3223;
PU7042,3223;PD7044,3355;
PU7039,3354;PD7036,3221;
PU7039,3354;PD7044,3355,7049,3356,7055,3355,7060,3354;
PU7020,3402;PD7007,3389;
PU7019,3366;PD7034,3381;
PU7055,3367;PD7047,3358;
PU7041,3355;PD7028,3359,7012,3375,7006,3397,7012,3419,7028,3435,7050,3441,
7072,3435,7073,3434;
PU7089,3416;PD7094,3397,7088,3375,7072,3359,7058,3355;
PU6265,4060;PD6309,4015;
PU6304,4013;PD6257,4061;
PU6252,4058;PD6300,4009;
PU6296,4005;PD6249,4054;
PU6250,4046;PD6294,4000;
PU6250,4046;PD6249,4054,6252,4058,6257,4061,6265,4060;
PU;SP2;LA1,4,2,4;
PU;PW0.4;
PU6235,4076;PD6236,4076;
PU;PW0.3;
PU6235,4032;PD6213,4038,6197,4054,6192,4076,6197,4098,6213,4114,6235,4119,
6257,4114,6273,4098,6279,4076,6274,4057;
PU6253,4037;PD6235,4032;
PU;SP1;LA1,4,2,4;
PU;PW0.3;
PU8117,3830;PD8273,3960;
PU8276,3955;PD8118,3823;
PU8121,3819;PD8279,3950;
PU8283,3946;PD8124,3815;
PU8131,3814;PD8288,3943;
PU8131,3814;PD8124,3815,8121,3819,8118,3823,8117,3830;
PU8103,3753;PD8099,3533;
PU8094,3534;PD8098,3754;
PU8092,3755;PD8088,3534;
PU8083,3534;PD8087,3755;
PU8082,3753;PD8077,3533;
PU8082,3753;PD8087,3755,8092,3755,8098,3754,8103,3753;
PU8063,3801;PD8050,3788;
PU8062,3765;PD8078,3781;
PU8098,3766;PD8090,3757;
PU8085,3755;PD8071,3758,8055,3774,8050,3796,8055,3818,8071,3834,8093,3840,
8115,3834,8117,3832;
PU8132,3814;PD8137,3796,8131,3774,8115,3758,8101,3754;
PU;SP7;LA1,4,2,4;
PU;PW0.3;
PU7145,4400;PD7129,4405,7120,4419,7120,4435,7129,4448,7145,4453,7160,4448,
7170,4435,7170,4419,7160,4405,7145,4400;
PU;SP1;LA1,4,2,4;
PU;SP7;LA1,4,2,4;
PU;PW0.3;
PU8124,4809;PD8109,4814,8099,4827,8099,4843,8109,4856,8124,4861,8139,4856,
8149,4843,8149,4827,8139,4814,8124,4809;
PU;SP1;LA1,4,2,4;
PU;PW0.3;
PU7987,4394;PD7913,4404;
PU7915,4410;PD7993,4399;
PU7995,4404;PD7917,4415;
PU7917,4421;PD7995,4409;
PU7990,4415;PD7916,4427;
PU7990,4415;PD7995,4409,7995,4404,7993,4399,7987,4394;
PU8061,4397;PD8285,4320;
PU8282,4315;PD8057,4393;
PU8055,4388;PD8280,4310;
PU8278,4305;PD8053,4383;
PU8054,4377;PD8277,4299;
PU8054,4377;PD8053,4383,8055,4388,8057,4393,8061,4397;
PU7988,4370;PD8003,4385;
PU8024,4370;PD8011,4357;
PU8019,4357;PD7997,4362,7981,4378,7977,4391;
PU7980,4421;PD7981,4422,7997,4438,8019,4444,8040,4438,8057,4422,8062,4400,
8062,4397;
PU8054,4376;PD8040,4362,8019,4357;
PU8440,4305;PD8365,4292;
PU8365,4298;PD8445,4311;
PU8445,4317;PD8365,4303;
PU8363,4309;PD8443,4322;
PU8436,4326;PD8361,4314;
PU8436,4326;PD8443,4322,8445,4317,8445,4311,8440,4305;
PU;SP7;LA1,4,2,4;
PU;PW0.3;
PU8458,4293;PD8442,4298,8438,4304;
PU8433,4327;PD8442,4340,8458,4345,8473,4340,8483,4327,8483,4311,8473,4298,
8458,4293;
PU;SP1;LA1,4,2,4;
PU;PW0.3;
PU6056,3591;PD6129,3543;
PU6124,3540;PD6049,3590;
PU6045,3585;PD6121,3535;
PU6118,3531;PD6043,3581;
PU6044,3573;PD6117,3525;
PU6044,3573;PD6043,3581,6045,3585,6049,3590,6056,3591;
PU5992,3605;PD5980,3593;
PU5992,3569;PD6007,3585;
PU6028,3570;PD6015,3557;
PU6023,3556;PD6001,3562,5985,3578,5979,3600,5985,3622,6001,3638,6023,3644,
6044,3638,6061,3622,6066,3600,6064,3590;
PU6048,3566;PD6044,3562,6023,3556;
PU7912,3344;PD8048,3470;
PU8052,3465;PD7913,3337;
PU7916,3333;PD8055,3461;
PU8059,3457;PD7920,3330;
PU7926,3328;PD8064,3454;
PU7926,3328;PD7920,3330,7916,3333,7913,3337,7912,3344;
PU;SP2;LA1,4,2,4;
PU;PW0.4;
PU7890,3309;PD7891,3309;
PU;PW0.3;
PU7890,3266;PD7868,3272,7852,3287,7846,3309,7852,3331,7868,3347,7890,3353,
7911,3347,7912,3346;
PU7928,3328;PD7933,3309,7927,3287,7911,3272,7890,3266;
PU;SP1;LA1,4,2,4;
PU;PW0.3;
PU7107,3985;PD7236,3907;
PU7232,3903;PD7100,3984;
PU7096,3980;PD7229,3898;
PU7226,3893;PD7094,3975;
PU7096,3967;PD7224,3888;
PU7096,3967;PD7094,3975,7096,3980,7100,3984,7107,3985;
PU7042,3999;PD7029,3987;
PU7042,3963;PD7057,3979;
PU7077,3964;PD7065,3951;
PU7072,3951;PD7051,3957,7035,3972,7029,3994,7035,4016,7051,4032,7072,4038,
7094,4032,7110,4016,7116,3994,7114,3985;
PU7099,3962;PD7094,3957,7072,3951;
PU;SP7;LA1,4,2,4;
PU;PW0.3;
PU5105,3980;PD5090,3985,5080,3998,5080,4014,5090,4027,5105,4032,5120,4027,
5130,4014,5130,3998,5120,3985,5105,3980;
PU;SP1;LA1,4,2,4;
PU;PW0.3;
PU6063,3927;PD6197,4055;
PU6200,4050;PD6064,3921;
PU6068,3917;PD6203,4046;
PU6208,4042;PD6072,3913;
PU6078,3912;PD6212,4039;
PU6078,3912;PD6072,3913,6068,3917,6064,3921,6063,3927;
PU6050,3849;PD6036,3642;
PU6031,3643;PD6044,3851;
PU6039,3851;PD6026,3644;
PU6020,3644;PD6034,3851;
PU6028,3850;PD6014,3643;
PU6028,3850;PD6034,3851,6039,3851,6044,3851,6050,3849;
PU6011,3897;PD5999,3885;
PU6011,3861;PD6026,3877;
PU6047,3862;PD6040,3855;
PU6031,3851;PD6020,3855,6004,3871,5998,3892,6004,3914,6020,3930,6042,3936,
6064,3930,6064,3930;
PU6080,3912;PD6085,3892,6079,3871,6064,3855,6047,3850;
PU;SP7;LA1,4,2,4;
PU;PW0.3;
PU6659,4403;PD6644,4408,6634,4421,6634,4437,6644,4450,6659,4455,6674,4450,
6684,4437,6684,4421,6674,4408,6659,4403;
PU;SP1;LA1,4,2,4;
PU;SP7;LA1,4,2,4;
PU;PW0.3;
PU5828,3197;PD5813,3202,5803,3215,5803,3231,5813,3244,5828,3249,5843,3244,
5853,3231,5853,3215,5843,3202,5828,3197;
PU;SP1;LA1,4,2,4;
PU;SP7;LA1,4,2,4;
PU;PW0.3;
PU4936,3517;PD4921,3522,4912,3535,4912,3551,4921,3564,4936,3569,4951,3564,
4961,3551,4961,3535,4951,3522,4936,3517;
PU;SP1;LA1,4,2,4;
PU;PW0.3;
PU7089,4338;PD7124,4410;
PU7129,4406;PD7091,4330;
PU7095,4327;PD7133,4403;
PU7139,4401;PD7100,4326;
PU7108,4329;PD7144,4400;
PU7108,4329;PD7100,4326,7095,4327,7091,4330,7089,4338;
PU7094,4265;PD7085,4036;
PU7080,4037;PD7089,4267;
PU7084,4267;PD7074,4038;
PU7069,4038;PD7079,4267;
PU7073,4265;PD7063,4037;
PU7073,4265;PD7079,4267,7084,4267,7089,4267,7094,4265;
PU7055,4313;PD7043,4300;
PU7055,4277;PD7070,4292;
PU7091,4277;PD7084,4271;
PU7075,4267;PD7064,4270,7048,4285,7042,4307,7048,4329,7064,4345,7085,4351,
7089,4350;
PU7116,4336;PD7123,4329,7129,4307,7123,4285,7107,4270,7092,4266;
PU;SP7;LA1,4,2,4;
PU;PW0.3;
PU7607,4797;PD7592,4802,7583,4815,7583,4831,7592,4844,7607,4849,7623,4844,
7632,4831,7632,4815,7623,4802,7607,4797;
PU;SP1;LA1,4,2,4;
PU;PW0.3;
PU6890,3504;PD7019,3428;
PU7016,3424;PD6883,3503;
PU6879,3499;PD7012,3419;
PU7010,3414;PD6877,3494;
PU6879,3487;PD7008,3409;
PU6879,3487;PD6877,3494,6879,3499,6883,3503,6890,3504;
PU6825,3518;PD6813,3505;
PU6825,3482;PD6840,3497;
PU6861,3483;PD6848,3470;
PU6856,3469;PD6834,3475,6818,3491,6812,3513,6818,3534,6834,3550,6856,3556,
6877,3550,6893,3534,6899,3513,6896,3504;
PU6883,3481;PD6877,3475,6856,3469;
PU8044,4727;PD8102,4821;
PU8106,4816;PD8046,4720;
PU8050,4716;PD8110,4812;
PU8115,4810;PD8055,4714;
PU8062,4716;PD8121,4809;
PU8062,4716;PD8055,4714,8050,4716,8046,4720,8044,4727;
PU8043,4651;PD8032,4442;
PU8027,4443;PD8038,4654;
PU8032,4655;PD8021,4444;
PU8015,4444;PD8027,4655;
PU8022,4652;PD8010,4443;
PU8022,4652;PD8027,4655,8032,4655,8038,4654,8043,4651;
PU8004,4697;PD7992,4684;
PU8004,4661;PD8019,4676;
PU8040,4661;PD8037,4658;
PU8022,4652;PD8013,4654,7997,4670,7991,4692,7997,4713,8013,4729,8035,4735,
8044,4732;
PU8067,4718;PD8072,4713,8078,4692,8072,4670,8056,4654,8043,4650;
PU7808,3396;PD7866,3346;
PU7861,3342;PD7801,3396;
PU7797,3392;PD7857,3338;
PU7854,3334;PD7794,3388;
PU7794,3381;PD7851,3329;
PU7794,3381;PD7794,3388,7797,3392,7801,3396,7808,3396;
PU;SP7;LA1,4,2,4;
PU;PW0.3;
PU7786,3376;PD7771,3381,7761,3394,7761,3410,7771,3423,7786,3428,7801,3423,
7811,3410,7811,3396;
PU7795,3379;PD7786,3376;
PU;SP1;LA1,4,2,4;
PU;PW0.3;
PU5855,3455;PD5984,3579;
PU5987,3574;PD5856,3449;
PU5859,3444;PD5991,3570;
PU5995,3566;PD5863,3441;
PU5870,3440;PD6000,3563;
PU5870,3440;PD5863,3441,5859,3444,5856,3449,5855,3455;
PU5844,3377;PD5840,3246;
PU5834,3248;PD5838,3379;
PU5833,3380;PD5829,3249;
PU5823,3248;PD5828,3380;
PU5822,3378;PD5818,3247;
PU5822,3378;PD5828,3380,5833,3380,5838,3379,5844,3377;
PU5804,3425;PD5791,3413;
PU5803,3390;PD5819,3405;
PU5839,3390;PD5833,3384;
PU5825,3379;PD5813,3383,5797,3399,5791,3420,5797,3442,5813,3458,5834,3463,
5855,3458;
PU5872,3440;PD5877,3420,5872,3399,5856,3383,5841,3379;
PU7920,3908;PD8062,3827;
PU8058,3823;PD7912,3906;
PU7909,3902;PD8055,3818;
PU8053,3813;PD7907,3897;
PU7909,3890;PD8051,3808;
PU7909,3890;PD7907,3897,7909,3902,7912,3906,7920,3908;
PU7855,3920;PD7843,3908;
PU7855,3885;PD7870,3900;
PU7890,3885;PD7878,3873;
PU7885,3872;PD7864,3878,7848,3894,7842,3915,7848,3937,7864,3953,7885,3959,
7907,3953,7923,3937,7928,3915,7926,3907;
PU7913,3884;PD7907,3878,7885,3872;
PU5060,4074;PD5098,4031;
PU5093,4029;PD5052,4075;
PU5047,4073;PD5088,4026;
PU5084,4022;PD5044,4069;
PU5044,4060;PD5081,4017;
PU5044,4060;PD5044,4069,5047,4073,5052,4075,5060,4074;
PU;SP2;LA1,4,2,4;
PU;PW0.4;
PU5032,4090;PD5033,4090;
PU;PW0.3;
PU5032,4047;PD5010,4053,4994,4069,4989,4090,4994,4112,5010,4128,5032,4133,
5053,4128,5069,4112,5075,4090,5070,4070;
PU5046,4051;PD5032,4047;
PU;SP1;LA1,4,2,4;
PU;PW0.3;
PU6888,3848;PD7033,3975;
PU7036,3970;PD6889,3841;
PU6892,3837;PD7039,3966;
PU7044,3962;PD6895,3833;
PU6902,3832;PD7048,3958;
PU6902,3832;PD6895,3833,6892,3837,6889,3841,6888,3848;
PU6875,3771;PD6868,3554;
PU6862,3555;PD6869,3773;
PU6864,3774;PD6857,3556;
PU6851,3556;PD6859,3774;
PU6853,3772;PD6846,3555;
PU6853,3772;PD6859,3774,6864,3774,6869,3773,6875,3771;
PU6835,3819;PD6823,3807;
PU6835,3784;PD6850,3799;
PU6871,3784;PD6863,3777;
PU6856,3774;PD6844,3777,6828,3793,6822,3814,6828,3836,6844,3852,6866,3858,
6887,3852,6888,3850;
PU6904,3832;PD6909,3814,6903,3793,6887,3777,6872,3773;
PU;SP7;LA1,4,2,4;
PU;PW0.3;
PU5930,4410;PD5915,4415,5905,4428,5905,4444,5915,4457,5930,4462,5945,4457,
5955,4444,5955,4428,5945,4415,5930,4410;
PU;SP1;LA1,4,2,4;
PU;PW0.3;
PU7895,4231;PD7986,4371;
PU7990,4367;PD7896,4223;
PU7900,4220;PD7995,4364;
PU8000,4361;PD7905,4218;
PU7912,4219;PD8005,4359;
PU7912,4219;PD7905,4218,7900,4220,7896,4223,7895,4231;
PU7895,4154;PD7896,3957;
PU7891,3958;PD7890,4155;
PU7885,4155;PD7885,3959;
PU7880,3958;PD7879,4155;
PU7874,4154;PD7874,3957;
PU7874,4154;PD7879,4155,7885,4155,7890,4155,7895,4154;
PU;SP2;LA1,4,2,4;
PU;PW0.4;
PU7884,4196;PD7885,4196;
PU;PW0.3;
PU7877,4155;PD7863,4159,7847,4175,7841,4196,7847,4218,7863,4234,7884,4240,
7895,4237;
PU7918,4222;PD7922,4218,7928,4196,7922,4175,7906,4159,7892,4155;
PU;SP1;LA1,4,2,4;
PU;SP7;LA1,4,2,4;
PU;PW0.3;
PU7758,5220;PD7742,5225,7733,5238,7733,5254,7742,5266,7758,5271,7773,5266,
7782,5254,7782,5238,7773,5225,7758,5220;
PU;SP1;LA1,4,2,4;
PU;SP7;LA1,4,2,4;
PU;PW0.3;
PU6899,4813;PD6884,4818,6874,4831,6874,4847,6884,4860,6899,4865,6914,4860,
6923,4847,6923,4831,6914,4818,6899,4813;
PU;SP1;LA1,4,2,4;
PU;PW0.3;
PU6763,4404;PD6681,4415;
PU6683,4420;PD6769,4409;
PU6771,4414;PD6685,4425;
PU6685,4431;PD6771,4419;
PU6766,4425;PD6684,4437;
PU6766,4425;PD6771,4419,6771,4414,6769,4409,6763,4404;
PU6837,4407;PD7049,4332;
PU7047,4327;PD6833,4403;
PU6831,4398;PD7044,4322;
PU7043,4317;PD6829,4393;
PU6830,4387;PD7042,4311;
PU6830,4387;PD6829,4393,6831,4398,6833,4403,6837,4407;
PU6765,4380;PD6780,4395;
PU6801,4380;PD6788,4368;
PU6796,4367;PD6774,4373,6758,4389,6755,4402;
PU6758,4430;PD6758,4432,6774,4448,6796,4454,6817,4448,6833,4432,6838,4410,
6838,4407;
PU6830,4386;PD6817,4373,6796,4367;
PU7211,4317;PD7129,4303;
PU7129,4309;PD7216,4323;
PU7216,4328;PD7128,4314;
PU7127,4320;PD7214,4333;
PU7208,4337;PD7125,4325;
PU7208,4337;PD7214,4333,7216,4328,7216,4323,7211,4317;
PU;SP7;LA1,4,2,4;
PU;PW0.3;
PU7229,4304;PD7214,4309,7210,4315;
PU7205,4338;PD7214,4351,7229,4356,7244,4351,7254,4338,7254,4322,7244,4309,
7229,4304;
PU;SP1;LA1,4,2,4;
PU;PW0.3;
PU4859,3611;PD4923,3565;
PU4919,3562;PD4851,3610;
PU4847,3606;PD4915,3558;
PU4912,3553;PD4845,3602;
PU4847,3594;PD4911,3548;
PU4847,3594;PD4845,3602,4847,3606,4851,3610,4859,3611;
PU4797,3626;PD4785,3614;
PU4797,3590;PD4812,3605;
PU4832,3591;PD4820,3578;
PU4827,3578;PD4805,3583,4790,3599,4784,3621,4790,3642,4805,3658,4827,3664,
4848,3658,4864,3642,4870,3621,4867,3610;
PU4851,3586;PD4848,3583,4827,3578;
PU6690,3368;PD6818,3491;
PU6821,3487;PD6691,3362;
PU6694,3358;PD6824,3483;
PU6828,3479;PD6699,3354;
PU6705,3353;PD6833,3476;
PU6705,3353;PD6699,3354,6694,3358,6691,3362,6690,3368;
PU;SP2;LA1,4,2,4;
PU;PW0.4;
PU6669,3334;PD6670,3334;
PU;PW0.3;
PU6669,3291;PD6648,3297,6632,3312,6627,3334,6632,3355,6648,3371,6669,3377,
6691,3371;
PU6707,3353;PD6713,3334,6707,3312,6691,3297,6669,3291;
PU;SP1;LA1,4,2,4;
PU;PW0.3;
PU7710,4801;PD7630,4809;
PU7632,4814;PD7716,4806;
PU7717,4811;PD7633,4820;
PU7633,4826;PD7717,4816;
PU7712,4822;PD7632,4831;
PU7712,4822;PD7717,4816,7717,4811,7716,4806,7710,4801;
PU7784,4803;PD8000,4717;
PU7997,4712;PD7779,4799;
PU7777,4794;PD7994,4708;
PU7993,4702;PD7775,4789;
PU7776,4784;PD7992,4697;
PU7776,4784;PD7775,4789,7777,4794,7779,4799,7784,4803;
PU7712,4778;PD7727,4793;
PU7748,4778;PD7735,4766;
PU7742,4765;PD7721,4771,7705,4787,7702,4798;
PU7704,4827;PD7705,4830,7721,4846,7742,4851,7764,4846,7780,4830,7785,4808,
7784,4803;
PU7776,4783;PD7764,4771,7742,4765;
PU8142,4664;PD8074,4674;
PU8076,4679;PD8148,4668;
PU8150,4673;PD8077,4685;
PU8078,4690;PD8150,4678;
PU8145,4684;PD8078,4695;
PU8145,4684;PD8150,4678,8150,4673,8148,4668,8142,4664;
PU;SP7;LA1,4,2,4;
PU;PW0.3;
PU8161,4645;PD8146,4650,8137,4662;
PU8142,4686;PD8146,4692,8161,4697,8176,4692,8186,4679,8186,4663,8176,4650,
8161,4645;
PU;SP1;LA1,4,2,4;
PU;PW0.3;
PU5897,4000;PD6013,3925;
PU6009,3921;PD5890,3999;
PU5886,3995;PD6005,3916;
PU6003,3911;PD5884,3990;
PU5886,3983;PD6001,3906;
PU5886,3983;PD5884,3990,5886,3995,5890,3999,5897,4000;
PU5834,4015;PD5822,4002;
PU5834,3979;PD5849,3995;
PU5870,3980;PD5857,3967;
PU5864,3967;PD5843,3972,5827,3988,5821,4010,5827,4031,5843,4047,5864,4053,
5886,4047,5902,4031,5907,4010,5905,4000;
PU5890,3976;PD5886,3972,5864,3967;
PU;SP7;LA1,4,2,4;
PU;PW0.3;
PU3924,3995;PD3909,4000,3899,4013,3899,4029,3909,4042,3924,4047,3939,4042,
3948,4029,3948,4013,3939,4000,3924,3995;
PU;SP1;LA1,4,2,4;
PU;PW0.3;
PU4870,3944;PD4994,4068;
PU4998,4064;PD4871,3938;
PU4874,3934;PD5001,4060;
PU5005,4056;PD4879,3930;
PU4885,3929;PD5010,4053;
PU4885,3929;PD4879,3930,4874,3934,4871,3938,4870,3944;
PU4857,3866;PD4841,3662;
PU4836,3663;PD4852,3868;
PU4847,3869;PD4830,3664;
PU4825,3664;PD4841,3869;
PU4836,3868;PD4819,3663;
PU4836,3868;PD4841,3869,4847,3869,4852,3868,4857,3866;
PU4820,3914;PD4807,3902;
PU4819,3878;PD4835,3894;
PU4855,3879;PD4848,3872;
PU4839,3869;PD4828,3872,4812,3888,4807,3909,4812,3930,4828,3946,4850,3952,
4870,3946;
PU4887,3929;PD4892,3909,4887,3888,4871,3872,4855,3867;
PU7735,3799;PD7846,3896;
PU7849,3891;PD7735,3792;
PU7738,3788;PD7853,3887;
PU7856,3883;PD7742,3784;
PU7749,3783;PD7861,3880;
PU7749,3783;PD7742,3784,7738,3788,7735,3792,7735,3799;
PU;SP2;LA1,4,2,4;
PU;PW0.4;
PU7714,3766;PD7715,3766;
PU;PW0.3;
PU7714,3724;PD7692,3729,7677,3745,7671,3766,7677,3788,7692,3804,7714,3809,
7735,3804,7736,3803;
PU7752,3784;PD7757,3766,7751,3745,7735,3729,7714,3724;
PU;SP1;LA1,4,2,4;
PU;SP7;LA1,4,2,4;
PU;PW0.3;
PU5460,4413;PD5445,4418,5435,4431,5435,4447,5445,4459,5460,4464,5475,4459,
5484,4447,5484,4431,5475,4418,5460,4413;
PU;SP1;LA1,4,2,4;
PU;SP7;LA1,4,2,4;
PU;PW0.3;
PU4641,3223;PD4626,3228,4617,3240,4617,3256,4626,3269,4641,3274,4657,3269,
4666,3256,4666,3240,4657,3228,4641,3223;
PU;SP1;LA1,4,2,4;
PU;SP7;LA1,4,2,4;
PU;PW0.3;
PU8664,3920;PD8654,3923;
PU8689,3953;PD8689,3938,8679,3925,8664,3920;
PU;SP1;LA1,4,2,4;
PU;SP7;LA1,4,2,4;
PU;PW0.3;
PU3761,3538;PD3746,3543,3737,3556,3737,3572,3746,3585,3761,3590,3777,3585,
3786,3572,3786,3556,3777,3543,3761,3538;
PU;SP1;LA1,4,2,4;
PU;PW0.3;
PU5883,4349;PD5911,4419;
PU5915,4415;PD5886,4341;
PU5890,4338;PD5920,4412;
PU5926,4411;PD5895,4337;
PU5902,4341;PD5931,4410;
PU5902,4341;PD5895,4337,5890,4338,5886,4341,5883,4349;
PU5890,4276;PD5878,4051;
PU5872,4052;PD5885,4278;
PU5880,4279;PD5867,4053;
PU5861,4053;PD5875,4279;
PU5869,4278;PD5856,4052;
PU5869,4278;PD5875,4279,5880,4279,5885,4278,5890,4276;
PU5853,4324;PD5840,4312;
PU5852,4288;PD5867,4303;
PU5888,4289;PD5882,4283;
PU5872,4279;PD5861,4281,5845,4297,5840,4318,5845,4340,5861,4356,5882,4361,
5883,4361;
PU5911,4349;PD5920,4340,5925,4318,5920,4297,5904,4281,5889,4278;
PU;SP7;LA1,4,2,4;
PU;PW0.3;
PU6398,4802;PD6383,4807,6374,4819,6374,4835,6383,4848,6398,4853,6413,4848,
6422,4835,6422,4819,6413,4807,6398,4802;
PU;SP1;LA1,4,2,4;
PU;PW0.3;
PU5689,3526;PD5805,3452;
PU5801,3448;PD5681,3524;
PU5678,3521;PD5798,3444;
PU5795,3439;PD5676,3516;
PU5678,3508;PD5793,3434;
PU5678,3508;PD5676,3516,5678,3521,5681,3524,5689,3526;
PU5626,3540;PD5614,3528;
PU5626,3504;PD5641,3519;
PU5661,3504;PD5649,3492;
PU5656,3492;PD5634,3497,5619,3513,5613,3534,5619,3556,5634,3571,5656,3577,
5677,3571,5693,3556,5699,3534,5696,3525;
PU5681,3501;PD5677,3497,5656,3492;
PU6828,4732;PD6878,4824;
PU6882,4820;PD6830,4725;
PU6834,4722;PD6886,4817;
PU6891,4814;PD6839,4720;
PU6846,4722;PD6897,4813;
PU6846,4722;PD6839,4720,6834,4722,6830,4725,6828,4732;
PU6827,4658;PD6810,4451;
PU6805,4452;PD6822,4661;
PU6817,4662;PD6799,4453;
PU6794,4454;PD6812,4662;
PU6806,4659;PD6788,4453;
PU6806,4659;PD6812,4662,6817,4662,6822,4661,6827,4658;
PU6790,4703;PD6778,4691;
PU6790,4668;PD6805,4683;
PU6826,4668;PD6822,4664;
PU6806,4659;PD6799,4661,6783,4676,6777,4698,6783,4719,6799,4735,6820,4740,
6828,4738;
PU6851,4725;PD6857,4719,6863,4698,6857,4676,6841,4661,6828,4657;
PU7764,5132;PD7750,5221;
PU7756,5220;PD7770,5128;
PU7775,5127;PD7762,5220;
PU7767,5221;PD7780,5129;
PU7784,5136;PD7772,5224;
PU7784,5136;PD7780,5129,7775,5127,7770,5128,7764,5132;
PU7784,5061;PD7758,4848;
PU7753,4850;PD7779,5065;
PU7774,5066;PD7748,4851;
PU7742,4851;PD7769,5066;
PU7764,5064;PD7737,4851;
PU7764,5064;PD7769,5066,7774,5066,7779,5065,7784,5061;
PU7749,5108;PD7737,5096;
PU7749,5072;PD7764,5088;
PU7784,5073;PD7779,5068;
PU7764,5064;PD7757,5066,7742,5081,7736,5103,7742,5124,7757,5140,7759,5140;
PU7787,5143;PD7800,5140,7816,5124,7821,5103,7816,5081,7800,5066,7784,5062;
PU6597,3419;PD6647,3371;
PU6643,3367;PD6590,3419;
PU6585,3416;PD6639,3364;
PU6635,3360;PD6582,3411;
PU6583,3404;PD6632,3355;
PU6583,3404;PD6582,3411,6585,3416,6590,3419,6597,3419;
PU;SP7;LA1,4,2,4;
PU;PW0.3;
PU6575,3400;PD6560,3404,6551,3417,6551,3433,6560,3446,6575,3451,6590,3446,
6600,3433,6600,3418;
PU6583,3402;PD6575,3400;
PU;SP1;LA1,4,2,4;
PU;PW0.3;
PU4670,3478;PD4790,3599;
PU4793,3594;PD4671,3471;
PU4674,3467;PD4797,3590;
PU4801,3587;PD4678,3464;
PU4684,3463;PD4805,3583;
PU4684,3463;PD4678,3464,4674,3467,4671,3471,4670,3478;
PU4659,3401;PD4653,3271;
PU4648,3273;PD4654,3403;
PU4648,3403;PD4643,3274;
PU4637,3274;PD4643,3403;
PU4638,3402;PD4632,3272;
PU4638,3402;PD4643,3403,4648,3403,4654,3403,4659,3401;
PU4620,3449;PD4608,3436;
PU4620,3413;PD4635,3428;
PU4656,3413;PD4649,3407;
PU4640,3403;PD4629,3406,4613,3422,4607,3443,4613,3464,4629,3480,4650,3486,
4670,3481;
PU4688,3463;PD4693,3443,4687,3422,4671,3406,4657,3402;
PU6708,3923;PD6836,3846;
PU6832,3841;PD6700,3922;
PU6697,3918;PD6828,3837;
PU6826,3832;PD6695,3913;
PU6697,3906;PD6824,3827;
PU6697,3906;PD6695,3913,6697,3918,6700,3922,6708,3923;
PU6645,3937;PD6633,3925;
PU6645,3901;PD6660,3917;
PU6680,3902;PD6668,3890;
PU6675,3889;PD6653,3895,6638,3910,6632,3932,6638,3953,6653,3969,6675,3974,
6696,3969,6712,3953,6717,3932,6715,3923;
PU6701,3899;PD6696,3895,6675,3889;
PU7663,4697;PD7711,4778;
PU7715,4774;PD7664,4690;
PU7668,4687;PD7720,4772;
PU7725,4769;PD7673,4685;
PU7680,4687;PD7730,4767;
PU7680,4687;PD7673,4685,7668,4687,7664,4690,7663,4697;
PU;SP7;LA1,4,2,4;
PU;PW0.3;
PU7661,4650;PD7646,4655,7637,4668,7637,4683,7646,4696,7661,4701,7663,4700;
PU7682,4688;PD7686,4683,7686,4668,7676,4655,7661,4650;
PU;SP1;LA1,4,2,4;
PU;PW0.3;
PU7951,5100;PD7821,5094;
PU7821,5100;PD7952,5106;
PU7952,5111;PD7821,5105;
PU7821,5110;PD7952,5116;
PU7950,5121;PD7820,5115;
PU7950,5121;PD7952,5116,7952,5111,7952,5106,7951,5100;
PU;SP7;LA1,4,2,4;
PU;PW0.3;
PU7976,5086;PD7961,5091,7952,5103;
PU7951,5119;PD7951,5120,7961,5133,7976,5137,7991,5133,8000,5120,8000,5104,
7991,5091,7976,5086;
PU;SP1;LA1,4,2,4;
PU;SP7;LA1,4,2,4;
PU;PW0.3;
PU8486,3465;PD8471,3470,8469,3473;
PU8510,3489;PD8510,3483,8501,3470,8486,3465;
PU;SP1;LA1,4,2,4;
PU;PW0.3;
PU3886,4088;PD3919,4046;
PU3913,4044;PD3878,4089;
PU3873,4087;PD3908,4042;
PU3904,4038;PD3870,4083;
PU3869,4075;PD3901,4033;
PU3869,4075;PD3870,4083,3873,4087,3878,4089,3886,4088;
PU;SP2;LA1,4,2,4;
PU;PW0.4;
PU3860,4104;PD3861,4104;
PU;PW0.3;
PU3860,4062;PD3839,4067,3823,4083,3817,4104,3823,4126,3839,4141,3860,4147,
3881,4141,3897,4126,3903,4104,3897,4083,3896,4082;
PU3872,4065;PD3860,4062;
PU;SP1;LA1,4,2,4;
PU;PW0.3;
PU5691,3865;PD5826,3990;
PU5829,3985;PD5692,3859;
PU5695,3855;PD5833,3981;
PU5837,3977;PD5699,3851;
PU5705,3850;PD5841,3974;
PU5705,3850;PD5699,3851,5695,3855,5692,3859,5691,3865;
PU5678,3790;PD5669,3575;
PU5663,3577;PD5673,3791;
PU5668,3792;PD5658,3577;
PU5652,3577;PD5663,3792;
PU5657,3791;PD5647,3576;
PU5657,3791;PD5663,3792,5668,3792,5673,3791,5678,3790;
PU5640,3837;PD5628,3825;
PU5640,3802;PD5655,3817;
PU5675,3802;PD5669,3795;
PU5660,3792;PD5649,3795,5633,3811,5627,3832,5633,3853,5649,3869,5670,3875,
5691,3869,5691,3868;
PU5708,3850;PD5712,3832,5707,3811,5691,3795,5676,3791;
PU;SP7;LA1,4,2,4;
PU;PW0.3;
PU4747,4420;PD4732,4425,4723,4438,4723,4454,4732,4467,4747,4471,4762,4467,
4771,4454,4771,4438,4762,4425,4747,4420;
PU;SP1;LA1,4,2,4;
PU;PW0.3;
PU6685,4243;PD6765,4380;
PU6769,4376;PD6687,4236;
PU6691,4232;PD6774,4373;
PU6779,4371;PD6696,4231;
PU6703,4232;PD6784,4369;
PU6703,4232;PD6696,4231,6691,4232,6687,4236,6685,4243;
PU6688,4167;PD6686,3973;
PU6681,3974;PD6682,4168;
PU6677,4169;PD6675,3974;
PU6670,3974;PD6672,4169;
PU6667,4167;PD6664,3973;
PU6667,4167;PD6672,4169,6677,4169,6682,4168,6688,4167;
PU;SP2;LA1,4,2,4;
PU;PW0.4;
PU6677,4209;PD6678,4209;
PU;PW0.3;
PU6670,4169;PD6656,4172,6641,4188,6635,4209,6641,4230,6656,4246,6677,4252,
6686,4249;
PU6709,4236;PD6714,4230,6720,4209,6714,4188,6699,4172,6684,4168;
PU;SP1;LA1,4,2,4;
PU;SP7;LA1,4,2,4;
PU;PW0.3;
PU6553,5219;PD6538,5224,6529,5236,6529,5252,6538,5265,6553,5270,6568,5265,
6578,5252,6578,5236,6568,5224,6553,5219;
PU;SP1;LA1,4,2,4;
PU;SP7;LA1,4,2,4;
PU;PW0.3;
PU5706,4818;PD5691,4823,5682,4835,5682,4851,5691,4864,5706,4869,5721,4864,
5730,4851,5730,4835,5721,4823,5706,4818;
PU;SP1;LA1,4,2,4;
PU;PW0.3;
PU5572,4414;PD5482,4425;
PU5484,4430;PD5578,4418;
PU5579,4423;PD5485,4435;
PU5485,4441;PD5579,4429;
PU5574,4434;PD5485,4447;
PU5574,4434;PD5579,4429,5579,4423,5578,4418,5572,4414;
PU5645,4416;PD5847,4343;
PU5844,4338;PD5641,4412;
PU5639,4408;PD5842,4333;
PU5840,4328;PD5637,4403;
PU5638,4397;PD5840,4323;
PU5638,4397;PD5637,4403,5639,4408,5641,4412,5645,4416;
PU5574,4390;PD5589,4405;
PU5610,4390;PD5598,4378;
PU5604,4378;PD5583,4383,5567,4399,5564,4411;
PU5567,4439;PD5567,4442,5583,4457,5604,4463,5626,4457,5641,4442,5647,4420,
5646,4417;
PU5639,4396;PD5626,4383,5604,4378;
PU8598,4016;PD8627,3992;
PU8623,3988;PD8590,4016;
PU8586,4013;PD8619,3985;
PU8615,3981;PD8584,4008;
PU8584,4001;PD8611,3978;
PU8584,4001;PD8584,4008,8586,4013,8590,4016,8598,4016;
PU;SP2;LA1,4,2,4;
PU;PW0.4;
PU8567,4029;PD8568,4029;
PU;PW0.3;
PU8567,3987;PD8546,3992,8530,4008,8525,4029,8530,4050,8546,4066,8567,4072,
8589,4066,8604,4050,8610,4029,8606,4015;
PU8588,3992;PD8567,3987;
PU;SP1;LA1,4,2,4;
PU;PW0.3;
PU6015,4328;PD5925,4314;
PU5925,4320;PD6019,4334;
PU6019,4339;PD5925,4325;
PU5924,4330;PD6017,4344;
PU6011,4348;PD5922,4335;
PU6011,4348;PD6017,4344,6019,4339,6019,4334,6015,4328;
PU;SP7;LA1,4,2,4;
PU;PW0.3;
PU6033,4315;PD6018,4320,6013,4327;
PU6009,4349;PD6018,4362,6033,4367,6048,4362,6057,4349,6057,4333,6048,4320,
6033,4315;
PU;SP1;LA1,4,2,4;
PU;PW0.3;
PU3693,3630;PD3750,3587;
PU3745,3584;PD3685,3630;
PU3681,3627;PD3741,3580;
PU3738,3575;PD3678,3622;
PU3680,3614;PD3736,3570;
PU3680,3614;PD3678,3622,3681,3627,3685,3630,3693,3630;
PU3633,3646;PD3621,3634;
PU3633,3611;PD3648,3626;
PU3668,3611;PD3656,3599;
PU3663,3598;PD3641,3604,3626,3620,3620,3641,3626,3662,3641,3678,3663,3683,
3684,3678,3699,3662,3705,3641,3702,3629;
PU3685,3605;PD3684,3604,3663,3598;
PU5501,3392;PD5619,3513;
PU5622,3508;PD5502,3386;
PU5505,3382;PD5626,3504;
PU5630,3500;PD5509,3379;
PU5515,3377;PD5634,3497;
PU5515,3377;PD5509,3379,5505,3382,5502,3386,5501,3392;
PU;SP2;LA1,4,2,4;
PU;PW0.4;
PU5482,3358;PD5483,3358;
PU;PW0.3;
PU5482,3315;PD5460,3321,5445,3336,5439,3358,5445,3379,5460,3394,5482,3400,
5501,3395;
PU5519,3378;PD5524,3358,5518,3336,5503,3321,5482,3315;
PU;SP1;LA1,4,2,4;
PU;PW0.3;
PU6507,4806;PD6420,4814;
PU6422,4819;PD6513,4810;
PU6515,4815;PD6424,4825;
PU6424,4830;PD6514,4821;
PU6509,4826;PD6422,4836;
PU6509,4826;PD6514,4821,6515,4815,6513,4810,6507,4806;
PU6581,4807;PD6786,4723;
PU6783,4719;PD6576,4804;
PU6574,4799;PD6781,4714;
PU6779,4709;PD6572,4794;
PU6573,4788;PD6778,4703;
PU6573,4788;PD6572,4794,6574,4799,6576,4804,6581,4807;
PU6510,4783;PD6525,4798;
PU6546,4783;PD6534,4771;
PU6540,4770;PD6519,4776,6503,4792,6501,4803;
PU6503,4831;PD6503,4834,6519,4849,6540,4855,6562,4849,6577,4834,6583,4813,
6581,4807;
PU6573,4788;PD6562,4776,6540,4770;
PU;SP7;LA1,4,2,4;
PU;PW0.3;
PU6266,2952;PD6251,2957,6242,2969,6242,2985,6251,2998,6266,3003,6281,2998,
6290,2985,6290,2969,6281,2957,6266,2952;
PU;SP1;LA1,4,2,4;
PU;SP7;LA1,4,2,4;
PU;PW0.3;
PU7627,5603;PD7612,5608,7603,5621,7603,5637,7612,5649,7627,5654,7642,5649,
7651,5637,7651,5621,7642,5608,7627,5603;
PU;SP1;LA1,4,2,4;
PU;PW0.3;
PU6935,4670;PD6859,4681;
PU6861,4686;PD6941,4674;
PU6943,4679;PD6863,4691;
PU6863,4697;PD6943,4684;
PU6938,4690;PD6863,4702;
PU6938,4690;PD6943,4684,6943,4679,6941,4674,6935,4670;
PU;SP7;LA1,4,2,4;
PU;PW0.3;
PU6955,4652;PD6940,4657,6931,4669;
PU6935,4692;PD6940,4698,6955,4703,6970,4698,6979,4685,6979,4670,6970,4657,
6955,4652;
PU;SP1;LA1,4,2,4;
PU;PW0.3;
PU4719,4015;PD4822,3942;
PU4818,3938;PD4712,4014;
PU4708,4010;PD4815,3934;
PU4812,3929;PD4706,4006;
PU4708,3998;PD4810,3924;
PU4708,3998;PD4706,4006,4708,4010,4712,4014,4719,4015;
PU4658,4030;PD4646,4018;
PU4658,3995;PD4673,4010;
PU4693,3995;PD4681,3983;
PU4688,3982;PD4667,3988,4651,4003,4646,4025,4651,4046,4667,4062,4688,4067,
4709,4062,4725,4046,4730,4025,4728,4013;
PU4712,3990;PD4709,3988,4688,3982;
PU;SP2;LA1,4,2,4;
PU;PW0.4;
PU7338,5171;PD7339,5171;
PU;PW0.3;
PU7338,5129;PD7317,5134,7301,5150,7295,5171,7301,5192,7317,5208,7338,5214,
7359,5208,7375,5192,7380,5171,7375,5150,7359,5134,7338,5129;
PU;SP1;LA1,4,2,4;
PU;SP7;LA1,4,2,4;
PU;PW0.3;
PU6176,2470;PD6161,2475,6152,2488,6152,2503,6161,2516,6176,2521,6191,2516,
6200,2503,6200,2488,6191,2475,6176,2470;
PU;SP1;LA1,4,2,4;
PU;PW0.3;
PU3708,3960;PD3824,4082;
PU3827,4077;PD3709,3954;
PU3712,3950;PD3831,4073;
PU3835,4070;PD3716,3947;
PU3722,3946;PD3839,4067;
PU3722,3946;PD3716,3947,3712,3950,3709,3954,3708,3960;
PU3695,3883;PD3677,3681;
PU3672,3682;PD3690,3885;
PU3685,3886;PD3666,3683;
PU3661,3683;PD3680,3886;
PU3675,3885;PD3656,3683;
PU3675,3885;PD3680,3886,3685,3886,3690,3885,3695,3883;
PU3659,3931;PD3647,3919;
PU3659,3895;PD3674,3910;
PU3694,3895;PD3687,3888;
PU3677,3886;PD3668,3888,3652,3904,3646,3925,3652,3946,3668,3962,3689,3967,
3708,3963;
PU3725,3946;PD3731,3925,3725,3904,3710,3888,3693,3884;
PU6535,3817;PD6637,3912;
PU6640,3907;PD6535,3810;
PU6538,3806;PD6643,3903;
PU6647,3899;PD6542,3802;
PU6549,3802;PD6652,3896;
PU6549,3802;PD6542,3802,6538,3806,6535,3810,6535,3817;
PU;SP2;LA1,4,2,4;
PU;PW0.4;
PU6515,3785;PD6516,3785;
PU;PW0.3;
PU6515,3742;PD6494,3748,6479,3764,6473,3785,6479,3806,6494,3821,6515,3827,
6536,3821;
PU6553,3802;PD6558,3785,6552,3764,6537,3748,6515,3742;
PU;SP1;LA1,4,2,4;
PU;PW0.3;
PU8385,3560;PD8432,3533;
PU8428,3530;PD8378,3558;
PU8375,3554;PD8424,3526;
PU8420,3522;PD8373,3549;
PU8375,3542;PD8416,3519;
PU8375,3542;PD8373,3549,8375,3554,8378,3558,8385,3560;
PU8322,3573;PD8310,3561;
PU8322,3538;PD8337,3553;
PU8357,3538;PD8345,3526;
PU8351,3525;PD8330,3531,8315,3547,8309,3568,8315,3589,8330,3604,8351,3610,
8373,3604,8388,3589,8394,3568,8392,3560;
PU8378,3537;PD8373,3531,8351,3525;
PU;SP7;LA1,4,2,4;
PU;PW0.3;
PU4292,4422;PD4277,4427,4268,4440,4268,4456,4277,4468,4292,4473,4307,4468,
4316,4456,4316,4440,4307,4427,4292,4422;
PU;SP1;LA1,4,2,4;
PU;SP7;LA1,4,2,4;
PU;PW0.3;
PU3486,3248;PD3471,3253,3462,3265,3462,3281,3471,3294,3486,3299,3501,3294,
3510,3281,3510,3265,3501,3253,3486,3248;
PU;SP1;LA1,4,2,4;
PU;PW0.3;
PU7472,3949;PD7494,3933;
PU7516,3916;PD7538,3899;
PU7560,3883;PD7582,3866;
PU7604,3850;PD7626,3833;
PU7648,3816;PD7670,3800;
PU;SP7;LA1,4,2,4;
PU;PW0.3;
PU7456,3936;PD7441,3941,7432,3954,7432,3969,7441,3982,7456,3987,7471,3982,
7480,3969,7480,3954,7477,3950;
PU7474,3944;PD7471,3941,7456,3936;
PU;SP1;LA1,4,2,4;
PU;PW0.3;
PU4709,4358;PD4730,4427;
PU4734,4424;PD4712,4351;
PU4716,4348;PD4739,4422;
PU4745,4420;PD4722,4348;
PU4728,4352;PD4750,4420;
PU4728,4352;PD4722,4348,4716,4348,4712,4351,4709,4358;
PU4718,4288;PD4702,4065;
PU4696,4066;PD4713,4290;
PU4708,4290;PD4691,4067;
PU4686,4067;PD4703,4290;
PU4697,4289;PD4680,4067;
PU4697,4289;PD4703,4290,4708,4290,4713,4290,4718,4288;
PU4681,4335;PD4669,4323;
PU4681,4300;PD4696,4315;
PU4716,4300;PD4710,4293;
PU4699,4290;PD4689,4293,4674,4308,4668,4330,4674,4351,4689,4366,4708,4371;
PU4736,4361;PD4747,4351,4753,4330,4747,4308,4732,4293,4716,4289;
PU;SP7;LA1,4,2,4;
PU;PW0.3;
PU5220,4806;PD5205,4811,5196,4824,5196,4839,5205,4852,5220,4857,5235,4852,
5244,4839,5244,4824,5235,4811,5220,4806;
PU;SP1;LA1,4,2,4;
PU;PW0.3;
PU4519,3546;PD4622,3476;
PU4619,3472;PD4511,3545;
PU4508,3542;PD4615,3467;
PU4612,3463;PD4506,3537;
PU4507,3530;PD4610,3458;
PU4507,3530;PD4506,3537,4508,3542,4511,3545,4519,3546;
PU4458,3561;PD4446,3549;
PU4458,3526;PD4473,3540;
PU4493,3526;PD4481,3514;
PU4488,3513;PD4467,3519,4451,3534,4445,3555,4451,3577,4467,3592,4488,3598,
4509,3592,4524,3577,4530,3555,4527,3545;
PU4512,3522;PD4509,3519,4488,3513;
PU5643,4738;PD5686,4827;
PU5690,4823;PD5645,4731;
PU5649,4728;PD5695,4820;
PU5700,4819;PD5654,4727;
PU5661,4729;PD5706,4818;
PU5661,4729;PD5654,4727,5649,4728,5645,4731,5643,4738;
PU5643,4664;PD5620,4460;
PU5614,4462;PD5638,4668;
PU5633,4669;PD5609,4462;
PU5604,4463;PD5628,4669;
PU5623,4666;PD5598,4462;
PU5623,4666;PD5628,4669,5633,4669,5638,4668,5643,4664;
PU5608,4709;PD5596,4697;
PU5607,4674;PD5622,4689;
PU5643,4674;PD5639,4670;
PU5622,4665;PD5616,4667,5601,4683,5595,4704,5601,4725,5616,4740,5637,4746,
5642,4745;
PU5666,4732;PD5674,4725,5679,4704,5674,4683,5659,4667,5644,4663;
PU8385,3884;PD8394,3893;
PU8449,3940;PD8529,4010;
PU8532,4005;PD8454,3938;
PU8399,3890;PD8386,3878;
PU8389,3874;PD8404,3887;
PU8459,3935;PD8535,4001;
PU8539,3997;PD8464,3932;
PU8408,3884;PD8393,3871;
PU8398,3869;PD8413,3882;
PU8468,3929;PD8543,3994;
PU8398,3869;PD8393,3871,8389,3874,8386,3878,8385,3884;
PU8371,3809;PD8364,3608;
PU8358,3610;PD8366,3811;
PU8361,3812;PD8353,3610;
PU8348,3610;PD8356,3811;
PU8350,3810;PD8343,3609;
PU8350,3810;PD8356,3811,8361,3812,8366,3811,8371,3809;
PU8333,3857;PD8321,3845;
PU8333,3821;PD8348,3836;
PU8368,3822;PD8362,3815;
PU8353,3811;PD8341,3815,8326,3830,8320,3851,8326,3872,8341,3888,8363,3893,
8384,3888,8385,3886;
PU8400,3869;PD8405,3851,8399,3830,8384,3815,8369,3811;
PU6567,5132;PD6548,5219;
PU6553,5219;PD6573,5127;
PU6578,5127;PD6559,5219;
PU6564,5221;PD6583,5129;
PU6587,5136;PD6569,5224;
PU6587,5136;PD6583,5129,6578,5127,6573,5127,6567,5132;
PU6588,5062;PD6557,4852;
PU6552,4854;PD6583,5066;
PU6578,5067;PD6547,4855;
PU6541,4855;PD6573,5067;
PU6568,5066;PD6536,4855;
PU6568,5066;PD6573,5067,6578,5067,6583,5066,6588,5062;
PU6554,5109;PD6542,5097;
PU6554,5074;PD6569,5089;
PU6589,5074;PD6584,5068;
PU6568,5066;PD6563,5067,6547,5082,6541,5104,6547,5124,6561,5139;
PU6589,5144;PD6605,5140,6620,5124,6626,5104,6620,5082,6605,5067,6588,5062;
PU5417,3441;PD5461,3395;
PU5456,3392;PD5409,3441;
PU5405,3439;PD5452,3389;
PU5449,3385;PD5402,3434;
PU5402,3427;PD5445,3380;
PU5402,3427;PD5402,3434,5405,3439,5409,3441,5417,3441;
PU;SP7;LA1,4,2,4;
PU;PW0.3;
PU5396,3422;PD5381,3427,5372,3440,5372,3456,5381,3468,5396,3473,5411,3468,
5421,3456,5421,3440,5420,3440;
PU5403,3424;PD5396,3422;
PU;SP1;LA1,4,2,4;
PU;PW0.3;
PU7640,5195;PD7749,5133;
PU7745,5129;PD7633,5193;
PU7629,5189;PD7742,5124;
PU7739,5119;PD7628,5185;
PU7630,5177;PD7737,5114;
PU7630,5177;PD7628,5185,7629,5189,7633,5193,7640,5195;
PU7571,5185;PD7380,5165;
PU7380,5170;PD7573,5191;
PU7573,5196;PD7380,5176;
PU7379,5181;PD7572,5201;
PU7569,5206;PD7377,5186;
PU7569,5206;PD7572,5201,7573,5196,7573,5191,7571,5185;
PU7581,5206;PD7575,5199;
PU7581,5170;PD7596,5185;
PU7617,5170;PD7605,5158;
PU7611,5158;PD7590,5164,7575,5179,7572,5187;
PU7570,5205;PD7575,5221,7590,5237,7611,5242,7632,5237,7648,5221,7653,5200,
7652,5194;
PU7637,5168;PD7632,5164,7611,5158;
PU3515,3500;PD3626,3618;
PU3630,3614;PD3516,3493;
PU3520,3489;PD3633,3610;
PU3638,3607;PD3524,3486;
PU3530,3486;PD3642,3604;
PU3530,3486;PD3524,3486,3520,3489,3516,3493,3515,3500;
PU3505,3424;PD3498,3296;
PU3493,3298;PD3500,3426;
PU3495,3426;PD3487,3299;
PU3482,3298;PD3489,3426;
PU3484,3425;PD3477,3297;
PU3484,3425;PD3489,3426,3495,3426,3500,3426,3505,3424;
PU3467,3471;PD3455,3459;
PU3467,3436;PD3482,3451;
PU3503,3436;PD3496,3429;
PU3487,3426;PD3476,3429,3461,3444,3455,3466,3461,3486,3476,3502,3497,3508,
3516,3503;
PU3534,3486;PD3539,3466,3534,3444,3518,3429,3503,3425;
PU5527,3939;PD5642,3864;
PU5638,3860;PD5520,3938;
PU5516,3934;PD5634,3856;
PU5632,3851;PD5514,3929;
PU5516,3922;PD5629,3846;
PU5516,3922;PD5514,3929,5516,3934,5520,3938,5527,3939;
PU5466,3953;PD5454,3941;
PU5466,3918;PD5481,3933;
PU5502,3918;PD5490,3906;
PU5496,3905;PD5475,3911,5459,3926,5454,3948,5459,3969,5475,3984,5496,3990,
5517,3984,5532,3969,5538,3948,5535,3938;
PU5520,3915;PD5517,3911,5496,3905;
PU;SP7;LA1,4,2,4;
PU;PW0.3;
PU5966,2926;PD5951,2931,5942,2944,5942,2959,5951,2972,5966,2977,5981,2972,
5990,2959,5990,2944,5981,2931,5966,2926;
PU;SP1;LA1,4,2,4;
PU;PW0.3;
PU6470,4703;PD6511,4782;
PU6516,4778;PD6472,4696;
PU6476,4692;PD6520,4775;
PU6525,4773;PD6481,4691;
PU6488,4693;PD6530,4772;
PU6488,4693;PD6481,4691,6476,4692,6472,4696,6470,4703;
PU;SP7;LA1,4,2,4;
PU;PW0.3;
PU6470,4656;PD6455,4661,6446,4674,6446,4690,6455,4702,6470,4707;
PU6490,4695;PD6494,4690,6494,4674,6485,4661,6470,4656;
PU;SP1;LA1,4,2,4;
PU;PW0.3;
PU6756,5101;PD6625,5095;
PU6626,5100;PD6757,5106;
PU6757,5112;PD6626,5105;
PU6625,5111;PD6757,5117;
PU6755,5122;PD6624,5116;
PU6755,5122;PD6757,5117,6757,5112,6757,5106,6756,5101;
PU;SP7;LA1,4,2,4;
PU;PW0.3;
PU6781,5087;PD6766,5092,6757,5104;
PU6756,5119;PD6756,5120,6766,5133,6781,5138,6795,5133,6805,5120,6805,5105,
6795,5092,6781,5087;
PU;SP1;LA1,4,2,4;
PU;SP7;LA1,4,2,4;
PU;PW0.3;
PU8150,3176;PD8135,3181,8126,3194,8126,3209,8135,3222,8150,3227,8165,3222,
8174,3209,8174,3194,8165,3181,8150,3176;
PU;SP1;LA1,4,2,4;
PU;SP7;LA1,4,2,4;
PU;PW0.3;
PU7284,3487;PD7269,3492,7260,3504,7260,3512;
PU7308,3504;PD7299,3492,7284,3487;
PU;SP1;LA1,4,2,4;
PU;SP7;LA1,4,2,4;
PU;PW0.3;
PU6580,2458;PD6565,2463,6556,2475,6556,2491,6565,2504,6580,2508,6595,2504,
6604,2491,6604,2475,6595,2463,6580,2458;
PU;SP1;LA1,4,2,4;
PU;PW0.3;
PU4525,3883;PD4651,4004;
PU4654,4000;PD4526,3876;
PU4529,3872;PD4657,3995;
PU4661,3992;PD4533,3869;
PU4539,3868;PD4666,3988;
PU4539,3868;PD4533,3869,4529,3872,4526,3876,4525,3883;
PU4513,3807;PD4501,3596;
PU4495,3597;PD4508,3809;
PU4503,3810;PD4490,3598;
PU4485,3598;PD4498,3810;
PU4492,3809;PD4480,3597;
PU4492,3809;PD4498,3810,4503,3810,4508,3809,4513,3807;
PU4476,3855;PD4464,3843;
PU4475,3819;PD4490,3834;
PU4511,3820;PD4504,3813;
PU4495,3810;PD4484,3813,4469,3828,4463,3849,4469,3870,4484,3886,4505,3891,
4526,3886;
PU4542,3868;PD4547,3849,4542,3828,4526,3813,4511,3809;
PU6183,2945;PD6241,2976;
PU6242,2970;PD6179,2937;
PU6181,2932;PD6244,2965;
PU6247,2961;PD6184,2928;
PU6192,2927;PD6251,2957;
PU6192,2927;PD6184,2928,6181,2932,6179,2937,6183,2945;
PU6121,2919;PD5987,2938;
PU5990,2943;PD6123,2924;
PU6124,2930;PD5991,2948;
PU5991,2954;PD6125,2935;
PU6124,2940;PD5990,2959;
PU6124,2940;PD6125,2935,6124,2930,6123,2924,6121,2919;
PU6135,2929;PD6123,2917;
PU6135,2894;PD6150,2909;
PU6170,2894;PD6158,2882;
PU6164,2882;PD6143,2887,6128,2902,6123,2922;
PU6125,2934;PD6128,2945,6143,2960,6164,2966,6185,2960,6191,2955;
PU6205,2928;PD6207,2924,6201,2902,6185,2887,6164,2882;
PU7653,5528;PD7625,5604;
PU7630,5604;PD7660,5524;
PU7665,5525;PD7636,5605;
PU7641,5607;PD7670,5528;
PU7672,5535;PD7645,5611;
PU7672,5535;PD7670,5528,7665,5525,7660,5524,7653,5528;
PU7675,5461;PD7630,5238;
PU7625,5240;PD7670,5463;
PU7665,5465;PD7620,5241;
PU7614,5242;PD7660,5465;
PU7655,5465;PD7609,5242;
PU7655,5465;PD7660,5465,7665,5465,7670,5463,7675,5461;
PU7643,5510;PD7631,5498;
PU7643,5475;PD7658,5489;
PU7679,5475;PD7669,5465;
PU7658,5466;PD7652,5468,7637,5483,7631,5504,7637,5525,7646,5535;
PU7673,5546;PD7694,5541,7710,5525,7715,5504,7710,5483,7694,5468,7674,5462;
PU;SP7;LA1,4,2,4;
PU;PW0.3;
PU3595,4430;PD3580,4435,3571,4447,3571,4463,3580,4476,3595,4480,3610,4476,
3619,4463,3619,4447,3610,4435,3595,4430;
PU;SP1;LA1,4,2,4;
PU;PW0.3;
PU7250,5098;PD7301,5150;
PU7305,5145;PD7250,5090;
PU7253,5086;PD7308,5141;
PU7312,5138;PD7258,5083;
PU7265,5083;PD7317,5135;
PU7265,5083;PD7258,5083,7253,5086,7250,5090,7250,5098;
PU;SP7;LA1,4,2,4;
PU;PW0.3;
PU7244,5052;PD7229,5056,7220,5069,7220,5085,7229,5097,7244,5102,7251,5100;
PU7268,5084;PD7268,5069,7259,5056,7244,5052;
PU;SP1;LA1,4,2,4;
PU;PW0.3;
PU7846,5512;PD7715,5498;
PU7715,5503;PD7846,5517;
PU7846,5522;PD7715,5509;
PU7714,5514;PD7845,5527;
PU7844,5533;PD7712,5519;
PU7844,5533;PD7845,5527,7846,5522,7846,5517,7846,5512;
PU;SP7;LA1,4,2,4;
PU;PW0.3;
PU7870,5499;PD7855,5504,7847,5516;
PU7846,5527;PD7846,5533,7855,5545,7870,5550,7885,5545,7894,5533,7894,5517,
7885,5504,7870,5499;
PU;SP1;LA1,4,2,4;
PU;PW0.3;
PU5507,4254;PD5576,4389;
PU5580,4385;PD5510,4247;
PU5514,4244;PD5585,4382;
PU5590,4380;PD5518,4243;
PU5525,4245;PD5595,4379;
PU5525,4245;PD5518,4243,5514,4244,5510,4247,5507,4254;
PU5511,4180;PD5507,3988;
PU5502,3989;PD5506,4181;
PU5501,4181;PD5497,3990;
PU5492,3990;PD5496,4181;
PU5490,4180;PD5486,3989;
PU5490,4180;PD5496,4181,5501,4181,5506,4181,5511,4180;
PU;SP2;LA1,4,2,4;
PU;PW0.4;
PU5502,4221;PD5503,4221;
PU;PW0.3;
PU5494,4181;PD5481,4185,5465,4200,5460,4221,5465,4242,5481,4258,5502,4263,
5507,4262;
PU5531,4249;PD5538,4242,5544,4221,5538,4200,5523,4185,5508,4181;
PU;SP1;LA1,4,2,4;
PU;PW0.3;
PU8212,3460;PD8313,3549;
PU8316,3544;PD8217,3458;
PU8222,3455;PD8320,3540;
PU8323,3536;PD8227,3452;
PU8231,3450;PD8328,3533;
PU8161,3352;PD8161,3225;
PU8156,3226;PD8156,3354;
PU8151,3354;PD8150,3227;
PU8145,3226;PD8145,3354;
PU8140,3352;PD8140,3225;
PU8140,3352;PD8145,3354,8151,3354,8156,3354,8161,3352;
PU8121,3399;PD8109,3387;
PU8121,3364;PD8136,3379;
PU8156,3364;PD8151,3358;
PU8142,3354;PD8130,3357,8114,3372,8109,3393,8114,3414,8130,3430,8133,3431;
PU8192,3393;PD8187,3372,8172,3357,8159,3354;
PU;SP7;LA1,4,2,4;
PU;PW0.3;
PU5380,5218;PD5365,5223,5356,5235,5356,5251,5365,5263,5380,5268,5395,5263,
5404,5251,5404,5235,5395,5223,5380,5218;
PU;SP1;LA1,4,2,4;
PU;SP7;LA1,4,2,4;
PU;PW0.3;
PU4544,4822;PD4529,4827,4520,4839,4520,4855,4529,4868,4544,4872,4559,4868,
4568,4855,4568,4839,4559,4827,4544,4822;
PU;SP1;LA1,4,2,4;
PU;PW0.3;
PU6220,2587;PD6194,2513;
PU6190,2517;PD6218,2595;
PU6213,2597;PD6185,2519;
PU6180,2521;PD6208,2598;
PU6201,2594;PD6174,2521;
PU6201,2594;PD6208,2598,6213,2597,6218,2595,6220,2587;
PU6203,2656;PD6161,2882;
PU6167,2882;PD6208,2656;
PU6213,2656;PD6172,2882;
PU6177,2883;PD6218,2657;
PU6223,2659;PD6182,2885;
PU6223,2659;PD6218,2657,6213,2656,6208,2656,6203,2656;
PU6191,2622;PD6179,2611;
PU6190,2587;PD6205,2602;
PU6226,2587;PD6221,2582;
PU6193,2586;PD6184,2596,6178,2617,6184,2638,6199,2653,6206,2655;
PU6221,2659;PD6241,2653,6257,2638,6262,2617,6257,2596,6241,2580,6221,2575;
PU4411,4423;PD4314,4434;
PU4316,4439;PD4417,4428;
PU4418,4433;PD4318,4445;
PU4318,4450;PD4418,4438;
PU4413,4444;PD4316,4456;
PU4413,4444;PD4418,4438,4418,4433,4417,4428,4411,4423;
PU4484,4425;PD4676,4354;
PU4673,4349;PD4480,4422;
PU4477,4417;PD4671,4344;
PU4669,4339;PD4476,4412;
PU4477,4406;PD4668,4334;
PU4477,4406;PD4476,4412,4477,4417,4480,4422,4484,4425;
PU4414,4400;PD4429,4415;
PU4450,4400;PD4438,4388;
PU4444,4388;PD4423,4393,4408,4409,4404,4421;
PU4407,4448;PD4408,4451,4423,4466,4444,4472,4465,4466,4480,4451,4486,4430,
4485,4426;
PU4477,4406;PD4465,4393,4444,4388;
PU;SP2;LA1,4,2,4;
PU;PW0.4;
PU7369,4044;PD7370,4044;
PU;PW0.3;
PU7358,4005;PD7348,4007,7332,4023,7327,4044,7332,4065,7348,4080,7369,4086,
7390,4080,7404,4066;
PU;SP1;LA1,4,2,4;
PU;PW0.3;
PU4849,4339;PD4753,4325;
PU4753,4330;PD4853,4344;
PU4853,4350;PD4753,4335;
PU4751,4340;PD4852,4355;
PU4846,4359;PD4750,4346;
PU4846,4359;PD4852,4355,4853,4350,4853,4344,4849,4339;
PU;SP7;LA1,4,2,4;
PU;PW0.3;
PU4868,4326;PD4853,4331,4848,4338;
PU4844,4360;PD4853,4372,4868,4377,4882,4372,4892,4359,4892,4344,4882,4331,
4868,4326;
PU;SP1;LA1,4,2,4;
PU;SP7;LA1,4,2,4;
PU;PW0.3;
PU8219,4368;PD8215,4372,8215,4388,8225,4400,8239,4405,8254,4400,8263,4388,
8263,4372,8254,4360,8248,4357;
PU;SP1;LA1,4,2,4;
PU;PW0.3;
PU4342,3415;PD4452,3533;
PU4455,3528;PD4343,3409;
PU4347,3405;PD4459,3525;
PU4463,3521;PD4351,3402;
PU4357,3401;PD4467,3518;
PU4357,3401;PD4351,3402,4347,3405,4343,3409,4342,3415;
PU;SP2;LA1,4,2,4;
PU;PW0.4;
PU4324,3381;PD4325,3381;
PU;PW0.3;
PU4324,3339;PD4303,3344,4288,3360,4282,3381,4288,3402,4303,3417,4324,3423,
4343,3418;
PU4360,3402;PD4366,3381,4360,3360,4345,3344,4324,3339;
PU;SP1;LA1,4,2,4;
PU;PW0.3;
PU5336,4810;PD5242,4819;
PU5244,4824;PD5342,4815;
PU5343,4820;PD5245,4829;
PU5245,4834;PD5343,4825;
PU5338,4830;PD5244,4840;
PU5338,4830;PD5343,4825,5343,4820,5342,4815,5336,4810;
PU5409,4811;PD5604,4730;
PU5601,4725;PD5404,4808;
PU5402,4803;PD5598,4720;
PU5597,4715;PD5401,4799;
PU5401,4793;PD5596,4710;
PU5401,4793;PD5401,4799,5402,4803,5404,4808,5409,4811;
PU5340,4787;PD5355,4802;
PU5375,4788;PD5363,4776;
PU5369,4775;PD5349,4781,5333,4796,5330,4808;
PU5332,4834;PD5333,4838,5349,4854,5369,4859,5390,4854,5406,4838,5411,4817,
5410,4812;
PU5401,4792;PD5390,4781,5369,4775;
PU;SP7;LA1,4,2,4;
PU;PW0.3;
PU5099,2980;PD5084,2985,5075,2998,5075,3013,5084,3026,5099,3031,5114,3026,
5123,3013,5123,2998,5114,2985,5099,2980;
PU;SP1;LA1,4,2,4;
PU;SP7;LA1,4,2,4;
PU;PW0.3;
PU6443,5598;PD6428,5602,6419,5615,6419,5631,6428,5643,6443,5648,6458,5643,
6467,5631,6467,5615,6458,5602,6443,5598;
PU;SP1;LA1,4,2,4;
PU;PW0.3;
PU5759,4676;PD5676,4687;
PU5678,4692;PD5765,4680;
PU5767,4685;PD5679,4698;
PU5679,4703;PD5767,4690;
PU5762,4696;PD5679,4708;
PU5762,4696;PD5767,4690,5767,4685,5765,4680,5759,4676;
PU;SP7;LA1,4,2,4;
PU;PW0.3;
PU5779,4658;PD5764,4663,5756,4675;
PU5760,4698;PD5764,4704,5779,4709,5794,4704,5803,4691,5803,4676,5794,4663,
5779,4658;
PU;SP1;LA1,4,2,4;
PU;PW0.3;
PU3572,4029;PD3663,3959;
PU3659,3955;PD3564,4028;
PU3560,4025;PD3655,3951;
PU3652,3947;PD3558,4020;
PU3559,4013;PD3650,3942;
PU3559,4013;PD3558,4020,3560,4025,3564,4028,3572,4029;
PU3512,4045;PD3501,4033;
PU3512,4010;PD3527,4025;
PU3548,4010;PD3536,3998;
PU3542,3997;PD3521,4003,3506,4018,3500,4039,3506,4060,3521,4076,3542,4081,
3563,4076,3578,4060,3584,4039,3581,4027;
PU3564,4004;PD3563,4003,3542,3997;
PU7625,5090;PD7610,5158;
PU7615,5158;PD7632,5085;
PU7637,5085;PD7620,5159;
PU7625,5160;PD7642,5087;
PU7645,5094;PD7630,5163;
PU7645,5094;PD7642,5087,7637,5085,7632,5085,7625,5090;
PU;SP7;LA1,4,2,4;
PU;PW0.3;
PU7639,5051;PD7624,5056,7615,5068,7615,5084,7623,5094;
PU7646,5099;PD7654,5096,7663,5084,7663,5068,7654,5056,7639,5051;
PU;SP1;LA1,4,2,4;
PU;PW0.3;
PU6523,2562;PD6572,2507;
PU6567,2505;PD6515,2562;
PU6511,2560;PD6563,2502;
PU6559,2498;PD6508,2555;
PU6508,2548;PD6556,2493;
PU6508,2548;PD6508,2555,6511,2560,6515,2562,6523,2562;
PU6453,2574;PD6259,2601;
PU6261,2606;PD6455,2579;
PU6456,2584;PD6262,2611;
PU6262,2616;PD6456,2589;
PU6455,2594;PD6262,2622;
PU6455,2594;PD6456,2589,6456,2584,6455,2579,6453,2574;
PU;SP2;LA1,4,2,4;
PU;PW0.4;
PU6494,2578;PD6495,2578;
PU;PW0.3;
PU6494,2537;PD6473,2542,6458,2557,6453,2575;
PU6456,2592;PD6458,2599,6473,2615,6494,2620,6515,2615,6530,2599,6536,2578,
6531,2559;
PU6510,2541;PD6494,2537;
PU;SP1;LA1,4,2,4;
PU;PW0.3;
PU6374,6838;PD6329,4039;
PU6328,3941;PD6313,2992;
PU6312,2962;PD6307,2639;
PU6307,2570;PD6292,1665;
PU;SP2;LA1,4,2,4;
PU;PW0.4;
PU6160,5171;PD6161,5171;
PU;PW0.3;
PU6160,5129;PD6139,5135,6123,5150,6118,5171,6123,5192,6139,5207,6160,5213,
6180,5207,6196,5192,6201,5171,6196,5150,6180,5135,6160,5129;
PU;SP1;LA1,4,2,4;
PU;SP7;LA1,4,2,4;
PU;PW0.3;
PU5013,2505;PD4998,2510,4989,2522,4989,2537,4998,2550,5013,2555,5028,2550,
5037,2537,5037,2522,5028,2510,5013,2505;
PU;SP1;LA1,4,2,4;
PU;PW0.3;
PU5366,3834;PD5459,3927;
PU5462,3922;PD5367,3828;
PU5370,3823;PD5466,3918;
PU5470,3914;PD5374,3820;
PU5381,3820;PD5474,3911;
PU5381,3820;PD5374,3820,5370,3823,5367,3828,5366,3834;
PU;SP2;LA1,4,2,4;
PU;PW0.4;
PU5348,3802;PD5349,3802;
PU;PW0.3;
PU5348,3761;PD5327,3766,5312,3781,5306,3802,5312,3823,5327,3838,5348,3844,
5367,3839;
PU5385,3821;PD5390,3802,5385,3781,5369,3766,5348,3761;
PU;SP1;LA1,4,2,4;
PU;PW0.3;
PU7182,3575;PD7183,3574;
PU7184,3568;PD7180,3570;
PU7182,3563;PD7180,3570,7182,3575,7183,3576;
PU7131,3594;PD7119,3582;
PU7131,3559;PD7146,3573;
PU7166,3559;PD7154,3547;
PU7161,3546;PD7140,3552,7124,3567,7119,3588,7124,3609,7140,3624,7161,3630,
7181,3624,7193,3613;
PU7165,3548;PD7161,3546;
PU;SP7;LA1,4,2,4;
PU;PW0.3;
PU3155,4432;PD3140,4437,3131,4449,3131,4465,3140,4477,3155,4482,3169,4477,
3179,4465,3179,4449,3169,4437,3155,4432;
PU;SP1;LA1,4,2,4;
PU;PW0.3;
PU8198,3958;PD8220,3946;
PU8284,3909;PD8333,3881;
PU8329,3877;PD8280,3905;
PU8216,3942;PD8191,3956;
PU8188,3953;PD8211,3939;
PU8275,3902;PD8326,3873;
PU8324,3868;PD8271,3898;
PU8207,3935;PD8186,3948;
PU8188,3941;PD8203,3932;
PU8267,3895;PD8322,3862;
PU8188,3941;PD8186,3948,8188,3953,8191,3956,8198,3958;
PU8135,3972;PD8124,3960;
PU8135,3936;PD8150,3951;
PU8171,3936;PD8159,3925;
PU8165,3924;PD8144,3930,8129,3945,8123,3966,8129,3987,8144,4002,8165,4007,
8186,4002,8201,3987,8206,3966,8204,3958;
PU8191,3935;PD8186,3930,8165,3924;
PU6227,3017;PD6199,2965;
PU6189,2958;PD6225,3024;
PU6221,3028;PD6185,2961;
PU6180,2963;PD6216,3029;
PU6209,3027;PD6175,2964;
PU6209,3027;PD6216,3029,6221,3028,6225,3024,6227,3017;
PU;SP7;LA1,4,2,4;
PU;PW0.3;
PU6205,3024;PD6202,3029,6202,3044,6211,3057,6226,3061,6240,3057,6250,3044,
6250,3029,6244,3021;
PU6234,3014;PD6226,3012;
PU;SP1;LA1,4,2,4;
PU;PW0.3;
PU6334,3932;PD6355,3915;
PU6375,3899;PD6395,3883;
PU6415,3866;PD6435,3850;
PU6455,3834;PD6476,3817;
PU;SP7;LA1,4,2,4;
PU;PW0.3;
PU6279,3952;PD6264,3957,6255,3969,6255,3985,6264,3997,6265,3997;
PU6284,3954;PD6279,3952;
PU;SP1;LA1,4,2,4;
PU;PW0.3;
PU3565,4368;PD3579,4435;
PU3584,4432;PD3568,4361;
PU3573,4358;PD3589,4430;
PU3595,4430;PD3578,4358;
PU3585,4364;PD3600,4430;
PU3585,4364;PD3578,4358,3573,4358,3568,4361,3565,4368;
PU3576,4299;PD3556,4079;
PU3551,4080;PD3571,4301;
PU3566,4302;PD3546,4081;
PU3540,4081;PD3560,4302;
PU3555,4300;PD3535,4081;
PU3555,4300;PD3560,4302,3566,4302,3571,4301,3576,4299;
PU3539,4346;PD3528,4334;
PU3539,4310;PD3554,4325;
PU3575,4311;PD3568,4304;
PU3557,4302;PD3548,4304,3533,4319,3527,4340,3533,4361,3548,4376,3563,4380;
PU3592,4374;PD3605,4361,3611,4340,3605,4319,3590,4304,3574,4300;
PU7580,5555;PD7640,5530;
PU7637,5525;PD7573,5552;
PU7570,5548;PD7634,5521;
PU7633,5516;PD7568,5543;
PU7572,5536;PD7631,5510;
PU7572,5536;PD7568,5543,7570,5548,7573,5552,7580,5555;
PU;SP7;LA1,4,2,4;
PU;PW0.3;
PU7562,5527;PD7547,5531,7538,5544,7538,5559,7547,5572,7562,5577,7576,5572,
7586,5559,7586,5555;
PU7577,5532;PD7576,5531,7562,5527;
PU;SP1;LA1,4,2,4;
PU;SP7;LA1,4,2,4;
PU;PW0.3;
PU4072,4811;PD4058,4815,4048,4828,4048,4844,4058,4856,4072,4861,4087,4856,
4096,4844,4096,4828,4087,4815,4072,4811;
PU;SP1;LA1,4,2,4;
PU;PW0.3;
PU3379,3566;PD3471,3498;
PU3467,3495;PD3371,3566;
PU3368,3562;PD3463,3491;
PU3460,3486;PD3365,3558;
PU3367,3550;PD3458,3481;
PU3367,3550;PD3365,3558,3368,3562,3371,3566,3379,3566;
PU3320,3582;PD3308,3570;
PU3320,3547;PD3335,3561;
PU3355,3547;PD3343,3535;
PU3350,3534;PD3329,3540,3313,3555,3308,3576,3313,3597,3329,3612,3350,3618,
3370,3612,3385,3597,3391,3576,3388,3565;
PU3372,3541;PD3370,3540,3350,3534;
PU4488,4743;PD4525,4831;
PU4529,4827;PD4491,4736;
PU4495,4733;PD4534,4824;
PU4539,4823;PD4500,4732;
PU4507,4735;PD4545,4822;
PU4507,4735;PD4500,4732,4495,4733,4491,4736,4488,4743;
PU4490,4670;PD4460,4468;
PU4455,4470;PD4485,4674;
PU4480,4675;PD4450,4471;
PU4445,4472;PD4475,4675;
PU4469,4673;PD4439,4471;
PU4469,4673;PD4475,4675,4480,4675,4485,4674,4490,4670;
PU4455,4715;PD4444,4703;
PU4455,4680;PD4470,4695;
PU4491,4680;PD4486,4675;
PU4468,4672;PD4464,4673,4449,4689,4443,4710,4449,4730,4464,4746,4485,4751,
4488,4750;
PU4512,4739;PD4521,4730,4527,4710,4521,4689,4506,4673,4490,4669;
PU7234,3935;PD7332,4024;
PU7334,4020;PD7246,3940;
PU7257,3942;PD7337,4015;
PU7342,4012;PD7265,3943;
PU7273,3942;PD7346,4009;
PU7183,3827;PD7173,3628;
PU7168,3629;PD7178,3828;
PU7173,3829;PD7163,3630;
PU7157,3630;PD7168,3829;
PU7163,3828;PD7152,3629;
PU7163,3828;PD7168,3829,7173,3829,7178,3828,7183,3827;
PU7146,3874;PD7134,3862;
PU7146,3838;PD7161,3853;
PU7181,3839;PD7174,3832;
PU7166,3829;PD7154,3832,7139,3847,7134,3868,7139,3889,7154,3904;
PU7207,3843;PD7196,3832,7181,3828;
PU5401,5131;PD5376,5218;
PU5381,5218;PD5408,5127;
PU5413,5128;PD5387,5219;
PU5392,5221;PD5417,5130;
PU5421,5137;PD5396,5224;
PU5421,5137;PD5417,5130,5413,5128,5408,5127,5401,5131;
PU5423,5064;PD5387,4855;
PU5382,4857;PD5418,5067;
PU5413,5069;PD5376,4859;
PU5371,4859;PD5408,5069;
PU5403,5067;PD5366,4859;
PU5403,5067;PD5408,5069,5413,5069,5418,5067,5423,5064;
PU5390,5110;PD5378,5098;
PU5390,5075;PD5405,5090;
PU5425,5075;PD5419,5069;
PU5402,5067;PD5398,5068,5383,5083,5378,5104,5383,5125,5396,5137;
PU5422,5145;PD5440,5140,5455,5125,5461,5104,5455,5083,5440,5068,5423,5063;
PU4267,3462;PD4306,3419;
PU4301,3416;PD4260,3463;
PU4255,3461;PD4297,3413;
PU4293,3409;PD4252,3457;
PU4252,3449;PD4290,3405;
PU4252,3449;PD4252,3457,4255,3461,4260,3463,4267,3462;
PU;SP7;LA1,4,2,4;
PU;PW0.3;
PU4247,3445;PD4233,3450,4224,3462,4224,3478,4233,3490,4247,3495,4262,3490,
4271,3478,4271,3462,4271,3461;
PU4253,3446;PD4247,3445;
PU;SP1;LA1,4,2,4;
PU;PW0.3;
PU6461,5194;PD6555,5134;
PU6551,5131;PD6453,5193;
PU6450,5189;PD6548,5126;
PU6545,5122;PD6448,5184;
PU6451,5177;PD6543,5117;
PU6451,5177;PD6448,5184,6450,5189,6453,5193,6461,5194;
PU6395,5185;PD6201,5165;
PU6201,5170;PD6396,5190;
PU6396,5196;PD6201,5175;
PU6200,5181;PD6395,5201;
PU6393,5206;PD6199,5186;
PU6393,5206;PD6395,5201,6396,5196,6396,5190,6395,5185;
PU6404,5205;PD6398,5199;
PU6404,5170;PD6419,5185;
PU6440,5170;PD6428,5158;
PU6434,5158;PD6413,5164,6398,5179,6396,5187;
PU6394,5204;PD6398,5220,6413,5236,6434,5241,6455,5236,6470,5220,6476,5199,
6473,5192;
PU6458,5167;PD6455,5164,6434,5158;
PU;SP7;LA1,4,2,4;
PU;PW0.3;
PU7765,4357;PD7751,4362,7742,4375,7742,4390,7751,4402,7765,4407,7780,4402,
7789,4390,7789,4375,7780,4362,7765,4357;
PU;SP1;LA1,4,2,4;
PU;PW0.3;
PU4377,3954;PD4479,3882;
PU4475,3878;PD4369,3953;
PU4366,3950;PD4471,3874;
PU4468,3869;PD4364,3945;
PU4365,3938;PD4466,3864;
PU4365,3938;PD4364,3945,4366,3950,4369,3953,4377,3954;
PU4318,3969;PD4306,3957;
PU4318,3934;PD4333,3948;
PU4353,3934;PD4341,3922;
PU4347,3921;PD4326,3927,4311,3942,4306,3963,4311,3984,4326,3999,4347,4005,
4368,3999,4383,3984,4389,3963,4386,3952;
PU4370,3929;PD4368,3927,4347,3921;
PU;SP7;LA1,4,2,4;
PU;PW0.3;
PU4812,2955;PD4797,2960,4788,2972,4788,2988,4797,3000,4812,3005,4826,3000,
4835,2988,4835,2972,4826,2960,4812,2955;
PU;SP1;LA1,4,2,4;
PU;PW0.3;
PU5308,4709;PD5343,4785;
PU5347,4782;PD5310,4701;
PU5314,4698;PD5352,4779;
PU5357,4777;PD5319,4697;
PU5326,4700;PD5362,4776;
PU5326,4700;PD5319,4697,5314,4698,5310,4701,5308,4709;
PU;SP7;LA1,4,2,4;
PU;PW0.3;
PU5309,4663;PD5295,4668,5286,4680,5286,4695,5295,4708,5308,4712;
PU5329,4702;PD5333,4695,5333,4680,5324,4668,5309,4663;
PU;SP1;LA1,4,2,4;
PU;PW0.3;
PU5592,5102;PD5460,5096;
PU5461,5101;PD5593,5107;
PU5593,5112;PD5461,5106;
PU5460,5111;PD5592,5117;
PU5591,5122;PD5459,5117;
PU5591,5122;PD5592,5117,5593,5112,5593,5107,5592,5102;
PU;SP7;LA1,4,2,4;
PU;PW0.3;
PU5616,5088;PD5601,5093,5593,5104;
PU5592,5120;PD5592,5121,5601,5133,5616,5138,5631,5133,5639,5121,5639,5105,
5631,5093,5616,5088;
PU;SP1;LA1,4,2,4;
PU;SP7;LA1,4,2,4;
PU;PW0.3;
PU6968,3202;PD6953,3206,6945,3219,6945,3234,6953,3247,6968,3252,6983,3247,
6992,3234,6992,3219,6983,3206,6968,3202;
PU;SP1;LA1,4,2,4;
PU;SP7;LA1,4,2,4;
PU;SP1;LA1,4,2,4;
PU;PW0.3;
PU8178,4295;PD8185,4306;
PU8190,4305;PD8179,4287;
PU8183,4284;PD8194,4303;
PU8199,4301;PD8188,4282;
PU8196,4285;PD8204,4300;
PU8196,4285;PD8188,4282,8183,4284,8179,4287,8178,4295;
PU8182,4225;PD8176,4006;
PU8171,4007;PD8177,4227;
PU8172,4228;PD8166,4007;
PU8161,4007;PD8167,4227;
PU8162,4226;PD8155,4007;
PU8162,4226;PD8167,4227,8172,4228,8177,4227,8182,4225;
PU8143,4272;PD8132,4260;
PU8143,4236;PD8158,4251;
PU8179,4236;PD8173,4231;
PU8164,4227;PD8152,4230,8137,4245,8131,4266,8137,4287,8152,4302,8173,4308,
8179,4306;
PU8204,4291;PD8209,4287,8214,4266,8209,4245,8194,4230,8180,4226;
PU;SP7;LA1,4,2,4;
PU;PW0.3;
PU5418,2493;PD5404,2497,5395,2510,5395,2525,5404,2537,5418,2542,5433,2537,
5442,2525,5442,2510,5433,2497,5418,2493;
PU;SP1;LA1,4,2,4;
PU;PW0.3;
PU7985,3497;PD8021,3477;
PU8112,3427;PD8120,3423;
PU8117,3418;PD8105,3425;
PU8018,3473;PD7978,3496;
PU7975,3492;PD8014,3470;
PU8097,3424;PD8114,3414;
PU8112,3409;PD8087,3423;
PU8010,3466;PD7973,3487;
PU7975,3480;PD8006,3463;
PU8074,3424;PD8110,3404;
PU7975,3480;PD7973,3487,7975,3492,7978,3496,7985,3497;
PU7923,3510;PD7911,3498;
PU7923,3475;PD7937,3490;
PU7958,3475;PD7946,3463;
PU7952,3463;PD7931,3468,7916,3484,7910,3504,7916,3525,7931,3540,7952,3546,
7973,3540,7988,3525,7993,3504,7992,3497;
PU7979,3475;PD7973,3468,7952,3463;
PU3389,3899;PD3506,4018;
PU3509,4014;PD3390,3893;
PU3393,3889;PD3512,4010;
PU3516,4006;PD3397,3886;
PU3403,3885;PD3521,4003;
PU3403,3885;PD3397,3886,3393,3889,3390,3893,3389,3899;
PU3378,3824;PD3363,3616;
PU3358,3617;PD3373,3826;
PU3368,3827;PD3352,3618;
PU3347,3618;PD3362,3827;
PU3357,3826;PD3342,3617;
PU3357,3826;PD3362,3827,3368,3827,3373,3826,3378,3824;
PU3341,3872;PD3329,3860;
PU3341,3836;PD3356,3851;
PU3376,3836;PD3370,3830;
PU3360,3827;PD3350,3830,3335,3845,3329,3866,3335,3887,3350,3902,3370,3908,
3390,3902;
PU3407,3886;PD3412,3866,3407,3845,3391,3830,3376,3826;
PU5024,2973;PD5074,3003;
PU5075,2998;PD5021,2965;
PU5023,2961;PD5077,2993;
PU5080,2989;PD5026,2957;
PU5035,2956;PD5085,2985;
PU5035,2956;PD5026,2957,5023,2961,5021,2965,5024,2973;
PU4966,2948;PD4832,2967;
PU4835,2972;PD4968,2953;
PU4969,2958;PD4836,2977;
PU4836,2982;PD4969,2963;
PU4969,2968;PD4835,2987;
PU4969,2968;PD4969,2963,4969,2958,4968,2953,4966,2948;
PU4979,2958;PD4968,2946;
PU4979,2923;PD4994,2937;
PU5015,2923;PD5003,2911;
PU5009,2911;PD4988,2916,4973,2932,4968,2951;
PU4970,2963;PD4973,2973,4988,2988,5009,2994,5029,2988,5033,2985;
PU5049,2958;PD5050,2952,5045,2932,5029,2916,5009,2911;
PU6477,5522;PD6442,5598;
PU6448,5598;PD6484,5519;
PU6489,5520;PD6453,5600;
PU6458,5602;PD6493,5523;
PU6495,5530;PD6462,5606;
PU6495,5530;PD6493,5523,6489,5520,6484,5519,6477,5522;
PU6500,5457;PD6453,5237;
PU6448,5239;PD6495,5460;
PU6490,5461;PD6443,5240;
PU6437,5241;PD6485,5462;
PU6479,5462;PD6432,5241;
PU6479,5462;PD6485,5462,6490,5461,6495,5460,6500,5457;
PU6469,5506;PD6457,5494;
PU6469,5470;PD6483,5485;
PU6504,5470;PD6494,5461;
PU6483,5462;PD6477,5464,6462,5479,6456,5500,6462,5520,6470,5528;
PU6496,5541;PD6498,5541,6519,5536,6534,5520,6540,5500,6534,5479,6519,5464,
6498,5458;
PU6080,5099;PD6125,5148;
PU6128,5144;PD6080,5091;
PU6083,5087;PD6131,5140;
PU6136,5137;PD6088,5084;
PU6095,5085;PD6140,5134;
PU6095,5085;PD6088,5084,6083,5087,6080,5091,6080,5099;
PU;SP7;LA1,4,2,4;
PU;PW0.3;
PU6075,5053;PD6060,5058,6051,5070,6051,5086,6060,5098,6075,5103,6081,5101;
PU6098,5086;PD6098,5086,6098,5070,6089,5058,6075,5053;
PU;SP1;LA1,4,2,4;
PU;SP7;LA1,4,2,4;
PU;PW0.3;
PU5878,2513;PD5863,2518,5855,2530,5855,2546,5863,2558,5878,2563,5893,2558,
5902,2546,5902,2530,5893,2518,5878,2513;
PU;SP1;LA1,4,2,4;
PU;SP7;LA1,4,2,4;
PU;PW0.3;
PU6170,2079;PD6156,2084,6147,2096,6147,2112,6156,2124,6170,2129,6185,2124,
6194,2112,6194,2096,6185,2084,6170,2079;
PU;SP1;LA1,4,2,4;
PU;PW0.3;
PU6670,5507;PD6539,5494;
PU6540,5499;PD6671,5512;
PU6670,5518;PD6539,5504;
PU6538,5509;PD6669,5523;
PU6668,5528;PD6537,5514;
PU6668,5528;PD6669,5523,6670,5518,6671,5512,6670,5507;
PU;SP7;LA1,4,2,4;
PU;PW0.3;
PU6694,5495;PD6679,5500,6671,5511;
PU6670,5523;PD6670,5528,6679,5540,6694,5545,6709,5540,6717,5528,6717,5512,
6709,5500,6694,5495;
PU;SP1;LA1,4,2,4;
PU;PW0.3;
PU4360,4265;PD4418,4397;
PU4422,4394;PD4362,4259;
PU4366,4256;PD4427,4391;
PU4432,4390;PD4371,4255;
PU4378,4258;PD4437,4388;
PU4378,4258;PD4371,4255,4366,4256,4362,4259,4360,4265;
PU4365,4192;PD4359,4003;
PU4354,4004;PD4360,4193;
PU4355,4194;PD4348,4005;
PU4343,4005;PD4350,4194;
PU4345,4193;PD4338,4004;
PU4345,4193;PD4350,4194,4355,4194,4360,4193,4365,4192;
PU;SP2;LA1,4,2,4;
PU;PW0.4;
PU4356,4233;PD4357,4233;
PU;PW0.3;
PU4348,4194;PD4335,4197,4320,4213,4315,4233,4320,4254,4335,4269,4356,4275,
4359,4274;
PU4384,4262;PD4392,4254,4398,4233,4392,4213,4377,4197,4362,4193;
PU;SP1;LA1,4,2,4;
PU;PW0.3;
PU7007,3462;PD7124,3569;
PU7126,3564;PD7012,3460;
PU7017,3457;PD7130,3560;
PU7134,3556;PD7027,3460;
PU7038,3463;PD7138,3553;
PU6981,3375;PD6979,3249;
PU6974,3251;PD6976,3377;
PU6971,3377;PD6969,3252;
PU6963,3251;PD6965,3377;
PU6960,3375;PD6958,3250;
PU6960,3375;PD6965,3377,6971,3377,6976,3377,6981,3375;
PU6942,3421;PD6930,3410;
PU6942,3387;PD6957,3401;
PU6977,3387;PD6971,3381;
PU6962,3377;PD6950,3380,6935,3395,6930,3416,6933,3427;
PU6985,3378;PD6979,3377;
PU;SP7;LA1,4,2,4;
PU;PW0.3;
PU4236,5217;PD4222,5222,4213,5234,4213,5250,4222,5262,4236,5267,4251,5262,
4260,5250,4260,5234,4251,5222,4236,5217;
PU;SP1;LA1,4,2,4;
PU;SP7;LA1,4,2,4;
PU;PW0.3;
PU3412,4827;PD3397,4831,3388,4844,3388,4859,3397,4871,3412,4876,3427,4871,
3435,4859,3435,4844,3427,4831,3412,4827;
PU;SP1;LA1,4,2,4;
PU;PW0.3;
PU5065,2620;PD5032,2546;
PU5028,2550;PD5063,2627;
PU5058,2630;PD5023,2553;
PU5018,2554;PD5053,2632;
PU5046,2628;PD5013,2555;
PU5046,2628;PD5053,2632,5058,2630,5063,2627,5065,2620;
PU5049,2688;PD5006,2911;
PU5011,2911;PD5054,2687;
PU5059,2688;PD5016,2912;
PU5021,2913;PD5064,2689;
PU5069,2691;PD5026,2915;
PU5069,2691;PD5064,2689,5059,2688,5054,2687,5049,2688;
PU5037,2655;PD5026,2644;
PU5041,2624;PD5052,2634;
PU5073,2620;PD5065,2612;
PU5067,2608;PD5065,2608;
PU5038,2621;PD5031,2629,5025,2649,5031,2670,5046,2685,5053,2687;
PU5068,2691;PD5088,2685,5103,2670,5108,2649,5103,2629,5088,2613,5067,2608;
PU3280,4433;PD3176,4444;
PU3178,4449;PD3286,4437;
PU3288,4442;PD3179,4454;
PU3180,4459;PD3287,4447;
PU3283,4453;PD3179,4465;
PU3283,4453;PD3287,4447,3288,4442,3286,4437,3280,4433;
PU3353,4434;PD3535,4365;
PU3532,4360;PD3348,4431;
PU3346,4427;PD3530,4355;
PU3529,4350;PD3345,4422;
PU3345,4416;PD3527,4345;
PU3345,4416;PD3345,4422,3346,4427,3348,4431,3353,4434;
PU3284,4410;PD3299,4424;
PU3319,4410;PD3308,4398;
PU3313,4397;PD3293,4403,3278,4418,3274,4430;
PU3277,4457;PD3278,4460,3293,4475,3313,4480,3334,4475,3349,4460,3355,4439,
3354,4435;
PU3346,4415;PD3334,4403,3313,4397;
PU6089,2545;PD6180,2604;
PU6182,2599;PD6087,2537;
PU6088,2533;PD6185,2594;
PU6188,2590;PD6092,2529;
PU6100,2528;PD6192,2586;
PU6100,2528;PD6092,2529,6088,2533,6087,2537,6089,2545;
PU6031,2516;PD5900,2526;
PU5902,2531;PD6033,2521;
PU6033,2526;PD5903,2536;
PU5903,2541;PD6034,2531;
PU6033,2536;PD5902,2547;
PU6033,2536;PD6034,2531,6033,2526,6033,2521,6031,2516;
PU6043,2529;PD6032,2518;
PU6043,2493;PD6058,2508;
PU6079,2493;PD6067,2482;
PU6073,2481;PD6052,2487,6037,2502,6032,2518;
PU6034,2533;PD6037,2543,6052,2559,6073,2564,6093,2559,6096,2555;
PU6112,2530;PD6114,2523,6108,2502,6093,2487,6073,2481;
PU6234,4008;PD6236,4007;
PU;SP2;LA1,4,2,4;
PU;PW0.3;
PU6161,4053;PD6159,4058,6165,4079,6168,4082;
PU;SP1;LA1,4,2,4;
PU;PW0.3;
PU8034,3870;PD8127,3948;
PU8129,3943;PD8038,3867;
PU7982,3820;PD7980,3819;
PU7983,3815;PD7987,3818;
PU8043,3865;PD8133,3939;
PU8137,3935;PD8048,3862;
PU7991,3815;PD7987,3811;
PU7993,3810;PD7996,3812;
PU8053,3859;PD8141,3932;
PU7993,3810;PD7987,3811,7983,3815,7980,3819,7980,3821;
PU7967,3753;PD7963,3545;
PU7958,3545;PD7962,3754;
PU7957,3755;PD7953,3546;
PU7948,3546;PD7952,3754;
PU7947,3753;PD7942,3545;
PU7947,3753;PD7952,3754,7957,3755,7962,3754,7967,3753;
PU7928,3799;PD7917,3788;
PU7928,3764;PD7943,3779;
PU7964,3764;PD7958,3758;
PU7949,3754;PD7937,3758,7922,3773,7916,3794,7922,3814,7937,3829,7957,3835;
PU7995,3810;PD7999,3794,7994,3773,7978,3758,7965,3754;
PU3713,4349;PD3610,4335;
PU3611,4340;PD3717,4355;
PU3717,4360;PD3610,4346;
PU3609,4351;PD3716,4365;
PU3711,4369;PD3608,4356;
PU3711,4369;PD3716,4365,3717,4360,3717,4355,3713,4349;
PU;SP7;LA1,4,2,4;
PU;PW0.3;
PU3732,4337;PD3717,4342,3712,4348;
PU3709,4370;PD3717,4382,3732,4387,3747,4382,3756,4370,3756,4354,3747,4342,
3732,4337;
PU;SP1;LA1,4,2,4;
PU;SP7;LA1,4,2,4;
PU;PW0.3;
PU7055,4367;PD7047,4370,7037,4382,7037,4397,7047,4410,7061,4415,7076,4410,
7085,4397,7085,4382,7079,4374;
PU;SP1;LA1,4,2,4;
PU;PW0.3;
PU3213,3438;PD3315,3553;
PU3318,3549;PD3214,3431;
PU3218,3428;PD3322,3545;
PU3326,3542;PD3222,3425;
PU3228,3424;PD3330,3539;
PU3228,3424;PD3222,3425,3218,3428,3214,3431,3213,3438;
PU;SP2;LA1,4,2,4;
PU;PW0.4;
PU3196,3404;PD3197,3404;
PU;PW0.3;
PU3196,3362;PD3176,3368,3161,3383,3155,3404,3161,3424,3176,3439,3196,3445,
3213,3440;
PU3231,3425;PD3232,3424,3238,3404,3232,3383,3217,3368,3196,3362;
PU;SP1;LA1,4,2,4;
PU;PW0.3;
PU4195,4814;PD4094,4823;
PU4096,4828;PD4200,4819;
PU4202,4824;PD4097,4834;
PU4097,4839;PD4202,4829;
PU4197,4834;PD4096,4844;
PU4197,4834;PD4202,4829,4202,4824,4200,4819,4195,4814;
PU4267,4815;PD4452,4735;
PU4449,4731;PD4263,4812;
PU4260,4808;PD4447,4726;
PU4445,4721;PD4259,4803;
PU4259,4797;PD4444,4716;
PU4259,4797;PD4259,4803,4260,4808,4263,4812,4267,4815;
PU4199,4792;PD4214,4807;
PU4234,4792;PD4223,4781;
PU4228,4780;PD4208,4786,4192,4801,4189,4812;
PU4191,4838;PD4192,4842,4208,4857,4228,4863,4249,4857,4264,4842,4270,4822,
4268,4816;
PU4260,4796;PD4249,4786,4228,4780;
PU;SP7;LA1,4,2,4;
PU;PW0.3;
PU3961,3008;PD3947,3013,3938,3025,3938,3041,3947,3053,3961,3058,3976,3053,
3985,3041,3985,3025,3976,3013,3961,3008;
PU;SP1;LA1,4,2,4;
PU;SP7;LA1,4,2,4;
PU;PW0.3;
PU5289,5592;PD5274,5597,5265,5609,5265,5624,5274,5637,5289,5641,5303,5637,
5312,5624,5312,5609,5303,5597,5289,5592;
PU;SP1;LA1,4,2,4;
PU;PW0.3;
PU4614,4682;PD4524,4694;
PU4525,4699;PD4620,4686;
PU4621,4691;PD4526,4704;
PU4527,4709;PD4621,4696;
PU4616,4702;PD4526,4715;
PU4616,4702;PD4621,4696,4621,4691,4620,4686,4614,4682;
PU;SP7;LA1,4,2,4;
PU;PW0.3;
PU4634,4665;PD4619,4670,4611,4681;
PU4614,4703;PD4619,4710,4634,4715,4648,4710,4657,4697,4657,4682,4648,4670,
4634,4665;
PU;SP1;LA1,4,2,4;
PU;SP7;LA1,4,2,4;
PU;PW0.3;
PU7987,4751;PD7973,4756,7964,4768,7964,4784,7973,4796,7987,4801,8002,4796,
8011,4784,8011,4768,8002,4756,7987,4751;
PU;SP1;LA1,4,2,4;
PU;PW0.3;
PU7858,4359;PD7787,4369;
PU7789,4374;PD7865,4363;
PU7866,4368;PD7790,4379;
PU7790,4384;PD7866,4373;
PU7861,4379;PD7789,4390;
PU7861,4378;PD7866,4373,7866,4368,7865,4363,7858,4359;
PU7928,4362;PD7948,4355;
PU8015,4332;PD8138,4289;
PU8136,4285;PD8012,4327;
PU7945,4350;PD7923,4358;
PU7921,4353;PD7942,4346;
PU8009,4323;PD8134,4280;
PU8132,4275;PD8006,4318;
PU7939,4342;PD7920,4348;
PU7921,4343;PD7936,4337;
PU8003,4314;PD8131,4269;
PU7921,4343;PD7920,4348,7921,4353,7923,4358,7928,4362;
PU7859,4336;PD7873,4350;
PU7894,4336;PD7882,4324;
PU7888,4324;PD7867,4329,7852,4344,7849,4356;
PU7852,4385;PD7852,4386,7853,4386;
PU7925,4379;PD7929,4365,7928,4362;
PU7921,4342;PD7908,4329,7888,4324;
PU;SP2;LA1,4,2,4;
PU;PW0.4;
PU6100,1235;PD6101,1235;
PU;PW0.3;
PU6100,1193;PD6079,1199,6064,1214,6059,1235,6064,1255,6079,1271,6100,1276,
6121,1271,6136,1255,6141,1235,6136,1214,6121,1199,6100,1193;
PU;SP1;LA1,4,2,4;
PU;PW0.3;
PU6457,5090;PD6436,5158;
PU6441,5159;PD6464,5085;
PU6469,5086;PD6446,5160;
PU6451,5162;PD6473,5088;
PU6476,5095;PD6456,5164;
PU6476,5095;PD6473,5088,6469,5086,6464,5085,6457,5090;
PU;SP7;LA1,4,2,4;
PU;PW0.3;
PU6472,5052;PD6457,5057,6448,5069,6448,5085,6454,5093;
PU6477,5100;PD6486,5097,6495,5085,6495,5069,6486,5057,6472,5052;
PU;SP1;LA1,4,2,4;
PU;PW0.3;
PU5369,2594;PD5412,2542;
PU5407,2540;PD5361,2595;
PU5357,2592;PD5403,2537;
PU5399,2533;PD5354,2589;
PU5353,2581;PD5396,2528;
PU5353,2581;PD5354,2589,5357,2592,5361,2595,5369,2594;
PU5300,2607;PD5105,2633;
PU5107,2638;PD5303,2612;
PU5304,2617;PD5108,2644;
PU5108,2649;PD5304,2622;
PU5303,2627;PD5108,2654;
PU5303,2627;PD5304,2622,5304,2617,5303,2612,5300,2607;
PU;SP2;LA1,4,2,4;
PU;PW0.4;
PU5342,2611;PD5343,2611;
PU;PW0.3;
PU5342,2570;PD5321,2575,5306,2591,5301,2608;
PU5304,2625;PD5306,2632,5321,2647,5342,2652,5362,2647,5377,2632,5383,2611,
5377,2591,5377,2590;
PU5355,2574;PD5342,2570;
PU;SP1;LA1,4,2,4;
PU;PW0.3;
PU8259,4270;PD8214,4262;
PU8214,4268;PD8257,4275;
PU8256,4280;PD8214,4273;
PU8213,4278;PD8249,4284;
PU8239,4288;PD8211,4283;
PU;SP7;LA1,4,2,4;
PU;SP1;LA1,4,2,4;
PU;PW0.3;
PU5143,1709;PD6292,1665;
PU5223,6817;PD6374,6839;
PU5222,6817;PD5192,4871;
PU5191,4792;PD5157,2671;
PU5156,2603;PD5142,1709;
PU;SP2;LA1,4,2,4;
PU;PW0.4;
PU5011,5171;PD5012,5171;
PU;PW0.3;
PU5011,5129;PD4991,5135,4976,5150,4970,5171,4976,5191,4991,5207,5011,5212,
5032,5207,5047,5191,5053,5171,5047,5150,5032,5135,5011,5129;
PU;SP1;LA1,4,2,4;
PU;SP7;LA1,4,2,4;
PU;PW0.3;
PU3879,2538;PD3865,2543,3856,2555,3856,2571,3865,2583,3879,2588,3894,2583,
3903,2571,3903,2555,3894,2543,3879,2538;
PU;SP1;LA1,4,2,4;
PU;PW0.3;
PU4227,3851;PD4312,3941;
PU4315,3937;PD4228,3845;
PU4231,3841;PD4318,3933;
PU4323,3930;PD4235,3838;
PU4241,3838;PD4327,3927;
PU4241,3838;PD4235,3838,4231,3841,4228,3845,4227,3851;
PU;SP2;LA1,4,2,4;
PU;PW0.4;
PU4211,3820;PD4212,3820;
PU;PW0.3;
PU4211,3778;PD4190,3784,4175,3799,4169,3820,4175,3840,4190,3855,4211,3861,
4228,3856;
PU4247,3839;PD4252,3820,4246,3799,4231,3784,4211,3778;
PU;SP1;LA1,4,2,4;
PU;PW0.3;
PU7835,3411;PD7915,3485;
PU7918,3481;PD7836,3404;
PU7835,3397;PD7921,3476;
PU7925,3473;PD7835,3390;
PU7795,3354;PD7794,3352;
PU7800,3351;PD7803,3354;
PU7841,3389;PD7929,3469;
PU7800,3351;PD7794,3352,7793,3353;
PU;SP2;LA1,4,2,4;
PU;PW0.4;
PU7766,3333;PD7767,3333;
PU;PW0.3;
PU7766,3292;PD7745,3297,7730,3312,7725,3333,7730,3354,7745,3369,7749,3370;
PU7802,3351;PD7807,3333,7802,3312,7786,3297,7766,3292;
PU;SP1;LA1,4,2,4;
PU;PW0.3;
PU7094,3931;PD7146,3898;
PU7143,3894;PD7087,3929;
PU7079,3928;PD7140,3890;
PU7137,3885;PD7070,3927;
PU7058,3929;PD7135,3880;
PU6964,3987;PD6952,3975;
PU6964,3952;PD6978,3966;
PU6968,3949;PD6957,3960,6952,3981,6957,4002,6972,4017,6993,4022,7010,4018;
PU;SP7;LA1,4,2,4;
PU;PW0.3;
PU5702,2095;PD5688,2100,5679,2112,5679,2127,5688,2140,5702,2144,5717,2140,
5726,2127,5726,2112,5717,2100,5702,2095;
PU;SP1;LA1,4,2,4;
PU;PW0.3;
PU5048,3004;PD5050,3009;
PU5075,3048;PD5077,3051;
PU5073,3055;PD5063,3039;
PU5054,3024;PD5031,2987;
PU5026,2990;PD5069,3057;
PU5061,3054;PD5021,2992;
PU5061,3054;PD5069,3057,5073,3055,5077,3051,5077,3049;
PU;SP7;LA1,4,2,4;
PU;PW0.3;
PU5058,3052;PD5055,3056,5055,3071,5064,3083,5079,3088,5093,3083,5102,3071,
5102,3056,5101,3054;
PU;SP1;LA1,4,2,4;
PU;PW0.3;
PU5147,3979;PD5165,3963;
PU5183,3947;PD5201,3931;
PU5220,3915;PD5238,3899;
PU5257,3883;PD5275,3867;
PU5293,3851;PD5311,3835;
PU;SP7;LA1,4,2,4;
PU;PW0.3;
PU5155,4001;PD5155,4000,5155,3984,5152,3979;
PU5147,3973;PD5146,3972,5139,3970;
PU;SP1;LA1,4,2,4;
PU;PW0.3;
PU6416,5549;PD6466,5526;
PU6463,5522;PD6408,5548;
PU6405,5544;PD6461,5517;
PU6458,5512;PD6404,5539;
PU6408,5531;PD6457,5507;
PU6408,5531;PD6404,5539,6405,5544,6408,5548,6416,5549;
PU;SP7;LA1,4,2,4;
PU;PW0.3;
PU6399,5522;PD6384,5527,6375,5539,6375,5554,6384,5566,6399,5571,6413,5566,
6422,5554,6422,5549;
PU6412,5526;PD6399,5522;
PU;SP1;LA1,4,2,4;
PU;PW0.3;
PU6131,2215;PD6171,2129;
PU6165,2128;PD6124,2218;
PU6119,2216;PD6160,2127;
PU6155,2124;PD6115,2213;
PU6112,2207;PD6151,2120;
PU6112,2207;PD6115,2213,6119,2216,6124,2218,6131,2215;
PU6094,2276;PD6067,2482;
PU6073,2481;PD6099,2274;
PU6104,2274;PD6078,2482;
PU6083,2483;PD6109,2275;
PU6114,2278;PD6088,2484;
PU6114,2278;PD6109,2275,6104,2274,6099,2274,6094,2276;
PU6079,2244;PD6068,2233;
PU6079,2210;PD6094,2224;
PU6112,2207;PD6103,2198;
PU6108,2197;PD6088,2203,6073,2218,6067,2239,6073,2259,6088,2274,6094,2276;
PU6114,2278;PD6129,2274,6144,2259,6150,2239,6144,2218,6136,2210;
PU6112,2198;PD6108,2197;
PU;SP7;LA1,4,2,4;
PU;PW0.3;
PU2954,4815;PD2939,4820,2930,4832,2930,4847,2939,4860,2954,4864,2968,4860,
2977,4847,2977,4832,2968,4820,2954,4815;
PU;SP1;LA1,4,2,4;
PU;PW0.3;
PU3363,4748;PD3394,4834;
PU3399,4830;PD3366,4741;
PU3370,4739;PD3403,4828;
PU3408,4827;PD3375,4738;
PU3382,4741;PD3414,4827;
PU3382,4741;PD3375,4738,3370,4739,3366,4741,3363,4748;
PU3365,4676;PD3331,4476;
PU3326,4479;PD3361,4680;
PU3356,4681;PD3320,4480;
PU3315,4480;PD3351,4682;
PU3345,4680;PD3310,4480;
PU3345,4680;PD3351,4682,3356,4681,3361,4680,3365,4676;
PU3333,4721;PD3321,4710;
PU3333,4686;PD3347,4701;
PU3368,4686;PD3362,4680;
PU3344,4679;PD3341,4680,3326,4695,3320,4715,3326,4736,3341,4751,3362,4756,
3362,4756;
PU3387,4746;PD3397,4736,3403,4715,3397,4695,3382,4680,3366,4675;
PU4265,5130;PD4234,5217;
PU4240,5217;PD4271,5127;
PU4276,5128;PD4245,5219;
PU4250,5221;PD4281,5130;
PU4284,5137;PD4254,5224;
PU4284,5137;PD4281,5130,4276,5128,4271,5127,4265,5130;
PU4287,5065;PD4246,4859;
PU4241,4861;PD4282,5068;
PU4278,5070;PD4236,4862;
PU4231,4863;PD4273,5070;
PU4267,5069;PD4226,4863;
PU4267,5069;PD4273,5070,4278,5070,4282,5068,4287,5065;
PU4255,5111;PD4244,5099;
PU4256,5076;PD4270,5090;
PU4291,5076;PD4284,5069;
PU4267,5068;PD4264,5069,4249,5084,4244,5105,4249,5125,4259,5136;
PU4285,5146;PD4305,5140,4320,5125,4326,5105,4320,5084,4305,5069,4287,5065;
PU3146,3483;PD3180,3441;
PU3175,3439;PD3139,3485;
PU3135,3482;PD3171,3436;
PU3167,3433;PD3131,3478;
PU3131,3471;PD3164,3429;
PU3131,3471;PD3131,3478,3135,3482,3139,3485,3146,3483;
PU;SP7;LA1,4,2,4;
PU;PW0.3;
PU3128,3466;PD3113,3471,3104,3483,3104,3499,3113,3511,3128,3516,3142,3511,
3151,3499,3151,3483,3150,3482;
PU3131,3468;PD3128,3466;
PU;SP1;LA1,4,2,4;
PU;PW0.3;
PU5312,5193;PD5393,5136;
PU5389,5132;PD5304,5192;
PU5301,5189;PD5386,5128;
PU5383,5124;PD5299,5184;
PU5301,5177;PD5381,5119;
PU5301,5177;PD5299,5184,5301,5189,5304,5192,5312,5193;
PU5248,5185;PD5052,5165;
PU5053,5170;PD5249,5190;
PU5249,5195;PD5053,5175;
PU5052,5180;PD5248,5200;
PU5246,5205;PD5050,5185;
PU5246,5205;PD5248,5200,5249,5195,5249,5190,5248,5185;
PU5257,5205;PD5251,5199;
PU5257,5170;PD5272,5184;
PU5293,5170;PD5281,5158;
PU5287,5158;PD5266,5163,5251,5178,5249,5187;
PU5247,5204;PD5251,5219,5266,5235,5287,5240,5307,5235,5322,5219,5328,5199,
5325,5190;
PU5308,5165;PD5307,5163,5287,5158;
PU6115,2637;PD6093,2558;
PU6089,2561;PD6111,2643;
PU6107,2646;PD6084,2562;
PU6079,2564;PD6102,2646;
PU6096,2642;PD6073,2564;
PU6096,2642;PD6102,2646,6107,2646,6111,2643,6115,2637;
PU;SP7;LA1,4,2,4;
PU;PW0.3;
PU6093,2639;PD6086,2649,6086,2664,6096,2676,6110,2681,6124,2676,6133,2664,
6133,2649,6124,2637,6115,2634;
PU;SP1;LA1,4,2,4;
PU;SP7;LA1,4,2,4;
PU;PW0.3;
PU6602,4367;PD6587,4372,6578,4385,6578,4400,6587,4412,6602,4417,6612,4414;
PU6625,4392;PD6625,4385,6616,4372,6602,4367;
PU;SP1;LA1,4,2,4;
PU;SP2;LA1,4,2,4;
PU;PW0.4;
PU5959,1662;PD5960,1662;
PU;PW0.3;
PU5959,1621;PD5939,1626,5923,1641,5918,1662,5923,1682,5939,1697,5959,1703,
5979,1697,5994,1682,6000,1662,5994,1641,5979,1626,5959,1621;
PU;SP1;LA1,4,2,4;
PU;PW0.3;
PU3256,3969;PD3345,3899;
PU3341,3895;PD3248,3968;
PU3244,3965;PD3338,3892;
PU3335,3887;PD3242,3960;
PU3244,3953;PD3333,3883;
PU3244,3953;PD3242,3960,3244,3965,3248,3968,3256,3969;
PU3199,3984;PD3187,3973;
PU3199,3949;PD3213,3964;
PU3234,3949;PD3222,3938;
PU3228,3937;PD3207,3943,3192,3958,3186,3978,3192,3999,3207,4014,3228,4019,
3248,4014,3263,3999,3269,3978,3266,3966;
PU3249,3943;PD3248,3943,3228,3937;
PU;SP7;LA1,4,2,4;
PU;PW0.3;
PU3686,2983;PD3672,2988,3663,3000,3663,3015,3672,3027,3686,3032,3701,3027,
3710,3015,3710,3000,3701,2988,3686,2983;
PU;SP1;LA1,4,2,4;
PU;PW0.3;
PU4175,4714;PD4204,4788;
PU4208,4785;PD4178,4707;
PU4182,4704;PD4213,4783;
PU4218,4782;PD4187,4703;
PU4194,4707;PD4223,4780;
PU4194,4707;PD4187,4703,4182,4704,4178,4707,4175,4714;
PU;SP7;LA1,4,2,4;
PU;PW0.3;
PU4178,4669;PD4163,4674,4154,4686,4154,4701,4163,4714,4175,4717;
PU4196,4709;PD4202,4701,4202,4686,4192,4674,4178,4669;
PU;SP1;LA1,4,2,4;
PU;PW0.3;
PU4457,5102;PD4325,5096;
PU4326,5102;PD4458,5107;
PU4458,5113;PD4326,5107;
PU4325,5112;PD4457,5118;
PU4456,5123;PD4324,5117;
PU4456,5123;PD4457,5118,4458,5113,4458,5107,4457,5102;
PU;SP7;LA1,4,2,4;
PU;PW0.3;
PU4481,5089;PD4466,5094,4458,5105;
PU4457,5120;PD4457,5121,4466,5134,4481,5138,4495,5134,4504,5121,4504,5106,
4495,5094,4481,5089;
PU;SP1;LA1,4,2,4;
PU;SP7;LA1,4,2,4;
PU;PW0.3;
PU5793,3257;PD5793,3259,5795,3262;
PU;SP1;LA1,4,2,4;
PU;SP7;LA1,4,2,4;
PU;PW0.3;
PU4971,3578;PD4972,3578,4986,3574,4995,3561,4995,3546,4986,3534,4985,3533;
PU;SP1;LA1,4,2,4;
PU;PW0.3;
PU7035,4362;PD7042,4374;
PU7046,4370;PD7040,4360;
PU7014,4295;PD7015,4296;
PU7047,4362;PD7050,4367;
PU7019,4294;PD7020,4294;
PU7020,4294;PD7019,4294,7014,4295,7012,4297;
PU7014,4237;PD7005,4020;
PU7000,4022;PD7009,4239;
PU7004,4239;PD6995,4022;
PU6990,4022;PD6999,4239;
PU6994,4238;PD6984,4021;
PU6994,4238;PD6999,4239,7004,4239,7009,4239,7014,4237;
PU6976,4283;PD6965,4272;
PU6977,4248;PD6991,4263;
PU7012,4248;PD7006,4243;
PU6996,4239;PD6985,4242,6970,4257,6965,4277,6970,4298,6980,4308;
PU7041,4257;PD7041,4257,7026,4242,7012,4238;
PU;SP7;LA1,4,2,4;
PU;PW0.3;
PU7499,4740;PD7485,4745,7476,4757,7476,4772,7485,4785,7499,4789,7514,4785,
7523,4772,7523,4757,7514,4745,7499,4740;
PU;SP1;LA1,4,2,4;
PU;SP7;LA1,4,2,4;
PU;PW0.3;
PU4286,2526;PD4272,2531,4263,2543,4263,2558,4272,2571,4286,2575,4301,2571,
4310,2558,4310,2543,4301,2531,4286,2526;
PU;SP1;LA1,4,2,4;
PU;PW0.3;
PU6899,3453;PD6892,3457;
PU6887,3454;PD6931,3427;
PU6759,3531;PD6747,3520;
PU6759,3496;PD6774,3511;
PU6779,3487;PD6767,3490,6752,3505,6747,3526,6752,3546,6767,3561,6788,3566,
6808,3561,6809,3560;
PU3895,3001;PD3937,3029;
PU3938,3024;PD3892,2993;
PU3894,2988;PD3941,3019;
PU3944,3015;PD3898,2985;
PU3906,2984;PD3948,3012;
PU3906,2984;PD3898,2985,3894,2988,3892,2993,3895,3001;
PU3840,2976;PD3707,2994;
PU3709,2999;PD3842,2981;
PU3843,2986;PD3711,3004;
PU3711,3009;PD3843,2991;
PU3843,2996;PD3710,3015;
PU3843,2996;PD3843,2991,3843,2986,3842,2981,3840,2976;
PU3853,2986;PD3842,2975;
PU3853,2951;PD3868,2966;
PU3888,2951;PD3877,2940;
PU3882,2939;PD3861,2945,3847,2959,3842,2979;
PU3844,2990;PD3847,3001,3861,3016,3882,3021,3903,3016,3904,3014;
PU3921,2987;PD3923,2980,3918,2959,3903,2945,3882,2939;
PU5331,5516;PD5290,5592;
PU5295,5593;PD5338,5514;
PU5342,5515;PD5300,5595;
PU5305,5598;PD5346,5518;
PU5348,5526;PD5309,5602;
PU5348,5526;PD5346,5518,5342,5515,5338,5514,5331,5516;
PU5354,5454;PD5305,5236;
PU5301,5238;PD5349,5456;
PU5344,5457;PD5296,5239;
PU5290,5240;PD5339,5458;
PU5334,5458;PD5285,5240;
PU5334,5458;PD5339,5458,5344,5457,5349,5456,5354,5454;
PU5324,5502;PD5312,5490;
PU5324,5466;PD5338,5481;
PU5359,5466;PD5349,5457;
PU5353,5454;PD5354,5454;
PU5337,5459;PD5332,5460,5317,5475,5312,5495,5317,5516,5323,5522;
PU5348,5535;PD5353,5537,5373,5531,5388,5516,5394,5495,5388,5475,5373,5460,
5353,5454;
PU7912,4674;PD7927,4697;
PU7963,4757;PD7966,4762;
PU7970,4758;PD7968,4755;
PU7932,4696;PD7914,4667;
PU7918,4663;PD7936,4694;
PU7973,4753;PD7974,4755;
PU7979,4752;PD7978,4751;
PU7941,4692;PD7922,4662;
PU7929,4663;PD7946,4690;
PU7983,4749;PD7984,4751;
PU7929,4663;PD7922,4662,7918,4663,7914,4667,7912,4674;
PU7911,4603;PD7904,4467;
PU7899,4468;PD7907,4606;
PU7902,4607;PD7894,4469;
PU7888,4469;PD7897,4607;
PU7891,4604;PD7883,4469;
PU7891,4604;PD7897,4607,7902,4607,7907,4606,7911,4603;
PU7874,4647;PD7863,4635;
PU7875,4612;PD7889,4626;
PU7910,4612;PD7907,4609;
PU7891,4603;PD7883,4605,7868,4620,7863,4641,7868,4661,7883,4676,7904,4682,
7913,4680;
PU7934,4666;PD7939,4661,7945,4641,7939,4620,7924,4605,7912,4602;
PU4939,5099;PD4978,5147;
PU4981,5143;PD4939,5092;
PU4943,5088;PD4985,5139;
PU4989,5136;PD4947,5085;
PU4954,5086;PD4994,5134;
PU4954,5086;PD4947,5085,4943,5088,4939,5092,4939,5099;
PU;SP7;LA1,4,2,4;
PU;PW0.3;
PU4935,5054;PD4921,5059,4912,5071,4912,5087,4921,5099,4935,5104,4940,5102;
PU4958,5088;PD4959,5087,4959,5071,4950,5059,4935,5054;
PU;SP1;LA1,4,2,4;
PU;PW0.3;
PU7689,3416;PD7743,3367;
PU7739,3364;PD7682,3415;
PU7678,3412;PD7735,3361;
PU7732,3357;PD7675,3408;
PU7676,3401;PD7729,3352;
PU7676,3401;PD7675,3408,7678,3412,7682,3415,7689,3416;
PU;SP7;LA1,4,2,4;
PU;PW0.3;
PU7668,3396;PD7654,3401,7645,3413,7645,3428,7654,3441,7668,3445,7683,3441,
7692,3428,7692,3415;
PU7677,3399;PD7668,3396;
PU;SP1;LA1,4,2,4;
PU;SP7;LA1,4,2,4;
PU;PW0.3;
PU4742,2546;PD4727,2551,4718,2563,4718,2579,4727,2591,4742,2596,4756,2591,
4765,2579,4765,2563,4756,2551,4742,2546;
PU;SP1;LA1,4,2,4;
PU;SP7;LA1,4,2,4;
PU;PW0.3;
PU5031,2118;PD5016,2123,5007,2135,5007,2150,5016,2163,5031,2167,5045,2163,
5054,2150,5054,2135,5045,2123,5031,2118;
PU;SP1;LA1,4,2,4;
PU;PW0.3;
PU5524,5503;PD5393,5489;
PU5394,5494;PD5525,5508;
PU5524,5513;PD5394,5499;
PU5393,5505;PD5523,5518;
PU5522,5523;PD5391,5510;
PU5522,5523;PD5523,5518,5524,5513,5525,5508,5524,5503;
PU;SP7;LA1,4,2,4;
PU;PW0.3;
PU5547,5491;PD5533,5496,5525,5507;
PU5524,5518;PD5524,5523,5533,5535,5547,5540,5562,5535,5571,5523,5571,5508,
5562,5496,5547,5491;
PU;SP1;LA1,4,2,4;
PU;PW0.3;
PU5986,1380;PD6081,1272;
PU6077,1269;PD5979,1380;
PU5975,1377;PD6073,1266;
PU6069,1262;PD5972,1373;
PU5971,1367;PD6066,1258;
PU5971,1367;PD5972,1373,5975,1377,5979,1380,5986,1380;
PU5946,1440;PD5948,1622;
PU5953,1621;PD5951,1439;
PU5956,1439;PD5958,1621;
PU5964,1621;PD5961,1439;
PU5966,1440;PD5969,1622;
PU5966,1440;PD5961,1439,5956,1439,5951,1439,5946,1440;
PU5926,1406;PD5915,1394;
PU5926,1371;PD5941,1385;
PU5961,1371;PD5950,1359;
PU5955,1359;PD5935,1364,5920,1379,5914,1400,5920,1420,5935,1435,5948,1439;
PU5963,1439;PD5976,1435,5991,1420,5996,1400,5991,1379,5990,1379;
PU5971,1363;PD5955,1359;
PU3241,4277;PD3289,4405;
PU3294,4402;PD3244,4270;
PU3248,4267;PD3299,4400;
PU3304,4399;PD3253,4266;
PU3259,4270;PD3309,4398;
PU3259,4270;PD3253,4266,3248,4267,3244,4270,3241,4277;
PU3248,4204;PD3240,4017;
PU3235,4019;PD3243,4206;
PU3238,4206;PD3229,4019;
PU3224,4019;PD3233,4206;
PU3228,4205;PD3219,4018;
PU3228,4205;PD3233,4206,3238,4206,3243,4206,3248,4204;
PU;SP2;LA1,4,2,4;
PU;PW0.4;
PU3239,4245;PD3240,4245;
PU;PW0.3;
PU3231,4206;PD3219,4209,3204,4224,3199,4245,3204,4265,3219,4280,3239,4286,
3240,4286;
PU3265,4275;PD3275,4265,3280,4245,3275,4224,3260,4209,3245,4206;
PU;SP1;LA1,4,2,4;
PU;PW0.3;
PU5855,3484;PD5860,3488;
PU7794,3899;PD7807,3892;
PU7883,3848;PD7928,3823;
PU7925,3819;PD7870,3850;
PU7802,3889;PD7787,3898;
PU7784,3894;PD7799,3886;
PU7861,3849;PD7922,3814;
PU7920,3809;PD7857,3846;
PU7795,3882;PD7782,3889;
PU7784,3882;PD7791,3879;
PU7853,3842;PD7918,3804;
PU7784,3882;PD7782,3889,7784,3894,7787,3898,7794,3899;
PU7733,3913;PD7722,3901;
PU7734,3877;PD7748,3892;
PU7769,3877;PD7757,3866;
PU7762,3865;PD7742,3871,7727,3886,7722,3906,7727,3927,7742,3942,7762,3947,
7783,3942,7798,3927,7804,3906,7802,3899;
PU7782,3871;PD7762,3865;
PU;SP7;LA1,4,2,4;
PU;PW0.3;
PU3122,5216;PD3108,5221,3099,5234,3099,5249,3108,5261,3122,5266,3136,5261,
3146,5249,3146,5234,3136,5221,3122,5216;
PU;SP1;LA1,4,2,4;
PU;PW0.3;
PU3938,2652;PD3899,2578;
PU3896,2582;PD3936,2659;
PU3933,2663;PD3891,2585;
PU3886,2587;PD3928,2664;
PU3921,2661;PD3881,2588;
PU3921,2661;PD3928,2664,3933,2663,3936,2659,3938,2652;
PU3924,2719;PD3880,2939;
PU3885,2939;PD3930,2719;
PU3935,2719;PD3890,2940;
PU3895,2941;PD3940,2721;
PU3944,2723;PD3900,2943;
PU3944,2723;PD3940,2721,3935,2719,3930,2719,3924,2719;
PU3913,2687;PD3902,2676;
PU3948,2652;PD3937,2641;
PU3942,2640;PD3937,2641;
PU3912,2655;PD3907,2660,3901,2681,3907,2701,3922,2716,3928,2718;
PU3943,2722;PD3963,2716,3978,2701,3983,2681,3978,2660,3963,2645,3942,2640;
PU;SP7;LA1,4,2,4;
PU;PW0.3;
PU6036,891;PD6021,895,6012,907,6012,923,6021,935,6036,940,6050,935,6059,923,
6059,907,6050,895,6036,891;
PU;SP1;LA1,4,2,4;
PU;PW0.3;
PU4950,2578;PD5028,2634;
PU5030,2630;PD4948,2570;
PU4950,2566;PD5033,2625;
PU5036,2621;PD4953,2562;
PU4961,2562;PD5009,2595;
PU4961,2562;PD4953,2562,4950,2566,4948,2570,4950,2578;
PU4895,2549;PD4763,2559;
PU4765,2564;PD4897,2554;
PU4897,2559;PD4766,2569;
PU4766,2574;PD4897,2564;
PU4896,2569;PD4765,2580;
PU4896,2569;PD4897,2564,4897,2559,4897,2554,4895,2549;
PU4907,2562;PD4897,2552;
PU4907,2527;PD4921,2541;
PU4942,2527;PD4931,2515;
PU4936,2515;PD4915,2520,4900,2535,4896,2551;
PU4897,2566;PD4900,2576,4915,2591,4936,2597,4956,2591,4957,2590;
PU4974,2565;PD4975,2561;
PU4964,2529;PD4956,2520,4936,2515;
PU;SP2;LA1,4,2,4;
PU;PW0.3;
PU5099,4089;PD5103,4072,5099,4057;
PU;SP1;LA1,4,2,4;
PU;PW0.3;
PU5812,2126;PD5726,2113;
PU5727,2118;PD5816,2131;
PU5817,2136;PD5726,2123;
PU5725,2128;PD5815,2141;
PU5809,2145;PD5723,2133;
PU5809,2145;PD5815,2141,5817,2136,5816,2131,5812,2126;
PU5872,2162;PD6068,2235;
PU6069,2230;PD5871,2157;
PU5873,2152;PD6070,2225;
PU6072,2220;PD5875,2147;
PU5880,2144;PD6075,2215;
PU5880,2144;PD5875,2147,5873,2152,5871,2157,5872,2162;
PU5811,2146;PD5810,2145;
PU5811,2111;PD5826,2125;
PU5847,2111;PD5835,2099;
PU5840,2099;PD5820,2104,5805,2119,5805,2120;
PU5802,2148;PD5805,2160,5820,2175,5840,2181,5861,2175,5873,2163;
PU5880,2143;PD5881,2140,5876,2119,5861,2104,5840,2099;
PU6863,3881;PD6956,3963;
PU6959,3958;PD6870,3881;
PU6877,3880;PD6962,3954;
PU6965,3950;PD6883,3879;
PU6889,3877;PD6894,3881;
PU6806,3770;PD6800,3565;
PU6794,3566;PD6801,3772;
PU6796,3772;PD6789,3566;
PU6784,3566;PD6791,3772;
PU6786,3771;PD6779,3565;
PU6786,3771;PD6791,3772,6796,3772,6801,3772,6806,3770;
PU6769,3817;PD6757,3806;
PU6769,3782;PD6783,3796;
PU6804,3782;PD6798,3776;
PU6789,3772;PD6777,3775,6762,3790,6757,3811,6762,3831,6766,3835;
PU6812,3774;PD6804,3771;
PU;SP7;LA1,4,2,4;
PU;SP1;LA1,4,2,4;
PU;PW0.3;
PU6231,2240;PD6149,2232;
PU6150,2237;PD6235,2245;
PU6236,2250;PD6150,2242;
PU6149,2247;PD6235,2255;
PU6229,2259;PD6147,2252;
PU6229,2259;PD6235,2255,6236,2250,6235,2245,6231,2240;
PU;SP7;LA1,4,2,4;
PU;PW0.3;
PU6248,2227;PD6233,2231,6228,2238;
PU6226,2261;PD6233,2271,6248,2276,6262,2271,6271,2259,6271,2244,6262,2231,
6248,2227;
PU;SP1;LA1,4,2,4;
PU;PW0.3;
PU3083,4819;PD2975,4827;
PU2977,4832;PD3088,4823;
PU3089,4828;PD2978,4838;
PU2978,4843;PD3089,4833;
PU3084,4839;PD2977,4848;
PU3084,4839;PD3089,4833,3089,4828,3088,4823,3083,4819;
PU3154,4819;PD3330,4741;
PU3327,4737;PD3149,4816;
PU3147,4812;PD3324,4732;
PU3322,4727;PD3145,4807;
PU3146,4801;PD3321,4722;
PU3146,4801;PD3145,4807,3147,4812,3149,4816,3154,4819;
PU3087,4797;PD3102,4811;
PU3122,4797;PD3111,4785;
PU3116,4785;PD3095,4790,3081,4805,3078,4816;
PU3079,4842;PD3081,4846,3095,4861,3116,4867,3136,4861,3151,4846,3157,4826,
3155,4820;
PU3146,4800;PD3136,4790,3116,4785;
PU;SP7;LA1,4,2,4;
PU;PW0.3;
PU4164,5586;PD4149,5591,4140,5604,4140,5619,4149,5631,4164,5636,4178,5631,
4187,5619,4187,5604,4178,5591,4164,5586;
PU;SP1;LA1,4,2,4;
PU;PW0.3;
PU7771,4204;PD7857,4337;
PU7861,4334;PD7772,4197;
PU7776,4194;PD7865,4330;
PU7870,4328;PD7781,4192;
PU7787,4193;PD7875,4326;
PU7787,4193;PD7781,4192,7776,4194,7772,4197,7771,4204;
PU7772,4132;PD7773,3946;
PU7768,3947;PD7767,4134;
PU7762,4134;PD7762,3947;
PU7757,3947;PD7757,4134;
PU7752,4132;PD7752,3946;
PU7752,4132;PD7757,4134,7762,4134,7767,4134,7772,4132;
PU;SP2;LA1,4,2,4;
PU;PW0.4;
PU7762,4172;PD7763,4172;
PU;PW0.3;
PU7755,4134;PD7742,4137,7727,4152,7721,4172,7727,4193,7742,4208,7762,4213,
7772,4211;
PU7794,4197;PD7798,4193,7803,4172,7798,4152,7783,4137,7769,4134;
PU;SP1;LA1,4,2,4;
PU;PW0.3;
PU3497,4688;PD3400,4700;
PU3402,4705;PD3503,4692;
PU3504,4697;PD3402,4710;
PU3403,4715;PD3504,4702;
PU3499,4708;PD3402,4720;
PU3499,4708;PD3504,4702,3504,4697,3503,4692,3497,4688;
PU;SP7;LA1,4,2,4;
PU;PW0.3;
PU3517,4671;PD3503,4676,3494,4687;
PU3498,4709;PD3503,4715,3517,4720,3531,4715,3540,4703,3540,4688,3531,4676,
3517,4671;
PU;SP1;LA1,4,2,4;
PU;SP7;LA1,4,2,4;
PU;SP1;LA1,4,2,4;
PU;SP7;LA1,4,2,4;
PU;PW0.3;
PU6813,4764;PD6806,4773,6806,4788,6815,4800,6829,4805,6839,4802;
PU;SP1;LA1,4,2,4;
PU;PW0.3;
PU6702,4369;PD6623,4379;
PU6625,4384;PD6645,4381;
PU6660,4379;PD6708,4373;
PU6709,4378;PD6676,4382;
PU6630,4388;PD6626,4389;
PU6684,4386;PD6709,4383;
PU6704,4388;PD6709,4383,6709,4378,6708,4373,6702,4369;
PU6827,4352;PD6972,4300;
PU6969,4296;PD6820,4349;
PU6813,4346;PD6967,4291;
PU6965,4286;PD6803,4344;
PU6795,4342;PD6965,4281;
PU6703,4346;PD6717,4360;
PU6714,4339;PD6711,4340,6696,4355,6693,4366;
PU;SP2;LA1,4,2,4;
PU;PW0.4;
PU4966,1284;PD4967,1284;
PU;PW0.3;
PU4966,1243;PD4946,1249,4931,1264,4926,1284,4931,1304,4946,1319,4966,1325,
4987,1319,5002,1304,5007,1284,5002,1264,4987,1249,4966,1243;
PU;SP1;LA1,4,2,4;
PU;PW0.3;
PU5319,5090;PD5291,5158;
PU5296,5159;PD5326,5086;
PU5331,5087;PD5301,5161;
PU5306,5163;PD5335,5089;
PU5337,5097;PD5316,5153;
PU5337,5097;PD5335,5089,5331,5087,5326,5086,5319,5090;
PU;SP7;LA1,4,2,4;
PU;PW0.3;
PU5334,5054;PD5319,5058,5311,5070,5311,5086,5316,5092;
PU5337,5101;PD5348,5098,5357,5086;
PU5357,5085;PD5357,5070,5348,5058,5334,5054;
PU;SP1;LA1,4,2,4;
PU;PW0.3;
PU4244,2625;PD4281,2575;
PU4276,2573;PD4236,2627;
PU4232,2625;PD4272,2571;
PU4268,2567;PD4228,2621;
PU4228,2614;PD4265,2562;
PU4228,2614;PD4228,2621,4232,2625,4236,2627,4244,2625;
PU4177,2639;PD3980,2665;
PU3982,2670;PD4180,2643;
PU4181,2648;PD3983,2675;
PU3983,2681;PD4181,2653;
PU4180,2659;PD3983,2686;
PU4180,2659;PD4181,2653,4181,2648,4180,2643,4177,2639;
PU;SP2;LA1,4,2,4;
PU;PW0.4;
PU4218,2643;PD4219,2643;
PU;PW0.3;
PU4218,2602;PD4198,2608,4183,2623,4178,2640;
PU4181,2657;PD4183,2664,4198,2679,4218,2684,4238,2679,4253,2664,4259,2643,
4253,2623,4252,2621;
PU4229,2605;PD4218,2602;
PU;SP1;LA1,4,2,4;
PU;SP7;LA1,4,2,4;
PU;PW0.3;
PU7161,4285;PD7156,4279,7144,4275;
PU;SP1;LA1,4,2,4;
PU;SP2;LA1,4,2,4;
PU;PW0.4;
PU3892,5171;PD3893,5171;
PU;PW0.3;
PU3892,5130;PD3872,5135,3857,5150,3851,5171,3857,5191,3872,5206,3892,5211,
3912,5206,3927,5191,3933,5171,3927,5150,3912,5135,3892,5130;
PU;SP1;LA1,4,2,4;
PU;PW0.3;
PU3117,3868;PD3194,3955;
PU3197,3951;PD3117,3861;
PU3120,3857;PD3200,3948;
PU3204,3944;PD3124,3855;
PU3131,3855;PD3209,3942;
PU3131,3855;PD3124,3855,3120,3857,3117,3861,3117,3868;
PU;SP2;LA1,4,2,4;
PU;PW0.4;
PU3102,3836;PD3103,3836;
PU;PW0.3;
PU3102,3796;PD3081,3801,3066,3816,3061,3836,3066,3857,3081,3872,3102,3877,
3117,3873;
PU3137,3857;PD3142,3836,3137,3816,3122,3801,3102,3796;
PU;SP1;LA1,4,2,4;
PU;PW0.3;
PU4898,3619;PD4936,3592;
PU4928,3592;PD4893,3616;
PU4893,3610;PD4901,3604;
PU4893,3618;PD4898,3619;
PU4875,3667;PD4889,3663,4904,3648,4909,3627,4906,3617;
PU6647,3403;PD6752,3505;
PU6755,3501;PD6651,3400;
PU6657,3399;PD6758,3497;
PU6762,3493;PD6665,3400;
PU6673,3400;PD6766,3490;
PU;SP2;LA1,4,2,4;
PU;PW0.3;
PU6605,3317;PD6592,3321,6577,3336,6572,3356,6577,3376;
PU;SP1;LA1,4,2,4;
PU;PW0.3;
PU7598,4745;PD7521,4752;
PU7523,4757;PD7604,4749;
PU7605,4754;PD7524,4762;
PU7524,4768;PD7605,4759;
PU7600,4764;PD7523,4773;
PU7600,4764;PD7605,4759,7605,4754,7604,4749,7598,4745;
PU7729,4722;PD7871,4665;
PU7868,4661;PD7727,4717;
PU7665,4742;PD7663,4743;
PU7660,4739;PD7665,4737;
PU7724,4713;PD7866,4656;
PU7864,4651;PD7719,4710;
PU7665,4731;PD7659,4734;
PU7660,4728;PD7665,4726;
PU7714,4706;PD7863,4646;
PU7660,4728;PD7659,4734,7660,4739,7663,4743,7666,4746;
PU7599,4723;PD7613,4737;
PU7634,4722;PD7623,4711;
PU7628,4711;PD7608,4716,7593,4731,7590,4742;
PU7592,4769;PD7593,4772,7595,4775;
PU7651,4784;PD7663,4772,7669,4752;
PU7660,4728;PD7656,4724;
PU;SP7;LA1,4,2,4;
PU;PW0.3;
PU7365,2967;PD7351,2972,7342,2984,7342,2999,7351,3011,7365,3016,7379,3011,
7388,2999,7388,2984,7379,2972,7365,2967;
PU;SP1;LA1,4,2,4;
PU;PW0.3;
PU7996,4616;PD7941,4624;
PU7943,4629;PD7997,4621;
PU7997,4626;PD7944,4634;
PU7945,4640;PD8000,4630;
PU7997,4636;PD7944,4645;
PU;SP7;LA1,4,2,4;
PU;SP1;LA1,4,2,4;
PU;PW0.3;
PU5898,3952;PD5906,3947;
PU;SP7;LA1,4,2,4;
PU;PW0.3;
PU4576,2133;PD4562,2138,4553,2150,4553,2165,4562,2177,4576,2182,4590,2177,
4599,2165,4599,2150,4590,2138,4576,2133;
PU;SP1;LA1,4,2,4;
PU;PW0.3;
PU3955,3081;PD3954,3081;
PU3902,3016;PD3913,3032;
PU3947,3079;PD3950,3084;
PU3943,3081;PD3938,3076;
PU3914,3042;PD3897,3019;
PU3943,3081;PD3950,3084,3955,3081,3955,3081;
PU;SP7;LA1,4,2,4;
PU;PW0.3;
PU3939,3080;PD3937,3082,3937,3097,3946,3109,3961,3114,3975,3109,3984,3097,
3984,3082,3980,3077;
PU;SP1;LA1,4,2,4;
PU;PW0.3;
PU4027,3994;PD4043,3978;
PU4060,3962;PD4077,3946;
PU4094,3930;PD4110,3915;
PU4127,3899;PD4144,3883;
PU4161,3867;PD4177,3851;
PU;SP7;LA1,4,2,4;
PU;PW0.3;
PU4013,3982;PD3999,3987,3990,3999,3990,4014,3999,4026,4013,4031,4028,4026,
4037,4014,4037,3999,4033,3993;
PU4028,3987;PD4028,3987,4013,3982;
PU;SP1;LA1,4,2,4;
PU;PW0.3;
PU5281,5544;PD5320,5524;
PU5319,5519;PD5273,5543;
PU5269,5539;PD5316,5514;
PU5314,5510;PD5268,5534;
PU5272,5527;PD5313,5505;
PU5272,5527;PD5268,5534,5269,5539,5273,5543,5281,5544;
PU;SP7;LA1,4,2,4;
PU;PW0.3;
PU5264,5517;PD5250,5522,5241,5534,5241,5549,5250,5561,5264,5566,5279,5561,
5284,5554;
PU5287,5548;PD5287,5544;
PU5277,5521;PD5264,5517;
PU;SP1;LA1,4,2,4;
PU;PW0.3;
PU4998,2251;PD5032,2167;
PU5026,2167;PD4992,2254;
PU4987,2253;PD5021,2165;
PU5017,2163;PD4983,2251;
PU4980,2244;PD5013,2160;
PU4980,2244;PD4983,2251,4987,2253,4992,2254,4998,2251;
PU4963,2311;PD4931,2515;
PU4937,2515;PD4968,2309;
PU4973,2310;PD4942,2515;
PU4947,2517;PD4978,2311;
PU4982,2314;PD4952,2518;
PU4982,2314;PD4978,2311,4973,2310,4968,2309,4963,2311;
PU4949,2282;PD4938,2270;
PU4949,2247;PD4964,2261;
PU4980,2242;PD4973,2235;
PU4978,2235;PD4958,2240,4943,2255,4937,2275,4943,2296,4958,2310,4962,2312;
PU4982,2315;PD4999,2310,5013,2296,5019,2275,5013,2255,5004,2246;
PU4979,2235;PD4978,2235;
PU5965,876;PD6012,910;
PU6013,905;PD5964,869;
PU5966,864;PD6016,901;
PU6019,897;PD5969,861;
PU5977,860;PD6024,894;
PU5977,860;PD5969,861,5966,864,5964,869,5965,876;
PU;SP2;LA1,4,2,4;
PU;PW0.4;
PU5948,851;PD5949,851;
PU;PW0.3;
PU5948,810;PD5927,816,5912,831,5907,851,5912,871,5927,886,5948,891,5968,886,
5970,884;
PU5985,862;PD5988,851,5983,831,5968,816,5948,810;
PU;SP1;LA1,4,2,4;
PU;SP7;LA1,4,2,4;
PU;PW0.3;
PU5450,1785;PD5435,1790,5427,1802,5427,1817,5435,1829,5450,1834,5464,1829,
5473,1817,5473,1802,5464,1790,5450,1785;
PU;SP1;LA1,4,2,4;
PU;SP7;LA1,4,2,4;
PU;PW0.3;
PU7276,2505;PD7261,2509,7253,2521,7253,2536,7261,2549,7276,2553,7290,2549,
7299,2536,7299,2521,7290,2509,7276,2505;
PU;SP1;LA1,4,2,4;
PU;PW0.3;
PU4914,3932;PD4913,3930;
PU4914,3925;PD5016,4025;
PU5022,4024;PD4917,3920;
PU4923,3919;PD5028,4023;
PU4923,3919;PD4917,3920,4915,3922;
PU4897,3860;PD4882,3666;
PU4877,3667;PD4891,3857;
PU4886,3853;PD4872,3670;
PU4867,3674;PD4881,3850;
PU4895,3861;PD4897,3860;
PU4925,3919;PD4930,3900,4925,3880,4910,3865,4896,3861;
PU7621,3796;PD7627,3801;
PU7667,3836;PD7726,3888;
PU7729,3883;PD7671,3833;
PU7631,3798;PD7621,3789;
PU7623,3785;PD7635,3795;
PU7675,3830;PD7732,3879;
PU7735,3876;PD7679,3826;
PU7639,3792;PD7627,3782;
PU7634,3781;PD7643,3789;
PU7688,3828;PD7739,3873;
PU7634,3781;PD7627,3782,7623,3785,7621,3789,7621,3796;
PU;SP2;LA1,4,2,4;
PU;PW0.4;
PU7601,3766;PD7602,3766;
PU;PW0.3;
PU7601,3725;PD7581,3730,7566,3745,7561,3766,7566,3786,7581,3801,7601,3806,
7622,3801,7622,3800;
PU7638,3781;PD7642,3766,7636,3745,7622,3730,7601,3725;
PU;SP1;LA1,4,2,4;
PU;PW0.3;
PU3158,5130;PD3121,5216;
PU3127,5217;PD3164,5127;
PU3169,5128;PD3131,5218;
PU3136,5221;PD3173,5130;
PU3176,5137;PD3140,5224;
PU3176,5137;PD3173,5130,3169,5128,3164,5127,3158,5130;
PU3179,5066;PD3135,4862;
PU3130,4864;PD3175,5070;
PU3171,5071;PD3125,4866;
PU3120,4866;PD3166,5072;
PU3160,5070;PD3114,4866;
PU3160,5070;PD3166,5072,3171,5071,3175,5070,3179,5066;
PU3149,5112;PD3138,5100;
PU3149,5077;PD3164,5091;
PU3184,5077;PD3177,5070;
PU3159,5070;PD3158,5070,3143,5085,3138,5105,3143,5126,3152,5134;
PU3176,5146;PD3178,5146,3199,5141,3213,5126,3219,5105,3213,5085,3199,5070,
3180,5065;
PU5884,1848;PD5952,1702;
PU5947,1701;PD5877,1851;
PU5872,1850;PD5942,1699;
PU5937,1696;PD5868,1847;
PU5866,1840;PD5933,1693;
PU5866,1840;PD5868,1847,5872,1850,5877,1851,5884,1848;
PU5849,1909;PD5833,2100;
PU5838,2099;PD5854,1906;
PU5859,1906;PD5844,2099;
PU5849,2100;PD5864,1907;
PU5869,1911;PD5854,2101;
PU5869,1911;PD5864,1907,5859,1906,5854,1906,5849,1909;
PU5833,1879;PD5821,1868;
PU5833,1844;PD5848,1858;
PU5866,1842;PD5857,1832;
PU5862,1832;PD5841,1837,5827,1852,5821,1873,5827,1893,5841,1908,5848,1910;
PU5869,1911;PD5882,1908,5897,1893,5902,1873,5897,1852,5889,1845;
PU5866,1833;PD5862,1832;
PU4192,5191;PD4244,5151;
PU4256,5134;PD4184,5192;
PU4180,5189;PD4252,5131;
PU4249,5126;PD4178,5184;
PU4180,5177;PD4247,5122;
PU4180,5177;PD4178,5184,4180,5189,4184,5192,4192,5191;
PU4130,5184;PD3932,5164;
PU3933,5170;PD4131,5190;
PU4131,5195;PD3933,5175;
PU3932,5180;PD4130,5200;
PU4128,5204;PD3930,5185;
PU4128,5204;PD4130,5200,4131,5195,4131,5190,4130,5184;
PU4139,5205;PD4132,5198;
PU4139,5170;PD4154,5184;
PU4174,5169;PD4163,5158;
PU4168,5158;PD4148,5163,4133,5178,4131,5187;
PU4129,5203;PD4133,5219,4148,5234,4168,5239,4188,5234,4189,5233;
PU4207,5204;PD4209,5199,4206,5188;
PU4187,5163;PD4168,5158;
PU5794,2267;PD5833,2180;
PU5828,2179;PD5788,2269;
PU5783,2268;PD5823,2177;
PU5819,2175;PD5778,2265;
PU5776,2259;PD5815,2172;
PU5776,2259;PD5778,2265,5783,2268,5788,2269,5794,2267;
PU;SP7;LA1,4,2,4;
PU;PW0.3;
PU5776,2256;PD5763,2260,5754,2272,5754,2287,5763,2299,5777,2304,5792,2299,
5800,2287,5800,2272,5795,2265;
PU;SP1;LA1,4,2,4;
PU;PW0.3;
PU4985,2668;PD4960,2594;
PU4954,2592;PD4982,2675;
PU4978,2677;PD4949,2595;
PU4944,2596;PD4973,2678;
PU4966,2674;PD4939,2597;
PU4966,2674;PD4973,2678,4978,2677,4982,2675,4985,2668;
PU;SP7;LA1,4,2,4;
PU;PW0.3;
PU4964,2672;PD4959,2680,4959,2695,4967,2707,4981,2712,4996,2707,5005,2695,
5005,2680,4996,2668,4986,2665;
PU;SP1;LA1,4,2,4;
PU;SP7;LA1,4,2,4;
PU;PW0.3;
PU5468,4377;PD5453,4382,5447,4391;
PU5491,4400;PD5491,4394,5482,4382,5468,4377;
PU;SP1;LA1,4,2,4;
PU;SP2;LA1,4,2,4;
PU;PW0.4;
PU4833,1705;PD4834,1705;
PU;PW0.3;
PU4833,1665;PD4813,1670,4798,1685,4793,1705,4798,1726,4813,1740,4833,1746,
4854,1740,4868,1726,4874,1705,4868,1685,4854,1670,4833,1665;
PU;SP1;LA1,4,2,4;
PU;PW0.3;
PU3071,4719;PD3094,4791;
PU3099,4789;PD3074,4712;
PU3078,4710;PD3103,4787;
PU3108,4786;PD3083,4709;
PU3089,4713;PD3114,4785;
PU3089,4713;PD3083,4709,3078,4710,3074,4712,3071,4719;
PU;SP7;LA1,4,2,4;
PU;PW0.3;
PU3075,4675;PD3061,4680,3052,4692,3052,4707,3061,4719,3070,4722;
PU3092,4715;PD3098,4707,3098,4692,3089,4680,3075,4675;
PU;SP1;LA1,4,2,4;
PU;PW0.3;
PU3350,5103;PD3218,5097;
PU3219,5102;PD3352,5108;
PU3352,5113;PD3219,5107;
PU3218,5112;PD3351,5118;
PU3350,5123;PD3217,5117;
PU3350,5123;PD3351,5118,3352,5113,3352,5108,3350,5103;
PU;SP7;LA1,4,2,4;
PU;PW0.3;
PU3374,5090;PD3360,5095,3352,5106;
PU3351,5121;PD3351,5122,3360,5134,3374,5139,3388,5134,3397,5122,3397,5107,
3388,5095,3374,5090;
PU;SP1;LA1,4,2,4;
PU;SP7;LA1,4,2,4;
PU;PW0.3;
PU4693,3251;PD4691,3251;
PU4678,3294;PD4678,3295,4693,3299,4707,3295,4716,3282,4716,3267,4707,3255,
4693,3251;
PU;SP1;LA1,4,2,4;
PU;SP7;LA1,4,2,4;
PU;PW0.3;
PU8523,3945;PD8524,3943,8524,3928,8523,3925;
PU;SP1;LA1,4,2,4;
PU;SP7;LA1,4,2,4;
PU;PW0.3;
PU3859,3550;PD3845,3554,3836,3566,3836,3581,3845,3594,3859,3598,3874,3594,
3882,3581,3882,3566,3874,3554,3859,3550;
PU;SP1;LA1,4,2,4;
PU;PW0.3;
PU5839,4260;PD5844,4265;
PU5845,4255;PD5832,4268,5829,4278;
PU;SP7;LA1,4,2,4;
PU;PW0.3;
PU6356,4745;PD6341,4750,6332,4762,6332,4777,6341,4789,6356,4794,6364,4791;
PU6374,4784;PD6379,4777,6379,4762,6370,4750,6356,4745;
PU;SP1;LA1,4,2,4;
PU;PW0.3;
PU4213,5511;PD4166,5586;
PU4172,5588;PD4220,5509;
PU4225,5510;PD4177,5590;
PU4181,5593;PD4228,5514;
PU4230,5521;PD4184,5597;
PU4230,5521;PD4228,5514,4225,5510,4220,5509,4213,5511;
PU4237,5450;PD4194,5265;
PU4188,5240;PD4187,5234;
PU4182,5236;PD4232,5452;
PU4227,5453;PD4177,5238;
PU4172,5239;PD4222,5454;
PU4217,5455;PD4167,5239;
PU4217,5455;PD4222,5454,4227,5453,4232,5452,4237,5450;
PU4207,5497;PD4196,5486;
PU4208,5462;PD4222,5477;
PU4243,5462;PD4233,5453;
PU4236,5451;PD4237,5451;
PU4220,5455;PD4216,5456,4201,5471,4196,5491,4201,5512,4205,5516;
PU4229,5530;PD4236,5532,4256,5526,4271,5512,4277,5491,4271,5471,4256,5456,
4236,5451;
PU5803,1341;PD5915,1393;
PU5916,1388;PD5800,1334;
PU5801,1329;PD5918,1383;
PU5920,1378;PD5804,1325;
PU5811,1323;PD5923,1374;
PU5811,1323;PD5804,1325,5801,1329,5800,1334,5803,1341;
PU5752,1326;PD5741,1315;
PU5753,1291;PD5767,1306;
PU5788,1291;PD5776,1280;
PU5781,1279;PD5761,1285,5746,1300,5741,1320,5746,1340,5761,1355,5781,1360,
5802,1355,5809,1348;
PU5821,1323;PD5822,1320,5816,1300,5802,1285,5781,1279;
PU6808,4763;PD6810,4766;
PU6762,4609;PD6749,4458;
PU6744,4452;PD6757,4613;
PU6752,4614;PD6738,4444;
PU6733,4447;PD6748,4614;
PU6742,4611;PD6728,4451;
PU6742,4611;PD6748,4614,6752,4614,6757,4613,6762,4609;
PU6727,4654;PD6715,4642;
PU6727,4619;PD6741,4633;
PU6762,4618;PD6758,4615;
PU6741,4611;PD6735,4612,6720,4627,6715,4647,6720,4668,6735,4682,6755,4687;
PU6779,4615;PD6776,4612,6762,4609;
PU3827,5100;PD3860,5145;
PU3864,5142;PD3827,5092;
PU3831,5089;PD3868,5138;
PU3872,5135;PD3835,5086;
PU3842,5088;PD3876,5133;
PU3842,5088;PD3835,5086,3831,5089,3827,5092,3827,5100;
PU;SP7;LA1,4,2,4;
PU;PW0.3;
PU3824,5055;PD3810,5060,3801,5072,3801,5087,3810,5100,3824,5104,3827,5103;
PU3846,5090;PD3847,5087,3847,5072,3838,5060,3824,5055;
PU;SP1;LA1,4,2,4;
PU;PW0.3;
PU7653,5131;PD7654,5122;
PU7660,5120;PD7657,5140;
PU7668,4992;PD7651,4852;
PU7646,4854;PD7664,4995;
PU7659,4996;PD7641,4859;
PU7637,4863;PD7654,4996;
PU7649,4994;PD7632,4866;
PU7649,4994;PD7654,4996,7659,4996,7664,4995,7668,4992;
PU7626,5029;PD7623,5026;
PU7635,5002;PD7649,5017;
PU7670,5002;PD7664,4997;
PU7648,4994;PD7643,4996,7628,5010,7623,5030;
PU7686,5063;PD7698,5051,7704,5031,7698,5010,7683,4996,7668,4992;
PU6577,3376;PD6578,3376;
PU;SP7;LA1,4,2,4;
PU;PW0.3;
PU6524,3418;PD6509,3423,6501,3435,6501,3450,6509,3462,6524,3467,6538,3462,
6540,3459;
PU6527,3419;PD6524,3418;
PU;SP1;LA1,4,2,4;
PU;SP7;LA1,4,2,4;
PU;PW0.3;
PU3633,2579;PD3619,2584,3611,2596,3611,2611,3619,2623,3633,2628,3648,2623,
3657,2611,3657,2596,3648,2584,3633,2579;
PU;SP1;LA1,4,2,4;
PU;SP7;LA1,4,2,4;
PU;PW0.3;
PU3919,2156;PD3905,2160,3896,2173,3896,2188,3905,2200,3919,2205,3933,2200,
3942,2188,3942,2173,3933,2160,3919,2156;
PU;SP1;LA1,4,2,4;
PU;PW0.3;
PU4407,5499;PD4276,5485;
PU4277,5490;PD4407,5504;
PU4407,5509;PD4276,5495;
PU4276,5500;PD4406,5514;
PU4405,5519;PD4274,5505;
PU4405,5519;PD4406,5514,4407,5509,4407,5504,4407,5499;
PU;SP7;LA1,4,2,4;
PU;PW0.3;
PU4430,5487;PD4415,5491,4407,5502;
PU4407,5514;PD4407,5519,4415,5531,4430,5535,4444,5531,4453,5519,4453,5504,
4444,5491,4430,5487;
PU;SP1;LA1,4,2,4;
PU;PW0.3;
PU4862,1427;PD4949,1321;
PU4945,1318;PD4855,1427;
PU4851,1424;PD4941,1316;
PU4937,1312;PD4848,1420;
PU4847,1414;PD4934,1308;
PU4847,1414;PD4848,1420,4851,1424,4855,1427,4862,1427;
PU4822,1487;PD4823,1666;
PU4828,1665;PD4827,1485;
PU4832,1485;PD4833,1665;
PU4838,1665;PD4837,1485;
PU4842,1487;PD4843,1666;
PU4842,1487;PD4837,1485,4832,1485,4827,1485,4822,1487;
PU4803,1453;PD4792,1442;
PU4804,1418;PD4818,1433;
PU4839,1418;PD4827,1407;
PU4832,1406;PD4812,1412,4797,1426,4792,1447,4797,1467,4812,1482,4825,1485;
PU4840,1485;PD4852,1482,4867,1467,4873,1447,4867,1426,4866,1425;
PU4847,1410;PD4832,1406;
PU4733,3478;PD4811,3556;
PU4733,3478;PD4734,3478;
PU4709,3412;PD4704,3297;
PU4699,3298;PD4703,3404;
PU4698,3397;PD4694,3299;
PU4688,3299;PD4693,3392;
PU4688,3389;PD4683,3297;
PU4736,3478;PD4741,3459,4736,3439,4721,3424,4713,3422;
PU6711,3876;PD6717,3873;
PU6723,3863;PD6706,3873;
PU6701,3871;PD6763,3832;
PU6760,3828;PD6695,3868;
PU6688,3867;PD6759,3823;
PU6589,3928;PD6578,3917;
PU6587,3897;PD6583,3902,6578,3922,6583,3942,6598,3957,6616,3962;
PU;SP7;LA1,4,2,4;
PU;PW0.3;
PU7069,2942;PD7054,2947,7046,2959,7046,2974,7054,2986,7069,2991,7083,2986,
7092,2974,7092,2959,7083,2947,7069,2942;
PU;SP1;LA1,4,2,4;
PU;PW0.3;
PU7553,4647;PD7599,4723;
PU7603,4720;PD7554,4640;
PU7558,4636;PD7607,4717;
PU7611,4714;PD7563,4635;
PU7570,4636;PD7616,4712;
PU7570,4636;PD7563,4635,7558,4636,7554,4640,7553,4647;
PU;SP7;LA1,4,2,4;
PU;PW0.3;
PU7552,4602;PD7538,4607,7529,4619,7529,4634,7538,4646,7552,4650,7553,4650;
PU7572,4638;PD7575,4634,7575,4619,7566,4607,7552,4602;
PU;SP1;LA1,4,2,4;
PU;PW0.3;
PU7826,5028;PD7804,5028;
PU7735,5024;PD7703,5023;
PU7703,5028;PD7735,5029;
PU7804,5033;PD7828,5034;
PU7828,5039;PD7804,5038;
PU7736,5034;PD7704,5033;
PU7703,5038;PD7737,5039;
PU7807,5043;PD7827,5044;
PU7826,5048;PD7816,5048;
PU7737,5045;PD7702,5043;
PU7826,5048;PD7827,5044,7828,5039,7828,5034,7826,5028;
PU;SP7;LA1,4,2,4;
PU;PW0.3;
PU7850,5015;PD7836,5020,7828,5031;
PU7827,5046;PD7827,5047,7836,5059,7850,5064,7864,5059,7873,5047,7873,5032,
7864,5020,7850,5015;
PU;SP1;LA1,4,2,4;
PU;SP7;LA1,4,2,4;
PU;PW0.3;
PU8333,3480;PD8319,3485,8315,3491;
PU8356,3502;PD8356,3497,8347,3485,8333,3480;
PU;SP1;LA1,4,2,4;
PU;SP7;LA1,4,2,4;
PU;PW0.3;
PU4913,943;PD4899,948,4890,960,4890,975,4899,988,4913,992,4928,988,4936,975,
4936,960,4928,948,4913,943;
PU;SP1;LA1,4,2,4;
PU;PW0.3;
PU3839,2610;PD3905,2664;
PU3907,2659;PD3837,2602;
PU3839,2598;PD3876,2627;
PU3877,2628;PD3911,2655;
PU3869,2616;PD3857,2606;
PU3843,2595;PD3839,2598,3837,2602,3839,2610;
PU3787,2581;PD3655,2592;
PU3657,2596;PD3789,2586;
PU3789,2591;PD3658,2602;
PU3658,2607;PD3789,2596;
PU3788,2601;PD3656,2612;
PU3788,2601;PD3789,2596,3789,2591,3789,2586,3787,2581;
PU3798,2595;PD3789,2585;
PU3799,2560;PD3813,2574;
PU3832,2557;PD3822,2548;
PU3827,2548;PD3807,2553,3792,2568,3788,2584;
PU3789,2598;PD3792,2609,3807,2623,3827,2629,3847,2624;
PU3833,2550;PD3827,2548;
PU3973,4064;PD3989,4048;
PU3976,4070;PD3983,4061;
PU3975,4064;PD3969,4072;
PU3964,4070;PD3974,4057;
PU3979,4043;PD3961,4066;
PU3961,4058;PD3984,4029;
PU3961,4058;PD3961,4066,3964,4070,3969,4072,3976,4070;
PU;SP2;LA1,4,2,4;
PU;PW0.4;
PU3953,4085;PD3954,4085;
PU;PW0.3;
PU3926,4114;PD3932,4120,3953,4126,3973,4120,3988,4106,3993,4085,3988,4065,
3987,4065;
PU;SP1;LA1,4,2,4;
PU;SP7;LA1,4,2,4;
PU;PW0.3;
PU7657,2493;PD7642,2497,7633,2509,7633,2524,7642,2537,7657,2541,7671,2537,
7680,2524,7680,2509,7671,2497,7657,2493;
PU;SP1;LA1,4,2,4;
PU;PW0.3;
PU4692,2164;PD4599,2150;
PU4600,2156;PD4696,2169;
PU4697,2174;PD4600,2161;
PU4599,2166;PD4695,2179;
PU4689,2183;PD4596,2171;
PU4689,2183;PD4695,2179,4697,2174,4696,2169,4692,2164;
PU4752,2200;PD4938,2271;
PU4939,2266;PD4751,2194;
PU4753,2190;PD4940,2261;
PU4942,2256;PD4755,2185;
PU4759,2182;PD4945,2252;
PU4759,2182;PD4755,2185,4753,2190,4751,2194,4752,2200;
PU4692,2184;PD4691,2182;
PU4692,2149;PD4707,2163;
PU4727,2149;PD4716,2137;
PU4721,2137;PD4701,2143,4686,2157,4686,2159;
PU4683,2185;PD4686,2198,4701,2212,4721,2218,4741,2212,4753,2201;
PU4760,2181;PD4761,2177,4756,2157,4741,2143,4721,2137;
PU7277,2959;PD7340,2991;
PU7341,2985;PD7273,2952;
PU7274,2947;PD7343,2981;
PU7346,2976;PD7278,2944;
PU7285,2942;PD7350,2972;
PU7285,2942;PD7278,2944,7274,2947,7273,2952,7277,2959;
PU7217,2935;PD7089,2953;
PU7091,2958;PD7218,2940;
PU7219,2945;PD7093,2963;
PU7093,2968;PD7220,2950;
PU7220,2955;PD7092,2973;
PU7220,2955;PD7220,2950,7219,2945,7218,2940,7217,2935;
PU7229,2946;PD7218,2935;
PU7229,2911;PD7244,2925;
PU7264,2911;PD7253,2900;
PU7258,2899;PD7238,2905,7223,2919,7218,2938;
PU7220,2950;PD7223,2960,7238,2974,7258,2980,7278,2974,7284,2968;
PU7298,2942;PD7298,2940,7293,2919,7278,2905,7258,2899;
PU;SP7;LA1,4,2,4;
PU;PW0.3;
PU4792,4385;PD4778,4389,4769,4402,4769,4402;
PU4794,4432;PD4807,4429,4815,4416,4815,4402,4807,4389,4792,4385;
PU;SP1;LA1,4,2,4;
PU;PW0.3;
PU5816,1025;PD5930,888;
PU5926,885;PD5810,1024;
PU5806,1021;PD5922,882;
PU5918,879;PD5803,1018;
PU5801,1012;PD5915,874;
PU5801,1012;PD5803,1018,5806,1021,5810,1024,5816,1025;
PU5775,1086;PD5772,1281;
PU5777,1280;PD5780,1084;
PU5785,1084;PD5782,1279;
PU5787,1280;PD5790,1084;
PU5795,1086;PD5792,1281;
PU5795,1086;PD5790,1084,5785,1084,5780,1084,5775,1086;
PU5756,1053;PD5745,1041;
PU5757,1018;PD5771,1032;
PU5792,1018;PD5781,1006;
PU5785,1006;PD5765,1011,5750,1026,5745,1046,5750,1067,5765,1081,5777,1085;
PU5793,1085;PD5805,1081,5820,1067,5825,1046,5820,1026,5818,1024;
PU5801,1010;PD5785,1006;
PU5106,2276;PD5018,2268;
PU5019,2273;PD5111,2281;
PU5112,2286;PD5019,2279;
PU5018,2284;PD5110,2291;
PU5105,2296;PD5016,2289;
PU5105,2296;PD5110,2291,5112,2286,5111,2281,5106,2276;
PU;SP7;LA1,4,2,4;
PU;PW0.3;
PU5124,2263;PD5110,2268,5105,2275;
PU5102,2297;PD5110,2307,5124,2311,5138,2307,5147,2295,5147,2280,5138,2268,
5124,2263;
PU;SP1;LA1,4,2,4;
PU;PW0.3;
PU5563,1787;PD5471,1797;
PU5473,1802;PD5568,1791;
PU5570,1796;PD5474,1807;
PU5474,1812;PD5569,1801;
PU5565,1806;PD5473,1817;
PU5565,1806;PD5569,1801,5570,1796,5568,1791,5563,1787;
PU5628,1813;PD5821,1871;
PU5822,1866;PD5627,1807;
PU5628,1803;PD5823,1861;
PU5825,1856;PD5629,1798;
PU5634,1794;PD5827,1852;
PU5634,1794;PD5629,1798,5628,1803,5627,1807,5628,1813;
PU5567,1765;PD5581,1779;
PU5602,1764;PD5590,1753;
PU5595,1753;PD5575,1758,5560,1773,5557,1785;
PU5559,1810;PD5560,1813,5575,1828,5595,1833,5615,1828,5629,1814;
PU5635,1794;PD5635,1793,5630,1773,5615,1758,5595,1753;
PU;SP7;LA1,4,2,4;
PU;PW0.3;
PU3067,5581;PD3052,5586,3044,5598,3044,5613,3052,5625,3067,5629,3081,5625,
3090,5613,3090,5598,3081,5586,3067,5581;
PU;SP1;LA1,4,2,4;
PU;PW0.3;
PU6660,4273;PD6703,4346;
PU6707,4342;PD6667,4274;
PU6673,4275;PD6711,4340;
PU6687,4288;PD6679,4275;
PU6685,4275;PD6687,4278;
PU6630,4145;PD6629,3979;
PU6623,3973;PD6625,4146;
PU6620,4146;PD6618,3966;
PU6613,3962;PD6615,4146;
PU6610,4145;PD6608,3961;
PU6610,4145;PD6615,4146,6620,4146,6625,4146,6630,4145;
PU;SP2;LA1,4,2,4;
PU;PW0.3;
PU6613,4146;PD6600,4150,6586,4164,6580,4185,6586,4205,6600,4220,6613,4223;
PU6643,4152;PD6641,4150,6627,4146;
PU;SP1;LA1,4,2,4;
PU;PW0.3;
PU5980,1882;PD5902,1869;
PU5902,1874;PD5985,1888;
PU5985,1893;PD5902,1879;
PU5901,1884;PD5983,1898;
PU5977,1902;PD5899,1889;
PU5977,1902;PD5983,1898,5985,1893,5985,1888,5980,1882;
PU;SP7;LA1,4,2,4;
PU;PW0.3;
PU5996,1871;PD5982,1875,5978,1881;
PU5973,1903;PD5982,1914,5996,1919,6010,1914,6019,1902,6019,1887,6010,1875,
5996,1871;
PU;SP1;LA1,4,2,4;
PU;SP7;LA1,4,2,4;
PU;PW0.3;
PU6498,5188;PD6503,5189,6516,5185;
PU;SP1;LA1,4,2,4;
PU;SP7;LA1,4,2,4;
PU;PW0.3;
PU5721,4796;PD5723,4793,5723,4778,5715,4766,5704,4762;
PU;SP1;LA1,4,2,4;
PU;PW0.3;
PU7311,2618;PD7292,2547;
PU7287,2550;PD7308,2625;
PU7304,2627;PD7283,2552;
PU7277,2553;PD7299,2627;
PU7293,2623;PD7272,2553;
PU7293,2623;PD7299,2627,7304,2627,7308,2625,7311,2618;
PU7292,2683;PD7255,2899;
PU7260,2899;PD7297,2682;
PU7302,2683;PD7265,2900;
PU7270,2901;PD7307,2684;
PU7312,2686;PD7275,2903;
PU7312,2686;PD7307,2684,7302,2683,7297,2682,7292,2683;
PU7280,2652;PD7269,2640;
PU7280,2617;PD7295,2631;
PU7315,2616;PD7312,2613;
PU7285,2614;PD7274,2625,7268,2645,7274,2665,7289,2680,7296,2682;
PU7310,2685;PD7329,2680,7344,2665,7349,2645,7344,2625,7329,2610,7313,2606;
PU5546,4382;PD5488,4389;
PU5490,4394;PD5547,4387;
PU5545,4392;PD5492,4399;
PU5530,4399;PD5542,4397;
PU5541,4403;PD5540,4403;
PU5646,4369;PD5652,4367;
PU5818,4301;PD5642,4366;
PU5636,4362;PD5820,4294;
PU5609,4354;PD5610,4354;
PU5604,4344;PD5604,4345;
PU5636,4362;PD5624,4350,5604,4344;
PU8439,4002;PD8462,3983;
PU8458,3980;PD8432,4002;
PU8428,3999;PD8454,3976;
PU8450,3973;PD8425,3995;
PU8426,3988;PD8447,3970;
PU8426,3988;PD8425,3995,8428,3999,8432,4002,8439,4002;
PU;SP2;LA1,4,2,4;
PU;PW0.4;
PU8410,4014;PD8411,4014;
PU;PW0.3;
PU8410,3974;PD8390,3979,8380,3990;
PU8370,4015;PD8375,4035,8390,4049,8410,4054,8431,4049,8445,4035,8451,4014,
8447,4000;
PU8430,3979;PD8410,3974;
PU;SP1;LA1,4,2,4;
PU;SP2;LA1,4,2,4;
PU;PW0.4;
PU3861,1332;PD3862,1332;
PU;PW0.3;
PU3861,1292;PD3841,1297,3827,1312,3821,1332,3827,1352,3841,1367,3861,1372,
3881,1367,3896,1352,3901,1332,3896,1312,3881,1297,3861,1292;
PU;SP1;LA1,4,2,4;
PU;PW0.3;
PU4209,5090;PD4175,5159;
PU4180,5160;PD4215,5086;
PU4220,5087;PD4185,5162;
PU4207,5127;PD4220,5099;
PU4220,5110;PD4218,5116;
PU4222,5089;PD4220,5087,4215,5086,4209,5090;
PU;SP7;LA1,4,2,4;
PU;PW0.3;
PU4224,5055;PD4210,5060,4201,5072,4201,5087,4205,5092;
PU4239,5060;PD4238,5060,4224,5055;
PU;SP1;LA1,4,2,4;
PU;PW0.3;
PU5993,4297;PD5942,4289;
PU5979,4300;PD5997,4303;
PU5997,4308;PD5987,4306;
PU5998,4307;PD5997,4303,5993,4297;
PU;SP7;LA1,4,2,4;
PU;PW0.3;
PU6010,4285;PD5996,4290,5992,4296;
PU6026,4293;PD6024,4290,6010,4285;
PU;SP1;LA1,4,2,4;
PU;SP2;LA1,4,2,4;
PU;PW0.4;
PU2800,5171;PD2801,5171;
PU;PW0.3;
PU2800,5130;PD2780,5136,2766,5150,2760,5171,2766,5191,2780,5205,2800,5211,
2821,5205,2835,5191,2841,5171,2835,5150,2821,5136,2800,5130;
PU;SP1;LA1,4,2,4;
PU;PW0.3;
PU3793,3637;PD3848,3595;
PU3844,3593;PD3785,3637;
PU3782,3634;PD3840,3589;
PU3837,3584;PD3779,3629;
PU3781,3622;PD3835,3579;
PU3781,3622;PD3779,3629,3782,3634,3785,3637,3793,3637;
PU3736,3653;PD3728,3645;
PU3739,3621;PD3751,3632;
PU3771,3618;PD3767,3613;
PU3735,3622;PD3730,3626,3728,3634;
PU3727,3655;PD3730,3667,3745,3682,3765,3687,3785,3682,3800,3667,3805,3647,
3802,3635;
PU3786,3612;PD3785,3612,3779,3610;
PU;SP2;LA1,4,2,4;
PU;SP1;LA1,4,2,4;
PU;PW0.3;
PU6460,4750;PD6376,4757;
PU6379,4762;PD6466,4754;
PU6467,4759;PD6380,4767;
PU6380,4773;PD6467,4764;
PU6462,4769;PD6379,4778;
PU6462,4769;PD6467,4764,6467,4759,6466,4754,6460,4750;
PU6543,4746;PD6723,4672;
PU6720,4667;PD6540,4741;
PU6538,4737;PD6718,4663;
PU6716,4658;PD6536,4733;
PU6533,4728;PD6715,4653;
PU6464,4730;PD6471,4736;
PU6463,4730;PD6456,4737,6453,4747;
PU6455,4774;PD6456,4777,6470,4791;
PU6473,4792;PD6477,4793;
PU;SP7;LA1,4,2,4;
PU;SP1;LA1,4,2,4;
PU;SP7;LA1,4,2,4;
PU;PW0.3;
PU7520,5505;PD7506,5510,7497,5522,7497,5537,7506,5549,7513,5551;
PU7535,5511;PD7534,5510,7520,5505;
PU;SP1;LA1,4,2,4;
PU;PW0.3;
PU6865,4621;PD6848,4624;
PU6848,4628;PD6871,4625;
PU6873,4630;PD6845,4634;
PU6850,4638;PD6873,4635;
PU6868,4640;PD6856,4642;
PU6868,4640;PD6873,4635,6873,4630,6871,4625,6865,4621;
PU;SP7;LA1,4,2,4;
PU;PW0.3;
PU6883,4604;PD6869,4609,6861,4620;
PU6865,4642;PD6869,4648,6883,4653,6897,4648,6906,4636,6906,4621,6897,4609,
6883,4604;
PU;SP1;LA1,4,2,4;
PU;PW0.3;
PU4750,4047;PD4756,4045,4771,4030,4776,4010,4775,4004;
PU5635,1490;PD5762,1356;
PU5758,1353;PD5629,1489;
PU5626,1486;PD5753,1349;
PU5750,1346;PD5622,1482;
PU5621,1477;PD5747,1341;
PU5621,1477;PD5622,1482,5626,1486,5629,1489,5635,1490;
PU5593,1548;PD5586,1754;
PU5591,1753;PD5598,1547;
PU5603,1546;PD5596,1753;
PU5601,1753;PD5608,1547;
PU5612,1549;PD5607,1754;
PU5612,1549;PD5608,1547,5603,1546,5598,1547,5593,1548;
PU5575,1516;PD5564,1505;
PU5575,1481;PD5589,1495;
PU5610,1481;PD5599,1470;
PU5604,1469;PD5584,1475,5569,1489,5564,1510,5569,1529,5584,1544,5594,1547;
PU5611,1548;PD5624,1544,5639,1529,5644,1510,5639,1489;
PU5622,1474;PD5604,1469;
PU;SP7;LA1,4,2,4;
PU;PW0.3;
PU3478,2171;PD3464,2175,3455,2187,3455,2202,3464,2214,3478,2219,3492,2214,
3501,2202,3501,2187,3492,2175,3478,2171;
PU;SP1;LA1,4,2,4;
PU;PW0.3;
PU4204,5516;PD4166,5538;
PU4162,5534;PD4201,5512;
PU4199,5507;PD4161,5530;
PU4164,5522;PD4197,5502;
PU4164,5522;PD4161,5530,4162,5534,4166,5538,4170,5539;
PU;SP7;LA1,4,2,4;
PU;PW0.3;
PU4158,5513;PD4144,5517,4135,5529,4135,5544,4144,5556,4155,5560;
PU4169,5516;PD4158,5513;
PU;SP1;LA1,4,2,4;
PU;PW0.3;
PU3894,2287;PD3922,2204;
PU3916,2205;PD3888,2290;
PU3883,2289;PD3911,2203;
PU3906,2201;PD3879,2287;
PU3876,2280;PD3902,2198;
PU3876,2280;PD3879,2287,3883,2289,3888,2290,3894,2287;
PU3860,2346;PD3824,2548;
PU3829,2548;PD3865,2344;
PU3870,2345;PD3835,2544;
PU3842,2532;PD3874,2346;
PU3879,2350;PD3849,2526;
PU3879,2350;PD3874,2346,3870,2345,3865,2344,3860,2346;
PU3847,2317;PD3836,2306;
PU3847,2282;PD3861,2297;
PU3875,2275;PD3871,2271;
PU3874,2271;PD3856,2276,3841,2291,3836,2311,3841,2331,3856,2346,3859,2346;
PU3879,2350;PD3896,2346,3911,2331,3916,2311,3911,2291,3900,2280;
PU4849,929;PD4890,962;
PU4892,957;PD4847,922;
PU4850,917;PD4894,953;
PU4898,949;PD4854,914;
PU4861,914;PD4902,946;
PU4861,914;PD4854,914,4850,917,4847,922,4849,929;
PU;SP2;LA1,4,2,4;
PU;PW0.4;
PU4833,904;PD4834,904;
PU;PW0.3;
PU4833,864;PD4813,869,4798,884,4793,904,4798,924,4813,939,4833,944,4853,939,
4854,939;
PU4870,916;PD4873,904,4868,884,4853,869,4833,864;
PU;SP1;LA1,4,2,4;
PU;PW0.3;
PU7596,2593;PD7649,2540;
PU7644,2537;PD7589,2593;
PU7585,2591;PD7640,2534;
PU7636,2530;PD7582,2587;
PU7582,2580;PD7634,2525;
PU7582,2580;PD7582,2587,7585,2591,7589,2593,7596,2593;
PU7528,2604;PD7346,2629;
PU7347,2634;PD7530,2608;
PU7531,2613;PD7349,2639;
PU7349,2644;PD7532,2618;
PU7531,2623;PD7349,2649;
PU7531,2623;PD7532,2618,7531,2613,7530,2608,7528,2604;
PU;SP2;LA1,4,2,4;
PU;PW0.4;
PU7568,2608;PD7569,2608;
PU;PW0.3;
PU7568,2568;PD7548,2573,7533,2588,7528,2604;
PU7531,2622;PD7533,2628,7548,2643,7568,2648,7588,2643,7603,2628,7608,2608,
7603,2591;
PU7584,2572;PD7568,2568;
PU;SP1;LA1,4,2,4;
PU;SP7;LA1,4,2,4;
PU;PW0.3;
PU4343,1827;PD4328,1831,4320,1843,4320,1858,4328,1870,4343,1875,4357,1870,
4365,1858,4365,1843,4357,1831,4343,1827;
PU;SP1;LA1,4,2,4;
PU;SP2;LA1,4,2,4;
PU;PW0.3;
PU7211,5112;PD7212,5117,7226,5131,7246,5137,7261,5133;
PU;SP1;LA1,4,2,4;
PU;SP7;LA1,4,2,4;
PU;SP1;LA1,4,2,4;
PU;PW0.3;
PU3807,3948;PD3875,4019;
PU3876,4012;PD3808,3943;
PU3812,3939;PD3877,4007;
PU3879,4002;PD3815,3936;
PU3821,3935;PD3881,3997;
PU3821,3935;PD3815,3936,3812,3939,3808,3943,3807,3948;
PU3796,3876;PD3779,3684;
PU3774,3686;PD3791,3878;
PU3786,3878;PD3769,3687;
PU3763,3687;PD3781,3879;
PU3776,3878;PD3758,3686;
PU3776,3878;PD3781,3879,3786,3878,3791,3878,3796,3876;
PU3761,3923;PD3754,3916;
PU3761,3888;PD3775,3902;
PU3796,3887;PD3789,3880;
PU3778,3879;PD3769,3881,3755,3896,3752,3906;
PU3754,3934;PD3755,3936,3769,3951,3789,3956,3807,3951;
PU3824,3935;PD3829,3916,3824,3896,3809,3881,3794,3877;
PU6525,3850;PD6582,3903;
PU6585,3898;PD6531,3849;
PU6537,3847;PD6545,3854;
PU6542,3845;PD6543,3845;
PU;SP2;LA1,4,2,4;
PU;PW0.3;
PU6464,3744;PD6447,3748,6433,3763,6427,3783,6433,3803,6442,3813;
PU;SP1;LA1,4,2,4;
PU;PW0.3;
PU8238,3570;PD8277,3548;
PU8273,3545;PD8231,3569;
PU8228,3565;PD8269,3541;
PU8265,3538;PD8226,3560;
PU8228,3553;PD8261,3534;
PU8228,3553;PD8226,3560,8228,3565,8231,3569,8238,3570;
PU8178,3584;PD8167,3573;
PU8178,3549;PD8193,3563;
PU8213,3548;PD8202,3537;
PU8207,3537;PD8187,3543,8172,3557,8167,3577,8172,3597,8187,3612,8207,3617,
8227,3612,8241,3597,8247,3577,8245,3570;
PU8232,3548;PD8227,3543,8207,3537;
PU4770,1889;PD4828,1745;
PU4823,1745;PD4764,1892;
PU4759,1890;PD4818,1743;
PU4813,1741;PD4755,1888;
PU4752,1882;PD4809,1738;
PU4752,1882;PD4755,1888,4759,1890,4764,1892,4770,1889;
PU4736,1949;PD4715,2138;
PU4720,2137;PD4741,1946;
PU4746,1946;PD4725,2137;
PU4730,2138;PD4751,1947;
PU4755,1951;PD4735,2140;
PU4755,1951;PD4751,1947,4746,1946,4741,1946,4736,1949;
PU4721,1920;PD4710,1909;
PU4721,1885;PD4735,1899;
PU4752,1880;PD4745,1874;
PU4750,1873;PD4730,1879,4715,1893,4710,1913,4715,1934,4730,1948,4735,1949;
PU4756,1952;PD4770,1948,4785,1934,4790,1913,4785,1893,4775,1884;
PU4751,1874;PD4750,1873;
PU3099,5191;PD3111,5180;
PU3116,5169;PD3091,5191;
PU3087,5189;PD3148,5133;
PU3145,5129;PD3085,5184;
PU3086,5177;PD3142,5124;
PU3086,5177;PD3085,5184,3087,5189,3091,5191,3099,5191;
PU3039,5184;PD2840,5164;
PU2841,5169;PD3040,5189;
PU3040,5194;PD2841,5174;
PU2840,5179;PD3040,5199;
PU3037,5204;PD2838,5184;
PU3037,5204;PD3040,5199,3040,5194,3040,5189,3039,5184;
PU3048,5204;PD3042,5198;
PU3049,5169;PD3063,5184;
PU3084,5169;PD3072,5158;
PU3077,5158;PD3057,5163,3042,5178,3040,5186;
PU3038,5203;PD3042,5218,3057,5233,3074,5237;
PU3093,5162;PD3077,5158;
PU4682,2302;PD4716,2217;
PU4711,2217;PD4676,2305;
PU4671,2304;PD4706,2215;
PU4701,2213;PD4667,2301;
PU4664,2295;PD4697,2210;
PU4664,2295;PD4667,2301,4671,2304,4676,2305,4682,2302;
PU;SP7;LA1,4,2,4;
PU;PW0.3;
PU4664,2292;PD4652,2296,4644,2308,4644,2323,4652,2335,4667,2339,4681,2335,
4689,2323,4689,2308,4684,2300;
PU;SP1;LA1,4,2,4;
PU;PW0.3;
PU3878,2686;PD3870,2665;
PU3850,2630;PD3881,2705;
PU3877,2708;PD3843,2626;
PU3838,2627;PD3872,2709;
PU3865,2706;PD3833,2628;
PU3865,2706;PD3872,2709,3877,2708,3881,2705,3882,2703;
PU;SP7;LA1,4,2,4;
PU;PW0.3;
PU3863,2704;PD3858,2711,3858,2726,3867,2738,3881,2742,3895,2738,3897,2735;
PU;SP1;LA1,4,2,4;
PU;SP7;LA1,4,2,4;
PU;PW0.3;
PU4361,4387;PD4347,4392,4338,4404,4338,4408;
PU4384,4404;PD4375,4392,4361,4387;
PU;SP1;LA1,4,2,4;
PU;SP2;LA1,4,2,4;
PU;PW0.4;
PU3735,1748;PD3736,1748;
PU;PW0.3;
PU3735,1708;PD3715,1713,3700,1728,3695,1748,3700,1768,3715,1783,3735,1788,
3755,1783,3770,1768,3775,1748,3770,1728,3755,1713,3735,1708;
PU;SP1;LA1,4,2,4;
PU;PW0.3;
PU7310,3029;PD7283,2971;
PU7279,2974;PD7308,3037;
PU7304,3040;PD7275,2976;
PU7270,2978;PD7300,3041;
PU7293,3038;PD7265,2979;
PU7293,3038;PD7300,3041,7304,3040,7308,3037,7310,3029;
PU;SP7;LA1,4,2,4;
PU;PW0.3;
PU7289,3035;PD7285,3040,7285,3055,7294,3067,7308,3072,7322,3067,7331,3055,
7331,3040,7322,3028,7310,3024;
PU;SP1;LA1,4,2,4;
PU;SP7;LA1,4,2,4;
PU;PW0.3;
PU3597,3274;PD3583,3279,3574,3291,3574,3306,3583,3318,3597,3322,3611,3318,
3620,3306,3620,3291,3611,3279,3597,3274;
PU;SP1;LA1,4,2,4;
PU;PW0.3;
PU7382,3933;PD7394,3923;
PU7415,3907;PD7436,3892;
PU7456,3876;PD7477,3860;
PU7498,3844;PD7519,3828;
PU7539,3813;PD7560,3797;
PU;SP7;LA1,4,2,4;
PU;SP1;LA1,4,2,4;
PU;PW0.3;
PU4770,4372;PD4776,4391;
PU4780,4388;PD4775,4373;
PU4781,4374;PD4785,4386;
PU4790,4385;PD4787,4374;
PU4792,4375;PD4795,4385;
PU4764,4259;PD4749,4049;
PU4745,4058;PD4760,4262;
PU4755,4262;PD4740,4065;
PU4735,4070;PD4750,4262;
PU4745,4261;PD4731,4075;
PU4745,4261;PD4750,4262,4755,4262,4760,4262,4764,4259;
PU4764,4270;PD4758,4264;
PU4746,4262;PD4740,4264;
PU4795,4307;PD4797,4299,4792,4279,4778,4264,4763,4260;
PU;SP7;LA1,4,2,4;
PU;PW0.3;
PU5240,4751;PD5226,4755,5217,4767,5217,4782,5217,4783;
PU5254,4794;PD5254,4794,5263,4782,5263,4767,5254,4755,5240,4751;
PU;SP1;LA1,4,2,4;
PU;PW0.3;
PU4575,3557;PD4646,3509;
PU4638,3508;PD4568,3556;
PU4564,3553;PD4632,3507;
PU4626,3505;PD4562,3549;
PU4564,3542;PD4567,3539;
PU4564,3542;PD4562,3549,4564,3553,4568,3556,4575,3557;
PU4534,3602;PD4546,3606,4566,3600,4581,3586,4586,3566,4584,3556;
PU5571,1903;PD5593,1833;
PU5588,1833;PD5564,1907;
PU5559,1907;PD5583,1832;
PU5578,1830;PD5555,1904;
PU5552,1897;PD5574,1827;
PU5552,1897;PD5555,1904,5559,1907,5564,1907,5571,1903;
PU;SP7;LA1,4,2,4;
PU;PW0.3;
PU5552,1893;PD5542,1896,5534,1908,5534,1922,5542,1934,5557,1939,5571,1934,
5579,1922,5579,1908,5574,1899;
PU;SP1;LA1,4,2,4;
PU;PW0.3;
PU3123,5505;PD3071,5581;
PU3076,5583;PD3130,5504;
PU3134,5506;PD3080,5585;
PU3084,5589;PD3138,5509;
PU3139,5516;PD3088,5593;
PU3139,5516;PD3138,5509,3134,5506,3130,5504,3123,5505;
PU3147,5446;PD3109,5287;
PU3103,5285;PD3143,5449;
PU3138,5450;PD3097,5282;
PU3091,5278;PD3133,5451;
PU3128,5451;PD3084,5271;
PU3128,5451;PD3133,5451,3138,5450,3143,5449,3147,5446;
PU3118,5494;PD3107,5482;
PU3119,5459;PD3133,5473;
PU3154,5458;PD3144,5449;
PU3147,5447;PD3146,5447;
PU3131,5451;PD3127,5452,3112,5467,3107,5487,3112,5507,3115,5510;
PU3138,5524;PD3147,5527,3167,5522,3182,5507,3187,5487,3182,5467,3167,5452,
3147,5447;
PU4693,1388;PD4793,1438;
PU4794,1433;PD4690,1381;
PU4691,1376;PD4796,1429;
PU4799,1424;PD4695,1372;
PU4702,1371;PD4802,1420;
PU4702,1371;PD4695,1372,4691,1376,4690,1381,4693,1388;
PU4645,1374;PD4634,1363;
PU4645,1339;PD4659,1353;
PU4680,1338;PD4669,1327;
PU4673,1327;PD4653,1333,4639,1347,4633,1367,4639,1387,4653,1402,4673,1407,
4693,1402,4699,1396;
PU4712,1371;PD4713,1367,4708,1347,4693,1333,4673,1327;
PU5687,4747;PD5688,4747;
PU5691,4742;PD5696,4753;
PU5598,4651;PD5596,4649;
PU5598,4644;PD5596,4653;
PU5674,4649;PD5670,4633,5662,4626;
PU2742,5100;PD2770,5144;
PU2774,5140;PD2742,5093;
PU2746,5089;PD2778,5137;
PU2782,5134;PD2750,5087;
PU2758,5089;PD2787,5133;
PU2758,5089;PD2750,5087,2746,5089,2742,5093,2742,5100;
PU;SP7;LA1,4,2,4;
PU;PW0.3;
PU2740,5057;PD2726,5061,2717,5073,2717,5088,2726,5100,2740,5105,2742,5104;
PU2761,5091;PD2763,5088,2763,5073,2754,5061,2740,5057;
PU;SP1;LA1,4,2,4;
PU;PW0.3;
PU8248,3879;PD8239,3871;
PU8242,3867;PD8252,3876;
PU8384,3984;PD8381,3982;
PU8257,3873;PD8246,3864;
PU8251,3863;PD8261,3871;
PU8381,3975;PD8388,3981;
PU8251,3863;PD8246,3864,8242,3867,8239,3871,8239,3872;
PU8226,3806;PD8219,3616;
PU8214,3617;PD8221,3808;
PU8216,3809;PD8208,3617;
PU8203,3617;PD8211,3809;
PU8206,3807;PD8198,3616;
PU8206,3807;PD8211,3809,8216,3809,8221,3808,8226,3806;
PU8189,3818;PD8204,3832;
PU8224,3817;PD8218,3811;
PU8209,3808;PD8198,3811,8183,3826,8183,3826;
PU8253,3863;PD8258,3846,8252,3826,8238,3811,8224,3808;
PU6516,5058;PD6516,5059;
PU6504,5113;PD6504,5115;
PU6510,5111;PD6511,5105;
PU6519,5068;PD6523,5054;
PU6527,5054;PD6520,5086;
PU6519,5092;PD6516,5107;
PU6530,5066;PD6532,5056;
PU6534,5060;PD6532,5056,6527,5054,6523,5054,6516,5058;
PU6513,4873;PD6532,4997;
PU6527,4998;PD6508,4870;
PU6502,4866;PD6522,4999;
PU6517,4997;PD6496,4862;
PU6517,4997;PD6522,4999,6527,4998,6532,4997,6533,4996;
PU6503,5039;PD6492,5028;
PU6504,5004;PD6518,5018;
PU6534,4999;PD6533,4998;
PU6517,4997;PD6512,4998,6498,5013,6492,5033,6493,5033;
PU5444,3439;PD5454,3428;
PU5444,3432;PD5443,3433;
PU;SP7;LA1,4,2,4;
PU;SP1;LA1,4,2,4;
PU;PW0.3;
PU7533,5119;PD7591,5085;
PU7591,5080;PD7525,5118;
PU7522,5114;PD7591,5074;
PU7591,5067;PD7520,5110;
PU7523,5103;PD7593,5061;
PU7523,5103;PD7520,5110,7522,5114,7525,5118,7533,5119;
PU7468,5110;PD7291,5091;
PU7313,5098;PD7469,5115;
PU7469,5120;PD7356,5108;
PU7333,5106;PD7319,5104;
PU7372,5115;PD7469,5125;
PU7466,5129;PD7380,5121;
PU7466,5129;PD7469,5125,7469,5120,7469,5115,7468,5110;
PU7477,5130;PD7471,5124;
PU7477,5096;PD7491,5110;
PU7512,5095;PD7501,5084;
PU7506,5084;PD7486,5089,7471,5104,7469,5112;
PU7467,5129;PD7471,5144,7479,5152;
PU7527,5157;PD7540,5144,7546,5124,7544,5118;
PU7530,5093;PD7526,5089,7506,5084;
PU3317,5494;PD3187,5481;
PU3187,5486;PD3317,5499;
PU3317,5504;PD3187,5491;
PU3186,5496;PD3316,5509;
PU3315,5514;PD3185,5501;
PU3315,5514;PD3316,5509,3317,5504,3317,5499,3317,5494;
PU;SP7;LA1,4,2,4;
PU;PW0.3;
PU3339,5483;PD3325,5487,3317,5498;
PU3317,5509;PD3317,5514,3325,5526,3339,5531,3353,5526,3362,5514,3362,5499,
3353,5487,3339,5483;
PU;SP1;LA1,4,2,4;
PU;PW0.3;
PU3765,1472;PD3846,1369;
PU3841,1367;PD3759,1472;
PU3755,1470;PD3837,1364;
PU3833,1361;PD3751,1466;
PU3750,1460;PD3829,1357;
PU3750,1460;PD3751,1466,3755,1470,3759,1472,3765,1472;
PU3727,1532;PD3725,1709;
PU3730,1708;PD3732,1530;
PU3737,1530;PD3736,1708;
PU3741,1708;PD3742,1530;
PU3747,1532;PD3746,1709;
PU3747,1532;PD3742,1530,3737,1530,3732,1530,3727,1532;
PU3709,1499;PD3698,1488;
PU3709,1464;PD3723,1478;
PU3744,1464;PD3733,1453;
PU3737,1452;PD3717,1458,3703,1472,3697,1492,3703,1512,3717,1527,3730,1530;
PU3744,1530;PD3757,1527,3772,1512,3777,1492,3772,1472,3770,1470;
PU3750,1456;PD3737,1452;
PU3624,3512;PD3688,3580;
PU3728,3623;PD3731,3625;
PU3696,3581;PD3625,3506;
PU3628,3503;PD3699,3577;
PU3701,3572;PD3632,3500;
PU3638,3499;PD3703,3567;
PU3638,3499;PD3632,3500,3628,3503,3625,3506,3624,3512;
PU3615,3441;PD3608,3319;
PU3603,3321;PD3610,3443;
PU3605,3443;PD3598,3322;
PU3593,3322;PD3600,3443;
PU3595,3442;PD3588,3320;
PU3595,3442;PD3600,3443,3605,3443,3610,3443,3615,3441;
PU3579,3487;PD3568,3476;
PU3579,3452;PD3593,3466;
PU3614,3451;PD3608,3446;
PU3598,3443;PD3587,3446,3573,3460,3567,3480,3571,3495;
PU3591,3516;PD3607,3520,3625,3516;
PU3642,3500;PD3647,3480,3642,3460,3627,3446,3613,3442;
PU5639,997;PD5745,1041;
PU5746,1036;PD5635,990;
PU5636,986;PD5748,1031;
PU5750,1026;PD5639,981;
PU5646,979;PD5753,1022;
PU5646,979;PD5639,981,5636,986,5635,990,5639,997;
PU5587,984;PD5577,973;
PU5588,949;PD5602,963;
PU5623,949;PD5612,938;
PU5616,937;PD5596,943,5582,957,5576,977,5582,997,5596,1012,5616,1017,
5636,1012,5645,1003;
PU5656,978;PD5656,977,5651,957,5636,943,5616,937;
PU;SP7;LA1,4,2,4;
PU;PW0.3;
PU5927,2982;PD5924,2986,5924,3001,5933,3013,5947,3017,5961,3013,5970,3001,
5970,3000;
PU;SP1;LA1,4,2,4;
PU;PW0.3;
PU6424,4653;PD6427,4658;
PU6430,4654;PD6426,4645;
PU6430,4643;PD6434,4649;
PU6437,4646;PD6434,4641;
PU6440,4643;PD6434,4641,6430,4643,6426,4645,6424,4653;
PU;SP7;LA1,4,2,4;
PU;PW0.3;
PU6425,4609;PD6411,4613,6402,4625,6402,4640,6411,4652,6424,4657;
PU6447,4638;PD6447,4625,6439,4613,6425,4609;
PU;SP1;LA1,4,2,4;
PU;PW0.3;
PU6696,5030;PD6606,5026;
PU6607,5031;PD6697,5035;
PU6697,5040;PD6608,5036;
PU6605,5041;PD6696,5045;
PU6695,5050;PD6616,5046;
PU6695,5050;PD6696,5045,6697,5040,6697,5035,6696,5030;
PU;SP7;LA1,4,2,4;
PU;PW0.3;
PU6719,5017;PD6705,5022,6697,5033;
PU6696,5047;PD6696,5048,6705,5060,6719,5065,6733,5060,6741,5048,6741,5034,
6733,5022,6719,5017;
PU;SP1;LA1,4,2,4;
PU;SP7;LA1,4,2,4;
PU;PW0.3;
PU8017,3206;PD8003,3211,7994,3223,7994,3238,8003,3250,8017,3254,8031,3250,
8040,3238,8040,3223,8031,3211,8017,3206;
PU;SP1;LA1,4,2,4;
PU;SP7;LA1,4,2,4;
PU;SP1;LA1,4,2,4;
PU;SP7;LA1,4,2,4;
PU;PW0.3;
PU3819,996;PD3804,1000,3796,1012,3796,1027,3804,1039,3819,1043,3833,1039,
3842,1027,3842,1012,3833,1000,3819,996;
PU;SP1;LA1,4,2,4;
PU;SP7;LA1,4,2,4;
PU;SP1;LA1,4,2,4;
PU;PW0.3;
PU3600,2201;PD3501,2187;
PU3502,2193;PD3604,2206;
PU3604,2211;PD3501,2198;
PU3500,2203;PD3603,2216;
PU3597,2220;PD3498,2208;
PU3597,2220;PD3603,2216,3604,2211,3604,2206,3600,2201;
PU3659,2237;PD3836,2306;
PU3837,2301;PD3658,2231;
PU3660,2226;PD3838,2296;
PU3841,2292;PD3662,2222;
PU3667,2218;PD3843,2287;
PU3667,2218;PD3662,2222,3660,2226,3658,2231,3659,2237;
PU3600,2221;PD3599,2219;
PU3601,2186;PD3615,2200;
PU3635,2185;PD3625,2175;
PU3629,2174;PD3609,2180,3594,2194,3594,2196;
PU3591,2222;PD3594,2234,3609,2249,3629,2254,3649,2249,3660,2237;
PU3668,2218;PD3669,2214,3663,2194,3649,2180,3629,2174;
PU4581,3875;PD4608,3901;
PU4676,3960;PD4582,3869;
PU4585,3865;PD4683,3959;
PU4690,3959;PD4589,3862;
PU4595,3861;PD4698,3960;
PU4595,3861;PD4589,3862,4585,3865,4582,3869,4581,3875;
PU4570,3804;PD4559,3604;
PU4554,3605;PD4565,3806;
PU4560,3807;PD4549,3605;
PU4544,3605;PD4556,3807;
PU4550,3801;PD4538,3605;
PU4555,3806;PD4556,3807,4560,3807,4565,3806,4570,3804;
PU4569,3815;PD4563,3809;
PU4598,3862;PD4603,3844,4597,3824,4583,3809,4568,3806;
PU6155,2989;PD6164,2994;
PU6097,2972;PD6001,2986;
PU5994,2992;PD6097,2977;
PU6097,2982;PD5977,2999;
PU6097,2982;PD6097,2977,6097,2972,6096,2968;
PU6106,2973;PD6100,2967;
PU6098,2977;PD6101,2987,6115,3001,6135,3007,6155,3001,6160,2997;
PU7546,5434;PD7518,5506;
PU7524,5506;PD7553,5430;
PU7558,5431;PD7529,5507;
PU7533,5509;PD7562,5434;
PU7564,5441;PD7539,5509;
PU7564,5441;PD7562,5434,7558,5431,7553,5430,7546,5434;
PU7566,5372;PD7537,5226;
PU7532,5226;PD7562,5374;
PU7557,5375;PD7526,5225;
PU7521,5225;PD7552,5376;
PU7547,5375;PD7516,5224;
PU7547,5375;PD7552,5376,7557,5375,7562,5374,7566,5372;
PU7536,5419;PD7525,5408;
PU7536,5384;PD7551,5398;
PU7571,5384;PD7562,5375;
PU7550,5376;PD7545,5378,7530,5392,7525,5412,7530,5432,7539,5441;
PU7565,5452;PD7585,5447,7599,5432,7605,5412,7599,5392,7585,5378,7565,5373;
PU;SP7;LA1,4,2,4;
PU;PW0.3;
PU3697,4395;PD3686,4399,3677,4411,3677,4425,3686,4437,3700,4442,3714,4437,
3722,4425,3722,4411,3721,4409;
PU;SP1;LA1,4,2,4;
PU;PW0.3;
PU4711,1075;PD4817,941;
PU4812,939;PD4704,1075;
PU4700,1072;PD4808,936;
PU4805,932;PD4697,1069;
PU4695,1063;PD4801,929;
PU4695,1063;PD4697,1069,4700,1072,4704,1075,4711,1075;
PU4670,1136;PD4664,1328;
PU4669,1327;PD4675,1134;
PU4680,1134;PD4674,1327;
PU4679,1328;PD4685,1135;
PU4689,1136;PD4684,1329;
PU4689,1136;PD4685,1135,4680,1134,4675,1134,4670,1136;
PU4652,1103;PD4641,1092;
PU4653,1069;PD4667,1083;
PU4687,1068;PD4676,1057;
PU4681,1057;PD4661,1062,4646,1077,4641,1097,4646,1117,4661,1131,4672,1135;
PU4688,1135;PD4701,1131,4715,1117,4720,1097,4715,1077,4713,1074;
PU4695,1061;PD4681,1057;
PU7164,5027;PD7198,5062;
PU7200,5056;PD7163,5020;
PU7166,5016;PD7202,5052;
PU7205,5047;PD7171,5013;
PU7178,5013;PD7208,5044;
PU7178,5013;PD7171,5013,7166,5016,7163,5020,7164,5027;
PU;SP7;LA1,4,2,4;
PU;PW0.3;
PU7158,4983;PD7144,4988,7135,5000,7135,5015,7144,5027,7158,5031,7165,5029;
PU7181,5014;PD7181,5000,7172,4988,7158,4983;
PU;SP1;LA1,4,2,4;
PU;PW0.3;
PU4010,2311;PD3915,2304;
PU3916,2309;PD4015,2317;
PU4015,2321;PD3916,2314;
PU3915,2319;PD4014,2326;
PU4008,2331;PD3914,2324;
PU4008,2331;PD4014,2326,4015,2321,4015,2317,4010,2311;
PU;SP7;LA1,4,2,4;
PU;PW0.3;
PU4028,2299;PD4013,2303,4008,2311;
PU4006,2332;PD4013,2342,4028,2346,4042,2342,4050,2330,4050,2315,4042,2303,
4028,2299;
PU;SP1;LA1,4,2,4;
PU;PW0.3;
PU4461,1828;PD4363,1838;
PU4365,1843;PD4466,1832;
PU4468,1837;PD4366,1848;
PU4366,1853;PD4467,1842;
PU4463,1847;PD4365,1859;
PU4463,1847;PD4467,1842,4468,1837,4466,1832,4461,1828;
PU4526,1855;PD4710,1912;
PU4710,1907;PD4524,1849;
PU4525,1844;PD4711,1902;
PU4713,1897;PD4527,1840;
PU4532,1836;PD4715,1892;
PU4532,1836;PD4527,1840,4525,1844,4524,1849,4526,1855;
PU4465,1806;PD4479,1820;
PU4500,1806;PD4489,1795;
PU4493,1795;PD4473,1800,4459,1815,4456,1826;
PU4458,1851;PD4459,1854,4473,1869,4493,1874,4513,1869,4527,1856;
PU4533,1835;PD4533,1834,4528,1815,4513,1800,4493,1795;
PU5607,826;PD5606,939;
PU5611,938;PD5612,824;
PU5617,824;PD5616,937;
PU5621,938;PD5621,824;
PU5626,826;PD5626,939;
PU5626,826;PD5621,824,5617,824,5612,824,5607,826;
PU;SP7;LA1,4,2,4;
PU;PW0.3;
PU5617,779;PD5602,783,5594,795,5594,810,5602,822,5609,824;
PU5624,824;PD5631,822,5639,810,5639,795,5631,783,5617,779;
PU;SP1;LA1,4,2,4;
PU;SP7;LA1,4,2,4;
PU;PW0.3;
PU6969,2545;PD6955,2550,6946,2562,6946,2577,6955,2588,6969,2593,6983,2588,
6991,2577,6991,2562,6983,2550,6969,2545;
PU;SP1;LA1,4,2,4;
PU;SP7;LA1,4,2,4;
PU;PW0.3;
PU7249,2129;PD7235,2133,7226,2145,7226,2160,7235,2172,7249,2176,7263,2172,
7272,2160,7272,2145,7263,2133,7249,2129;
PU;SP1;LA1,4,2,4;
PU;PW0.3;
PU7729,5420;PD7690,5415;
PU7619,5408;PD7604,5406;
PU7605,5411;PD7620,5413;
PU7691,5420;PD7729,5425;
PU7729,5430;PD7692,5426;
PU7621,5418;PD7604,5416;
PU7603,5421;PD7622,5423;
PU7693,5431;PD7728,5435;
PU7727,5439;PD7694,5436;
PU7623,5428;PD7602,5426;
PU7727,5439;PD7728,5435,7729,5430,7729,5425,7729,5420;
PU;SP7;LA1,4,2,4;
PU;PW0.3;
PU7751,5408;PD7737,5412,7730,5423;
PU7729,5435;PD7729,5439,7737,5451,7751,5456,7765,5451,7774,5439,7774,5425,
7765,5412,7751,5408;
PU;SP1;LA1,4,2,4;
PU;PW0.3;
PU5552,4263;PD5553,4265;
PU;SP2;LA1,4,2,4;
PU;SP1;LA1,4,2,4;
PU;PW0.3;
PU8140,3533;PD8171,3559;
PU8173,3555;PD8143,3528;
PU8146,3524;PD8176,3551;
PU8180,3547;PD8148,3520;
PU8150,3515;PD8184,3544;
PU8027,3373;PD8027,3252;
PU8022,3254;PD8022,3374;
PU8017,3375;PD8017,3254;
PU8012,3254;PD8013,3374;
PU8008,3371;PD8007,3252;
PU8011,3374;PD8013,3374,8017,3375,8022,3374,8027,3373;
PU8024,3383;PD8019,3378;
PU8056,3407;PD8052,3392,8037,3377,8025,3374;
PU4875,1923;PD4790,1909;
PU4790,1914;PD4879,1928;
PU4879,1933;PD4789,1919;
PU4788,1924;PD4878,1938;
PU4872,1942;PD4787,1929;
PU4872,1942;PD4878,1938,4879,1933,4879,1928,4875,1923;
PU;SP7;LA1,4,2,4;
PU;PW0.3;
PU4891,1911;PD4877,1916,4872,1921;
PU4868,1943;PD4877,1954,4891,1959,4904,1954,4913,1942,4913,1928,4904,1916,
4891,1911;
PU;SP1;LA1,4,2,4;
PU;SP7;LA1,4,2,4;
PU;SP1;LA1,4,2,4;
PU;SP7;LA1,4,2,4;
PU;PW0.3;
PU4599,4766;PD4585,4771,4576,4782,4576,4797,4585,4809,4599,4814,4613,4809,
4622,4797,4622,4782,4613,4771,4599,4766;
PU;SP1;LA1,4,2,4;
PU;PW0.3;
PU6159,2682;PD6154,2677;
PU6160,2648;PD6167,2655;
PU6162,2647;PD6158,2652;
PU6150,2683;PD6153,2696,6168,2710,6169,2711;
PU4387,4398;PD4382,4398;
PU4384,4403;PD4385,4403;
PU4476,4366;PD4490,4380;
PU4511,4365;PD4500,4355;
PU4504,4354;PD4485,4360,4473,4371;
PU4527,4362;PD4524,4360,4504,4354;
PU7171,2575;PD7270,2634;
PU7272,2629;PD7168,2568;
PU7169,2564;PD7274,2625;
PU7277,2620;PD7173,2560;
PU7180,2559;PD7280,2617;
PU7180,2559;PD7173,2560,7169,2564,7168,2568,7171,2575;
PU7114,2547;PD6990,2557;
PU6992,2562;PD7115,2552;
PU7116,2557;PD6992,2567;
PU6992,2572;PD7116,2562;
PU7115,2567;PD6991,2577;
PU7115,2567;PD7116,2562,7116,2557,7115,2552,7114,2547;
PU7125,2561;PD7116,2553;
PU7125,2526;PD7139,2540;
PU7160,2526;PD7149,2515;
PU7153,2515;PD7134,2520,7119,2535,7115,2550;
PU7116,2564;PD7119,2574,7134,2589,7153,2594,7173,2589,7177,2585;
PU7191,2560;PD7193,2554,7188,2535,7173,2520,7153,2515;
PU;SP2;LA1,4,2,4;
PU;PW0.4;
PU7276,4028;PD7277,4028;
PU;PW0.3;
PU7262,3992;PD7257,3994,7242,4008,7237,4028,7242,4048,7257,4063,7276,4068,
7296,4063,7304,4055;
PU;SP1;LA1,4,2,4;
PU;PW0.3;
PU5462,1449;PD5565,1501;
PU5566,1496;PD5459,1442;
PU5460,1438;PD5568,1491;
PU5570,1487;PD5463,1434;
PU5470,1432;PD5574,1483;
PU5470,1432;PD5463,1434,5460,1438,5459,1442,5462,1449;
PU5412,1434;PD5401,1423;
PU5413,1400;PD5427,1414;
PU5448,1399;PD5437,1388;
PU5441,1388;PD5421,1393,5407,1408,5401,1428,5407,1447,5421,1462,5441,1467,
5461,1462,5467,1456;
PU5480,1432;PD5481,1428,5475,1408,5461,1393,5441,1388;
PU3114,5110;PD3087,5159;
PU3092,5161;PD3110,5128;
PU3115,5119;PD3115,5118;
PU;SP7;LA1,4,2,4;
PU;PW0.3;
PU3135,5058;PD3128,5061,3119,5072,3119,5081;
PU;SP1;LA1,4,2,4;
PU;PW0.3;
PU4859,4304;PD4797,4294;
PU4797,4300;PD4848,4307;
PU4841,4311;PD4797,4305;
PU4815,4312;PD4835,4315;
PU4831,4320;PD4823,4318;
PU;SP7;LA1,4,2,4;
PU;PW0.3;
PU4906,4296;PD4892,4301,4887,4307;
PU4915,4341;PD4920,4339,4929,4327,4929,4313,4920,4301,4906,4296;
PU;SP1;LA1,4,2,4;
PU;SP7;LA1,4,2,4;
PU;PW0.3;
PU8084,4332;PD8079,4340,8079,4343;
PU8117,4330;PD8116,4327,8107,4325;
PU;SP1;LA1,4,2,4;
PU;PW0.3;
PU4412,3422;PD4476,3491;
PU4482,3490;PD4416,3419;
PU4422,3419;PD4489,3490;
PU4422,3419;PD4416,3419,4412,3422,4410,3424;
PU;SP2;LA1,4,2,4;
PU;PW0.4;
PU4391,3400;PD4392,3400;
PU;PW0.3;
PU4391,3360;PD4387,3362;
PU4425,3420;PD4430,3400,4425,3380,4411,3366,4391,3360;
PU;SP1;LA1,4,2,4;
PU;PW0.3;
PU5306,4759;PD5261,4762;
PU5263,4767;PD5307,4763;
PU5309,4768;PD5264,4772;
PU5264,4777;PD5312,4773;
PU5314,4778;PD5262,4783;
PU5419,4756;PD5573,4691;
PU5574,4685;PD5414,4753;
PU5412,4748;PD5577,4678;
PU5580,4672;PD5411,4744;
PU5411,4738;PD5585,4664;
PU5411,4738;PD5411,4744,5412,4748,5414,4753,5419,4756;
PU5388,4733;PD5377,4722;
PU5381,4722;PD5361,4727,5361,4728;
PU5421,4759;PD5420,4756;
PU5412,4737;PD5401,4727,5381,4722;
PU;SP7;LA1,4,2,4;
PU;PW0.3;
PU5127,3068;PD5139,3064,5148,3051,5148,3037,5142,3029;
PU;SP1;LA1,4,2,4;
PU;SP7;LA1,4,2,4;
PU;SP1;LA1,4,2,4;
PU;PW0.3;
PU5751,4628;PD5672,4638;
PU5674,4643;PD5757,4632;
PU5759,4636;PD5675,4648;
PU5679,4653;PD5754,4642;
PU5746,4648;PD5684,4657;
PU5759,4639;PD5759,4636,5757,4632,5751,4628;
PU;SP7;LA1,4,2,4;
PU;PW0.3;
PU5770,4611;PD5756,4615,5748,4626;
PU5793,4637;PD5793,4628,5784,4615,5770,4611;
PU;SP1;LA1,4,2,4;
PU;PW0.3;
PU3677,4015;PD3710,3989;
PU3760,3951;PD3765,3948;
PU3761,3944;PD3754,3950;
PU3702,3990;PD3670,4014;
PU3666,4011;PD3692,3991;
PU3752,3945;PD3757,3940;
PU3755,3936;PD3753,3937;
PU3684,3991;PD3664,4007;
PU3665,4000;PD3678,3990;
PU3665,4000;PD3664,4007,3666,4011,3670,4014,3677,4015;
PU3621,4031;PD3611,4021;
PU3635,4010;PD3636,4010;
PU3656,3996;PD3655,3995;
PU3611,4021;PD3610,4024,3615,4044,3629,4059,3649,4064,3669,4059,3684,4044,
3689,4024,3686,4013;
PU3670,3991;PD3669,3990,3663,3988;
PU4537,1534;PD4655,1403;
PU4651,1400;PD4531,1534;
PU4527,1531;PD4647,1397;
PU4643,1393;PD4524,1527;
PU4523,1521;PD4640,1389;
PU4523,1521;PD4524,1527,4527,1531,4531,1534,4537,1534;
PU4495,1592;PD4485,1795;
PU4490,1795;PD4500,1590;
PU4504,1590;PD4495,1795;
PU4500,1795;PD4509,1591;
PU4514,1593;PD4505,1796;
PU4514,1593;PD4509,1591,4504,1590,4500,1590,4495,1592;
PU4478,1561;PD4467,1550;
PU4478,1526;PD4492,1540;
PU4513,1525;PD4502,1515;
PU4506,1514;PD4487,1519,4472,1534,4467,1554,4472,1574,4487,1589,4496,1591;
PU4513,1592;PD4526,1589,4541,1574,4546,1554,4541,1534,4540,1534;
PU4523,1519;PD4506,1514;
PU3100,5518;PD3114,5509;
PU3111,5505;PD3080,5526;
PU3084,5518;PD3109,5500;
PU3084,5518;PD3080,5526,3082,5529;
PU;SP7;LA1,4,2,4;
PU;PW0.3;
PU3079,5509;PD3065,5513,3057,5525,3057,5540,3064,5550;
PU3088,5511;PD3079,5509;
PU;SP1;LA1,4,2,4;
PU;PW0.3;
PU3760,981;PD3796,1013;
PU3798,1008;PD3759,973;
PU3761,969;PD3801,1004;
PU3804,1000;PD3765,966;
PU3772,966;PD3809,998;
PU3772,966;PD3765,966,3761,969,3759,973,3760,981;
PU;SP2;LA1,4,2,4;
PU;PW0.4;
PU3746,956;PD3747,956;
PU;PW0.3;
PU3746,916;PD3726,922,3712,936,3706,956,3712,976,3726,991,3746,996,3764,991;
PU3782,969;PD3786,956,3780,936,3766,922,3746,916;
PU;SP1;LA1,4,2,4;
PU;PW0.3;
PU5482,1148;PD5599,1013;
PU5594,1011;PD5476,1147;
PU5472,1145;PD5590,1008;
PU5587,1004;PD5469,1141;
PU5468,1135;PD5583,1000;
PU5468,1135;PD5469,1141,5472,1145,5476,1147,5482,1148;
PU5440,1207;PD5433,1389;
PU5438,1388;PD5445,1205;
PU5450,1205;PD5443,1388;
PU5448,1388;PD5455,1206;
PU5460,1208;PD5453,1390;
PU5460,1208;PD5455,1206,5450,1205,5445,1205,5440,1207;
PU5423,1175;PD5412,1164;
PU5424,1140;PD5438,1155;
PU5458,1140;PD5448,1129;
PU5452,1129;PD5432,1134,5418,1149,5412,1168,5418,1188,5432,1203,5443,1206;
PU5458,1207;PD5472,1203,5486,1188,5491,1168,5486,1149,5485,1147;
PU5468,1133;PD5452,1129;
PU;SP2;LA1,4,2,4;
PU;PW0.4;
PU7176,1318;PD7177,1318;
PU;PW0.3;
PU7176,1278;PD7156,1283,7142,1298,7137,1318,7142,1337,7156,1352,7176,1357,
7196,1352,7211,1337,7216,1318,7211,1298,7196,1283,7176,1278;
PU;SP1;LA1,4,2,4;
PU;PW0.3;
PU7520,5019;PD7505,5084;
PU7510,5084;PD7526,5015;
PU7531,5015;PD7515,5085;
PU7520,5086;PD7536,5017;
PU7539,5024;PD7524,5089;
PU7539,5024;PD7536,5017,7531,5015,7526,5015,7520,5019;
PU;SP7;LA1,4,2,4;
PU;PW0.3;
PU7533,4983;PD7519,4988,7510,5000,7510,5014,7517,5023;
PU7540,5028;PD7547,5026,7556,5014,7556,5000,7547,4988,7533,4983;
PU;SP1;LA1,4,2,4;
PU;PW0.3;
PU6408,2635;PD6275,2654;
PU6270,2659;PD6411,2639;
PU6412,2644;PD6265,2665;
PU6257,2671;PD6412,2649;
PU6411,2654;PD6244,2678;
PU6411,2654;PD6412,2649,6412,2644,6411,2639,6408,2635;
PU;SP2;LA1,4,2,4;
PU;PW0.4;
PU6448,2639;PD6449,2639;
PU;PW0.3;
PU6412,2624;PD6409,2636;
PU6412,2653;PD6414,2659,6428,2674,6448,2679,6468,2674,6482,2659,6486,2643;
PU;SP1;LA1,4,2,4;
PU;PW0.3;
PU6256,1773;PD6292,1665;
PU6333,6678;PD6374,6839;
PU6333,6678;PD6310,5221;
PU6309,5153;PD6293,4111;
PU6290,3930;PD6276,3034;
PU6275,2929;PD6271,2698;
PU6269,2573;PD6265,2296;
PU6263,2206;PD6256,1773;
PU;SP7;LA1,4,2,4;
PU;PW0.3;
PU3262,1867;PD3248,1872,3239,1884,3239,1899,3248,1911,3262,1915,3276,1911,
3285,1899,3285,1884,3276,1872,3262,1867;
PU;SP1;LA1,4,2,4;
PU;SP2;LA1,4,2,4;
PU;PW0.4;
PU6131,5097;PD6132,5097;
PU;PW0.3;
PU6131,5057;PD6120,5060;
PU6168,5106;PD6170,5097,6165,5077,6151,5063,6131,5057;
PU;SP1;LA1,4,2,4;
PU;SP7;LA1,4,2,4;
PU;PW0.3;
PU5065,2584;PD5066,2584;
PU;SP1;LA1,4,2,4;
PU;SP2;LA1,4,2,4;
PU;SP1;LA1,4,2,4;
PU;PW0.3;
PU7051,3603;PD7040,3592;
PU7052,3568;PD7065,3583;
PU7086,3568;PD7075,3557;
PU7077,3558;PD7060,3562,7045,3577,7040,3597,7045,3616,7060,3631,7079,3636,
7099,3631,7106,3624;
PU3683,1928;PD3732,1788;
PU3727,1787;PD3677,1931;
PU3673,1930;PD3722,1786;
PU3717,1784;PD3668,1928;
PU3665,1922;PD3713,1781;
PU3665,1922;PD3668,1928,3673,1930,3677,1931,3683,1928;
PU3650,1987;PD3624,2175;
PU3629,2174;PD3655,1985;
PU3660,1985;PD3634,2175;
PU3639,2175;PD3665,1986;
PU3669,1990;PD3644,2177;
PU3669,1990;PD3665,1986,3660,1985,3655,1985,3650,1987;
PU3636,1960;PD3626,1949;
PU3637,1925;PD3651,1939;
PU3665,1918;PD3661,1914;
PU3664,1914;PD3645,1919,3631,1933,3625,1953,3631,1973,3645,1987,3649,1989;
PU3670,1991;PD3685,1987,3699,1973,3705,1953,3699,1933,3689,1923;
PU3598,2336;PD3626,2254;
PU3621,2253;PD3592,2339;
PU3587,2339;PD3616,2252;
PU3611,2250;PD3583,2336;
PU3580,2330;PD3607,2247;
PU3580,2330;PD3583,2336,3587,2339,3592,2339,3598,2336;
PU;SP7;LA1,4,2,4;
PU;PW0.3;
PU3579,2328;PD3569,2331,3561,2343,3561,2357,3569,2369,3583,2374,3597,2369,
3606,2357,3606,2343,3600,2334;
PU;SP1;LA1,4,2,4;
PU;SP7;LA1,4,2,4;
PU;SP1;LA1,4,2,4;
PU;PW0.3;
PU8063,3948;PD8079,3938;
PU8141,3902;PD8157,3893;
PU8152,3890;PD8137,3899;
PU8075,3935;PD8056,3946;
PU8053,3942;PD8071,3932;
PU8133,3895;PD8149,3886;
PU8144,3883;PD8129,3892;
PU8067,3928;PD8051,3938;
PU8053,3931;PD8063,3925;
PU8125,3888;PD8140,3880;
PU8053,3931;PD8051,3938,8053,3942,8056,3946,8063,3948;
PU8003,3961;PD7992,3950;
PU8004,3927;PD8018,3940;
PU8038,3926;PD8027,3915;
PU8032,3915;PD8012,3920,7998,3935,7992,3955,7998,3974,8012,3989,8032,3994,
8052,3989,8066,3974,8071,3955,8069,3947;
PU8057,3925;PD8052,3920,8032,3915;
PU;SP7;LA1,4,2,4;
PU;PW0.3;
PU6792,2143;PD6778,2148,6769,2160,6769,2174,6778,2186,6792,2191,6806,2186,
6815,2174,6815,2160,6806,2148,6792,2143;
PU;SP1;LA1,4,2,4;
PU;PW0.3;
PU6178,3026;PD6169,3008;
PU6158,2999;PD6177,3034;
PU6178,3045;PD6154,3002;
PU6150,3004;PD6184,3067;
PU6178,3064;PD6145,3006;
PU6178,3064;PD6184,3067,6188,3066;
PU;SP7;LA1,4,2,4;
PU;PW0.3;
PU6174,3062;PD6171,3066,6171,3081,6179,3093,6193,3097,6207,3093,6214,3084;
PU;SP1;LA1,4,2,4;
PU;PW0.3;
PU6296,3923;PD6315,3907;
PU6334,3891;PD6353,3876;
PU6372,3861;PD6391,3845;
PU6410,3829;PD6429,3814;
PU;SP7;LA1,4,2,4;
PU;PW0.3;
PU6244,3941;PD6230,3946,6221,3958,6221,3972,6229,3983;
PU6245,3942;PD6244,3941;
PU;SP1;LA1,4,2,4;
PU;PW0.3;
PU3681,4382;PD3685,4399;
PU3690,4397;PD3686,4380;
PU3693,4391;PD3694,4395;
PU3681,4270;PD3663,4062;
PU3658,4063;PD3676,4273;
PU3671,4273;PD3653,4064;
PU3648,4064;PD3666,4273;
PU3661,4272;PD3643,4063;
PU3661,4272;PD3666,4273,3671,4273,3676,4273,3681,4270;
PU3646,4316;PD3635,4305;
PU3646,4281;PD3660,4295;
PU3681,4281;PD3675,4275;
PU3663,4273;PD3655,4275,3640,4290,3635,4309,3636,4315;
PU3712,4318;PD3714,4309,3709,4290,3694,4275,3680,4271;
PU7477,5461;PD7533,5437;
PU7531,5433;PD7469,5459;
PU7467,5455;PD7528,5428;
PU7526,5424;PD7466,5450;
PU7469,5443;PD7525,5419;
PU7469,5443;PD7466,5450,7467,5455,7469,5459,7477,5461;
PU;SP7;LA1,4,2,4;
PU;PW0.3;
PU7460,5434;PD7446,5439,7437,5451,7437,5465,7446,5477,7460,5482,7474,5477,
7483,5465,7483,5461;
PU7474,5439;PD7460,5434;
PU;SP1;LA1,4,2,4;
PU;PW0.3;
PU7204,2260;PD7248,2176;
PU7243,2175;PD7197,2262;
PU7192,2261;PD7238,2174;
PU7234,2171;PD7188,2258;
PU7187,2251;PD7230,2167;
PU7187,2251;PD7188,2258,7192,2261,7197,2262,7204,2260;
PU7168,2317;PD7147,2515;
PU7152,2515;PD7173,2315;
PU7178,2315;PD7157,2515;
PU7162,2515;PD7183,2316;
PU7187,2319;PD7167,2517;
PU7187,2319;PD7183,2316,7178,2315,7173,2315,7168,2317;
PU7153,2288;PD7142,2277;
PU7154,2253;PD7168,2267;
PU7187,2251;PD7178,2242;
PU7182,2242;PD7162,2247,7147,2262,7142,2281,7147,2301,7162,2316,7168,2317;
PU7188,2319;PD7201,2316,7216,2301,7221,2281,7216,2262,7210,2256;
PU7187,2243;PD7182,2242;
PU;SP7;LA1,4,2,4;
PU;PW0.3;
PU4152,4756;PD4137,4760,4129,4772,4129,4787,4136,4796;
PU4162,4800;PD4165,4799,4171,4790;
PU4174,4786;PD4174,4775;
PU4171,4768;PD4165,4760,4152,4756;
PU;SP1;LA1,4,2,4;
PU;PW0.3;
PU3494,3576;PD3530,3550;
PU3527,3546;PD3487,3576;
PU3483,3573;PD3524,3543;
PU3520,3539;PD3481,3568;
PU3482,3561;PD3519,3533;
PU3482,3561;PD3481,3568,3483,3573,3487,3576,3494,3576;
PU3438,3592;PD3427,3581;
PU3438,3557;PD3452,3571;
PU3473,3557;PD3462,3546;
PU3466,3545;PD3447,3551,3432,3565,3427,3585,3432,3605,3447,3619,3466,3625,
3486,3619,3500,3605,3506,3585,3503,3575;
PU3487,3552;PD3486,3551,3466,3545;
PU4477,1942;PD4494,1874;
PU4489,1874;PD4471,1947;
PU4467,1947;PD4484,1873;
PU4479,1872;PD4462,1944;
PU4459,1938;PD4475,1870;
PU4459,1938;PD4462,1944,4467,1947,4471,1947,4477,1942;
PU;SP7;LA1,4,2,4;
PU;PW0.3;
PU4458,1933;PD4451,1935,4442,1947,4442,1962,4451,1974,4465,1978,4479,1974,
4487,1962,4487,1947,4480,1938;
PU;SP1;LA1,4,2,4;
PU;PW0.3;
PU3610,1434;PD3698,1483;
PU3700,1478;PD3607,1427;
PU3609,1422;PD3702,1473;
PU3705,1469;PD3612,1419;
PU3619,1417;PD3708,1465;
PU3619,1417;PD3612,1419,3609,1422,3607,1427,3610,1434;
PU3564,1420;PD3553,1409;
PU3564,1385;PD3578,1399;
PU3599,1385;PD3588,1374;
PU3592,1374;PD3573,1379,3558,1393,3553,1413,3558,1433,3573,1447,3592,1453,
3612,1447,3617,1443;
PU3631,1418;PD3632,1413,3627,1393,3612,1379,3592,1374;
PU4564,4733;PD4581,4774;
PU4585,4770;PD4569,4732;
PU4574,4731;PD4590,4768;
PU4595,4767;PD4578,4729;
PU4582,4726;PD4600,4766;
PU4547,4623;PD4521,4437;
PU4516,4439;PD4543,4626;
PU4538,4628;PD4511,4437;
PU4507,4447;PD4533,4628;
PU4528,4625;PD4503,4457;
PU4528,4625;PD4533,4628,4538,4628,4543,4626,4547,4623;
PU4515,4632;PD4529,4646;
PU4549,4631;PD4545,4626;
PU4527,4624;PD4523,4625,4509,4640;
PU4508,4642;PD4507,4648;
PU4580,4670;PD4582,4660,4577,4640,4563,4625,4548,4621;
PU7189,3963;PD7241,4010;
PU7244,4005;PD7194,3960;
PU7198,3957;PD7247,4002;
PU7251,3998;PD7203,3954;
PU7207,3952;PD7255,3995;
PU7101,3823;PD7091,3634;
PU7087,3635;PD7096,3824;
PU7091,3825;PD7082,3636;
PU7077,3636;PD7087,3825;
PU7082,3824;PD7072,3635;
PU7082,3824;PD7087,3825,7091,3825,7096,3824,7101,3823;
PU7065,3869;PD7054,3858;
PU7066,3834;PD7080,3848;
PU7100,3833;PD7094,3827;
PU7084,3825;PD7074,3828,7059,3842,7054,3862,7059,3882,7071,3893;
PU7120,3834;PD7113,3828,7099,3824;
PU5306,1593;PD5423,1463;
PU5418,1460;PD5301,1592;
PU5297,1589;PD5415,1457;
PU5411,1454;PD5294,1586;
PU5292,1580;PD5408,1450;
PU5292,1580;PD5294,1586,5297,1589,5301,1592,5306,1593;
PU;SP2;LA1,4,2,4;
PU;PW0.4;
PU5276,1613;PD5277,1613;
PU;PW0.3;
PU5276,1574;PD5256,1579,5242,1593,5236,1613,5242,1633,5256,1647,5276,1653,
5295,1647,5310,1633,5315,1613,5310,1593,5309,1592;
PU5292,1578;PD5276,1574;
PU;SP1;LA1,4,2,4;
PU;PW0.3;
PU5462,5055;PD5463,5054,5468,5034,5463,5014,5448,5000,5435,4996;
PU4336,3478;PD4352,3460;
PU4348,3456;PD4329,3478;
PU4325,3476;PD4346,3451;
PU4346,3445;PD4322,3472;
PU4321,3465;PD4339,3445;
PU4321,3465;PD4322,3472,4325,3476,4329,3478,4336,3478;
PU;SP7;LA1,4,2,4;
PU;PW0.3;
PU4318,3461;PD4304,3465,4296,3476;
PU4295,3479;PD4295,3491,4304,3503,4318,3508,4332,3503,4340,3491,4340,3477,
4340,3476;
PU4322,3462;PD4318,3461;
PU;SP1;LA1,4,2,4;
PU;PW0.3;
PU6416,5119;PD6434,5107;
PU6431,5104;PD6409,5118;
PU6405,5115;PD6429,5100;
PU6427,5095;PD6404,5110;
PU6406,5103;PD6425,5090;
PU6406,5103;PD6404,5110,6405,5115,6409,5118,6416,5119;
PU6354,5111;PD6170,5091;
PU6170,5096;PD6355,5116;
PU6355,5121;PD6170,5101;
PU6169,5106;PD6354,5125;
PU6352,5130;PD6190,5113;
PU6352,5130;PD6354,5125,6355,5121,6355,5116,6354,5111;
PU6362,5131;PD6356,5125;
PU6363,5096;PD6377,5110;
PU6398,5096;PD6387,5085;
PU6391,5085;PD6371,5090,6357,5105,6354,5112;
PU6353,5129;PD6357,5144,6371,5159,6374,5159;
PU6429,5121;PD6428,5117;
PU6413,5093;PD6411,5090,6391,5085;
PU7187,2664;PD7171,2590;
PU7166,2592;PD7183,2671;
PU7179,2673;PD7162,2593;
PU7157,2594;PD7174,2673;
PU7168,2668;PD7152,2594;
PU7168,2668;PD7174,2673,7179,2673,7183,2671,7187,2664;
PU;SP7;LA1,4,2,4;
PU;PW0.3;
PU7166,2665;PD7159,2675,7159,2690,7167,2702,7181,2706,7195,2702,7203,2690,
7203,2675,7195,2663,7188,2661;
PU;SP1;LA1,4,2,4;
PU;SP7;LA1,4,2,4;
PU;PW0.3;
PU7653,4326;PD7640,4330,7631,4342,7631,4357,7640,4369,7653,4373,7667,4369,
7676,4357,7676,4342,7667,4330,7653,4326;
PU;SP1;LA1,4,2,4;
PU;PW0.3;
PU4546,1048;PD4641,1090;
PU4642,1085;PD4543,1041;
PU4544,1036;PD4644,1081;
PU4646,1076;PD4547,1032;
PU4554,1030;PD4649,1072;
PU4554,1030;PD4547,1032,4544,1036,4543,1041,4546,1048;
PU4497,1035;PD4486,1024;
PU4497,1000;PD4512,1014;
PU4532,1000;PD4522,989;
PU4525,989;PD4506,994,4491,1008,4486,1028,4491,1048,4506,1062,4525,1068,
4545,1062,4552,1055;
PU4564,1030;PD4565,1028,4559,1008,4545,994,4525,989;
PU;SP2;LA1,4,2,4;
PU;PW0.4;
PU7035,1727;PD7036,1727;
PU;PW0.3;
PU7035,1688;PD7016,1693,7001,1707,6996,1727,7001,1747,7016,1761,7035,1767,
7055,1761,7069,1747,7075,1727,7069,1707,7055,1693,7035,1688;
PU;SP1;LA1,4,2,4;
PU;PW0.3;
PU4440,3944;PD4485,3912;
PU4471,3915;PD4432,3943;
PU4432,3943;PD4432,3943,4440,3944;
PU4407,3990;PD4412,3991,4432,3986,4446,3972,4452,3952,4449,3942;
PU;SP7;LA1,4,2,4;
PU;PW0.3;
PU4830,3025;PD4830,3027,4838,3039,4852,3044,4866,3039,4875,3027,4875,3012,
4870,3006;
PU;SP1;LA1,4,2,4;
PU;PW0.3;
PU5349,4715;PD5351,4720;
PU5360,4727;PD5352,4710;
PU5355,4704;PD5365,4725;
PU5369,4724;PD5357,4697;
PU;PW0.4;
PU5340,4650;PD5341,4650;
PU;PW0.3;
PU5358,4687;PD5374,4722;
PU5340,4650;PD5341,4650;
PU;SP7;LA1,4,2,4;
PU;PW0.3;
PU5324,4615;PD5311,4620,5302,4632,5302,4640;
PU5343,4652;PD5347,4646,5347,4632,5338,4620,5324,4615;
PU;SP1;LA1,4,2,4;
PU;PW0.3;
PU5592,5032;PD5468,5026;
PU5468,5031;PD5593,5037;
PU5593,5042;PD5468,5036;
PU5468,5041;PD5593,5046;
PU5592,5051;PD5467,5045;
PU5592,5051;PD5593,5046,5593,5042,5593,5037,5592,5032;
PU;SP7;LA1,4,2,4;
PU;PW0.3;
PU5615,5019;PD5601,5023,5593,5034;
PU5593,5049;PD5593,5050,5601,5062,5611,5065;
PU5619,5065;PD5629,5062,5638,5050,5638,5035,5629,5023,5615,5019;
PU;SP1;LA1,4,2,4;
PU;SP7;LA1,4,2,4;
PU;PW0.3;
PU6898,3230;PD6883,3235,6875,3246,6875,3261,6883,3273,6898,3277,6911,3273,
6920,3261,6920,3246,6911,3235,6898,3230;
PU;SP1;LA1,4,2,4;
PU;SP7;LA1,4,2,4;
PU;SP1;LA1,4,2,4;
PU;PW0.3;
PU8044,4266;PD8048,4273;
PU8053,4272;PD8045,4259;
PU8049,4255;PD8057,4270;
PU8062,4268;PD8054,4254;
PU8061,4257;PD8067,4267;
PU8061,4257;PD8054,4254,8049,4255,8045,4259,8044,4266;
PU8048,4201;PD8043,3992;
PU8038,3994;PD8044,4203;
PU8039,4203;PD8033,3994;
PU8028,3994;PD8034,4203;
PU8029,4201;PD8023,3993;
PU8029,4201;PD8034,4203,8039,4203,8044,4203,8048,4201;
PU8011,4246;PD8000,4235;
PU8012,4211;PD8026,4225;
PU8047,4211;PD8042,4206;
PU8031,4202;PD8020,4205,8006,4219,8000,4239,8006,4259,8020,4273,8036,4278;
PU8070,4263;PD8074,4259,8079,4239,8074,4219,8060,4205,8047,4202;
PU;SP7;LA1,4,2,4;
PU;PW0.3;
PU5405,2578;PD5405,2588,5414,2600,5428,2605,5442,2600,5450,2588,5450,2574,
5442,2562,5439,2561;
PU;SP1;LA1,4,2,4;
PU;PW0.3;
PU7861,3511;PD7887,3496;
PU7979,3445;PD7984,3442;
PU7980,3439;PD7973,3443;
PU7887,3491;PD7854,3509;
PU7851,3505;PD7883,3487;
PU7966,3441;PD7976,3435;
PU7972,3431;PD7958,3440;
PU7879,3484;PD7850,3501;
PU7852,3494;PD7876,3481;
PU7948,3439;PD7968,3428;
PU7852,3494;PD7850,3501,7851,3505,7854,3509,7861,3511;
PU7802,3524;PD7791,3513;
PU7802,3489;PD7816,3503;
PU7837,3489;PD7826,3478;
PU7830,3478;PD7811,3483,7796,3497,7791,3517,7796,3537,7811,3551,7830,3556,
7850,3551,7864,3537,7870,3517,7868,3511;
PU7856,3488;PD7850,3483,7830,3478;
PU3503,3891;PD3581,3969;
PU3583,3965;PD3504,3885;
PU3507,3881;PD3587,3962;
PU3591,3959;PD3511,3878;
PU3517,3878;PD3595,3955;
PU3517,3878;PD3511,3878,3507,3881,3504,3885,3503,3891;
PU3493,3821;PD3479,3622;
PU3474,3624;PD3488,3823;
PU3483,3823;PD3469,3625;
PU3464,3625;PD3478,3823;
PU3474,3822;PD3459,3624;
PU3474,3822;PD3478,3823,3483,3823,3488,3823,3493,3821;
PU3457,3867;PD3447,3856;
PU3458,3832;PD3472,3846;
PU3493,3831;PD3486,3825;
PU3476,3823;PD3466,3826,3452,3840,3447,3860,3452,3880,3466,3894,3486,3899,
3504,3894;
PU3520,3878;PD3525,3860,3520,3840,3506,3826,3491,3822;
PU4959,2995;PD4872,3007;
PU4875,3012;PD4964,2999;
PU4969,3003;PD4876,3017;
PU4876,3022;PD4974,3007;
PU4982,3012;PD4875,3027;
PU5009,3017;PD5011,3019;
PU6432,5430;PD6400,5498;
PU6405,5499;PD6439,5426;
PU6443,5427;PD6410,5500;
PU6415,5501;PD6447,5430;
PU6449,5437;PD6420,5503;
PU6449,5437;PD6447,5430,6443,5427,6439,5426,6432,5430;
PU6434,5373;PD6410,5260;
PU6434,5373;PD6436,5373;
PU6423,5416;PD6413,5405;
PU6424,5381;PD6438,5395;
PU6436,5374;PD6432,5375,6418,5390,6412,5409,6418,5429,6425,5436;
PU6449,5448;PD6452,5449,6453,5448;
PU3632,1124;PD3731,993;
PU3727,991;PD3626,1124;
PU3622,1122;PD3722,988;
PU3718,985;PD3618,1118;
PU3616,1112;PD3715,981;
PU3616,1112;PD3618,1118,3622,1122,3626,1124,3632,1124;
PU3592,1184;PD3584,1375;
PU3589,1374;PD3597,1183;
PU3601,1183;PD3594,1374;
PU3599,1374;PD3606,1183;
PU3611,1185;PD3604,1375;
PU3611,1185;PD3606,1183,3601,1183,3597,1183,3592,1184;
PU3575,1153;PD3564,1142;
PU3575,1118;PD3589,1132;
PU3610,1118;PD3599,1107;
PU3603,1107;PD3583,1112,3569,1127,3563,1146,3569,1166,3583,1180,3594,1183;
PU3609,1184;PD3623,1180,3637,1166,3642,1146,3637,1127,3634,1123;
PU3616,1110;PD3603,1107;
PU6055,5028;PD6059,5032;
PU6064,5031;PD6055,5021;
PU6058,5018;PD6069,5030;
PU6076,5030;PD6062,5015;
PU6069,5015;PD6083,5030;
PU6069,5015;PD6062,5015,6058,5018,6055,5021,6055,5028;
PU;SP7;LA1,4,2,4;
PU;PW0.3;
PU6050,4985;PD6036,4990,6028,5002,6028,5016,6036,5028,6050,5033,6056,5031;
PU6073,5017;PD6073,5016,6073,5002,6064,4990,6050,4985;
PU;SP1;LA1,4,2,4;
PU;PW0.3;
PU3386,1869;PD3283,1879;
PU3285,1884;PD3391,1873;
PU3392,1877;PD3286,1889;
PU3286,1894;PD3392,1882;
PU3388,1887;PD3285,1899;
PU3388,1887;PD3392,1882,3392,1877,3391,1873,3386,1869;
PU3450,1895;PD3625,1951;
PU3626,1946;PD3449,1889;
PU3449,1884;PD3627,1941;
PU3629,1936;PD3452,1880;
PU3456,1877;PD3631,1932;
PU3456,1877;PD3452,1880,3449,1884,3449,1889,3450,1895;
PU3391,1847;PD3405,1861;
PU3425,1846;PD3415,1835;
PU3418,1835;PD3399,1841,3384,1855,3381,1866;
PU3383,1891;PD3384,1894,3399,1909,3418,1914,3438,1909,3451,1896;
PU3457,1876;PD3458,1875,3452,1855,3438,1841,3418,1835;
PU5357,1135;PD5413,1162;
PU5414,1157;PD5354,1129;
PU5355,1124;PD5416,1152;
PU5418,1147;PD5357,1120;
PU5365,1118;PD5421,1143;
PU5365,1118;PD5357,1120,5355,1124,5354,1129,5357,1135;
PU;SP7;LA1,4,2,4;
PU;PW0.3;
PU5346,1097;PD5332,1101,5324,1113,5324,1127,5332,1139,5346,1144,5360,1139;
PU5368,1118;PD5368,1113,5360,1101,5346,1097;
PU;SP1;LA1,4,2,4;
PU;PW0.3;
PU4518,878;PD4516,990;
PU4521,989;PD4523,877;
PU4528,876;PD4526,989;
PU4531,989;PD4532,877;
PU4537,879;PD4536,990;
PU4537,879;PD4532,877,4528,876,4523,877,4518,878;
PU;SP7;LA1,4,2,4;
PU;PW0.3;
PU4528,832;PD4514,837,4505,848,4505,863,4514,875,4521,877;
PU4535,877;PD4542,875,4550,863,4550,848,4542,837,4528,832;
PU;SP1;LA1,4,2,4;
PU;SP7;LA1,4,2,4;
PU;PW0.3;
PU5854,2580;PD5850,2581,5841,2593,5841,2608,5850,2619,5864,2624,5878,2619,
5886,2608,5886,2593,5881,2586;
PU;SP1;LA1,4,2,4;
PU;SP7;LA1,4,2,4;
PU;PW0.3;
PU6161,2200;PD6164,2196,6164,2189;
PU;SP1;LA1,4,2,4;
PU;PW0.3;
PU6615,5416;PD6513,5406;
PU6514,5411;PD6615,5421;
PU6615,5426;PD6515,5416;
PU6516,5421;PD6614,5431;
PU6613,5436;PD6517,5426;
PU6613,5436;PD6614,5431,6615,5426,6615,5421,6615,5416;
PU;SP7;LA1,4,2,4;
PU;PW0.3;
PU6637,5405;PD6624,5410,6616,5420;
PU6615,5431;PD6615,5436,6624,5448,6637,5452,6651,5448,6660,5436,6660,5421,
6651,5410,6637,5405;
PU;SP1;LA1,4,2,4;
PU;PW0.3;
PU7059,1457;PD7158,1352;
PU7153,1350;PD7052,1457;
PU7049,1455;PD7149,1346;
PU7146,1343;PD7045,1451;
PU7045,1445;PD7143,1339;
PU7045,1445;PD7045,1451,7049,1455,7052,1457,7059,1457;
PU7020,1515;PD7024,1689;
PU7029,1688;PD7025,1513;
PU7030,1512;PD7034,1688;
PU7039,1688;PD7035,1513;
PU7039,1514;PD7044,1689;
PU7039,1514;PD7035,1513,7030,1512,7025,1513,7020,1515;
PU7000,1482;PD6990,1472;
PU7001,1447;PD7015,1462;
PU7036,1447;PD7025,1436;
PU7029,1436;PD7009,1441,6995,1456,6990,1475,6995,1495,7009,1510,7022,1513;
PU7037,1513;PD7049,1510,7063,1495,7068,1475,7063,1456;
PU7045,1440;PD7029,1436;
PU4424,4238;PD4479,4363;
PU4484,4360;PD4426,4232;
PU4430,4229;PD4488,4358;
PU4493,4356;PD4434,4228;
PU4441,4231;PD4498,4355;
PU4441,4231;PD4434,4228,4430,4229,4426,4232,4424,4238;
PU4429,4169;PD4423,3990;
PU4418,3991;PD4424,4171;
PU4419,4171;PD4413,3991;
PU4408,3991;PD4414,4171;
PU4409,4170;PD4404,3996;
PU4409,4170;PD4414,4171,4419,4171,4424,4171,4429,4169;
PU;SP2;LA1,4,2,4;
PU;PW0.4;
PU4420,4208;PD4421,4208;
PU;PW0.3;
PU4412,4171;PD4401,4174,4394,4181;
PU4420,4247;PD4420,4248,4423,4247;
PU4447,4236;PD4455,4228,4460,4208,4455,4188,4440,4174,4427,4171;
PU;SP1;LA1,4,2,4;
PU;PW0.3;
PU6953,3494;PD7044,3578;
PU7047,3574;PD6957,3492;
PU6962,3489;PD7050,3570;
PU7054,3566;PD6966,3486;
PU6970,3484;PD7058,3563;
PU6910,3394;PD6908,3275;
PU6903,3277;PD6905,3396;
PU6900,3396;PD6898,3277;
PU6893,3277;PD6895,3396;
PU6890,3395;PD6888,3275;
PU6890,3395;PD6895,3396,6900,3396,6905,3396,6910,3394;
PU6870,3437;PD6861,3429;
PU6873,3405;PD6887,3419;
PU6907,3404;PD6902,3399;
PU6892,3396;PD6881,3399,6866,3413,6861,3433,6863,3441;
PU6909,3396;PD6908,3396;
PU3796,1962;PD3704,1949;
PU3705,1954;PD3800,1968;
PU3800,1972;PD3704,1959;
PU3703,1964;PD3799,1977;
PU3793,1981;PD3701,1968;
PU3793,1981;PD3799,1977,3800,1972,3800,1968,3796,1962;
PU;SP7;LA1,4,2,4;
PU;PW0.3;
PU3812,1950;PD3798,1955,3794,1961;
PU3790,1982;PD3798,1993,3812,1998,3826,1993,3834,1981,3834,1967,3826,1955,
3812,1950;
PU;SP1;LA1,4,2,4;
PU;SP7;LA1,4,2,4;
PU;PW0.3;
PU4290,5179;PD4293,5184,4307,5189,4321,5184,4329,5172,4329,5158,4327,5154;
PU;SP1;LA1,4,2,4;
PU;SP7;LA1,4,2,4;
PU;PW0.3;
PU3525,4771;PD3511,4775,3502,4787,3502,4802,3511,4814,3525,4818,3539,4814,
3547,4802,3547,4787,3539,4775,3525,4771;
PU;SP1;LA1,4,2,4;
PU;PW0.3;
PU5087,2743;PD5056,2907;
PU5060,2912;PD5092,2744;
PU5097,2746;PD5064,2918;
PU5097,2746;PD5092,2744,5087,2743,5083,2742;
PU5095,2745;PD5114,2740,5128,2726,5134,2706,5128,2686,5123,2681;
PU;SP7;LA1,4,2,4;
PU;PW0.3;
PU7105,986;PD7091,991,7083,1002,7083,1017,7091,1029,7105,1033,7119,1029,
7128,1017,7128,1002,7119,991,7105,986;
PU;SP1;LA1,4,2,4;
PU;PW0.3;
PU3633,4315;PD3635,4314;
PU3412,4437;PD3412,4437,3431,4443,3451,4437,3465,4423,3467,4416;
PU6063,2607;PD6064,2607;
PU6156,2644;PD6161,2647;
PU6063,2606;PD6063,2607;
PU6009,2579;PD5885,2589;
PU5887,2594;PD6011,2584;
PU6011,2589;PD5887,2599;
PU5887,2604;PD6011,2594;
PU6010,2599;PD5886,2609;
PU6010,2599;PD6011,2594,6011,2589,6011,2584,6009,2579;
PU6020,2593;PD6013,2586;
PU6020,2561;PD6014,2566,6010,2581;
PU6011,2596;PD6014,2605,6029,2620,6048,2625,6068,2620,6071,2617;
PU;SP2;LA1,4,2,4;
PU;PW0.3;
PU6131,4039;PD6131,4042,6136,4062,6136,4062;
PU;SP1;LA1,4,2,4;
PU;PW0.3;
PU4376,1494;PD4468,1544;
PU4469,1540;PD4373,1487;
PU4375,1482;PD4471,1535;
PU4474,1531;PD4378,1479;
PU4385,1477;PD4477,1527;
PU4385,1477;PD4378,1479,4375,1482,4373,1487,4376,1494;
PU4328,1480;PD4318,1469;
PU4329,1445;PD4343,1459;
PU4364,1445;PD4353,1434;
PU4357,1434;PD4337,1439,4323,1453,4318,1473,4323,1492,4337,1507,4357,1512,
4376,1507,4382,1502;
PU4395,1478;PD4396,1473,4391,1453,4376,1439,4357,1434;
PU6891,2172;PD6815,2160;
PU6816,2165;PD6896,2178;
PU6896,2183;PD6816,2171;
PU6814,2175;PD6894,2187;
PU6888,2191;PD6812,2180;
PU6888,2191;PD6894,2187,6896,2183,6896,2178,6891,2172;
PU6948,2207;PD7142,2278;
PU7143,2273;PD6947,2202;
PU6948,2197;PD7144,2268;
PU7146,2263;PD6950,2193;
PU6955,2190;PD7149,2259;
PU6955,2190;PD6950,2193,6948,2197,6947,2202,6948,2207;
PU6889,2193;PD6887,2192;
PU6889,2158;PD6903,2172;
PU6924,2158;PD6913,2147;
PU6917,2147;PD6897,2152,6883,2167,6883,2167;
PU6880,2194;PD6883,2206,6897,2220,6917,2225,6937,2220,6948,2208;
PU6955,2189;PD6956,2186,6951,2167,6937,2152,6917,2147;
PU7959,3907;PD7996,3938;
PU7998,3933;PD7966,3906;
PU;PW0.4;
PU7860,3811;PD7861,3811;
PU;PW0.3;
PU7972,3905;PD8001,3929;
PU8005,3925;PD7977,3902;
PU7927,3861;PD7920,3855;
PU7864,3809;PD7864,3808;
PU7924,3852;PD7930,3856;
PU7981,3899;PD8009,3922;
PU7867,3807;PD7864,3808,7860,3811,7860,3811;
PU7845,3753;PD7841,3555;
PU7836,3556;PD7840,3754;
PU7836,3754;PD7831,3556;
PU7826,3556;PD7831,3754;
PU7826,3753;PD7821,3555;
PU7826,3753;PD7831,3754,7836,3754,7840,3754,7845,3753;
PU7808,3798;PD7797,3787;
PU7809,3764;PD7822,3777;
PU7843,3763;PD7838,3757;
PU7828,3754;PD7817,3757,7802,3771,7797,3791,7798,3795;
PU7872,3804;PD7876,3791,7870,3771,7856,3757,7843,3754;
PU3811,4318;PD3714,4305;
PU3714,4310;PD3815,4324;
PU3815,4328;PD3757,4320;
PU3719,4315;PD3714,4315;
PU3765,4327;PD3814,4333;
PU3809,4337;PD3770,4332;
PU3809,4337;PD3814,4333,3815,4328,3815,4324,3811,4318;
PU;SP7;LA1,4,2,4;
PU;PW0.3;
PU3829,4307;PD3814,4311,3810,4318;
PU3807,4338;PD3814,4349,3829,4354,3842,4349,3851,4337,3851,4323,3842,4311,
3829,4307;
PU;SP1;LA1,4,2,4;
PU;SP7;LA1,4,2,4;
PU;PW0.3;
PU6984,4380;PD6986,4380,7000,4376,7001,4374;
PU;SP1;LA1,4,2,4;
PU;PW0.3;
PU7292,2282;PD7221,2275;
PU7221,2280;PD7297,2287;
PU7298,2292;PD7221,2285;
PU7220,2290;PD7296,2297;
PU7290,2301;PD7219,2295;
PU7290,2301;PD7296,2297,7298,2292,7297,2287,7292,2282;
PU;SP7;LA1,4,2,4;
PU;PW0.3;
PU7308,2269;PD7294,2274,7289,2280;
PU7287,2302;PD7294,2312,7308,2317,7322,2312,7330,2300,7330,2286,7322,2274,
7308,2269;
PU;SP1;LA1,4,2,4;
PU;PW0.3;
PU3336,3453;PD3387,3511;
PU3428,3557;PD3433,3563;
PU3436,3559;PD3433,3555;
PU3390,3507;PD3337,3447;
PU3340,3444;PD3392,3502;
PU3437,3552;PD3440,3555;
PU3444,3553;PD3441,3549;
PU3396,3499;PD3344,3441;
PU3350,3441;PD3400,3496;
PU3445,3546;PD3448,3550;
PU3350,3441;PD3344,3441,3340,3444,3337,3447,3336,3453;
PU;SP2;LA1,4,2,4;
PU;PW0.4;
PU3320,3421;PD3321,3421;
PU;PW0.3;
PU3320,3382;PD3300,3387,3286,3402,3281,3421,3286,3441,3300,3455,3320,3461,
3336,3456;
PU3354,3441;PD3354,3441,3360,3421,3354,3402,3340,3387,3320,3382;
PU;SP1;LA1,4,2,4;
PU;PW0.3;
PU4268,4759;PD4251,4761;
PU4260,4765;PD4274,4764;
PU4272,4769;PD4266,4769;
PU4175,4782;PD4177,4782;
PU4274,4765;PD4274,4764,4268,4759;
PU4271,4738;PD4285,4752;
PU4306,4738;PD4295,4727;
PU4299,4727;PD4279,4732,4265,4747,4262,4757;
PU4328,4741;PD4319,4732,4299,4727;
PU;SP7;LA1,4,2,4;
PU;PW0.3;
PU4046,3046;PD4032,3051,4023,3063,4023,3077,4032,3089,4046,3094,4060,3089,
4068,3077,4068,3063,4060,3051,4046,3046;
PU;SP1;LA1,4,2,4;
PU;PW0.3;
PU5210,1568;PD5241,1595;
PU5243,1591;PD5209,1560;
PU5212,1556;PD5246,1587;
PU5250,1583;PD5215,1553;
PU5223,1554;PD5254,1580;
PU5223,1554;PD5215,1553,5212,1556,5209,1560,5210,1568;
PU;SP7;LA1,4,2,4;
PU;PW0.3;
PU5206,1527;PD5192,1532,5183,1544,5183,1558,5192,1570,5206,1574,5212,1572;
PU5228,1555;PD5228,1544,5219,1532,5206,1527;
PU;SP1;LA1,4,2,4;
PU;SP7;LA1,4,2,4;
PU;SP1;LA1,4,2,4;
PU;PW0.3;
PU4665,4634;PD4579,4645;
PU4581,4650;PD4614,4645;
PU4641,4642;PD4671,4638;
PU4672,4643;PD4653,4645;
PU4604,4652;PD4582,4655;
PU4582,4660;PD4598,4658;
PU4660,4649;PD4672,4648;
PU4668,4653;PD4666,4653;
PU4593,4663;PD4582,4665;
PU4668,4653;PD4672,4648,4672,4643,4671,4638,4665,4634;
PU;SP7;LA1,4,2,4;
PU;PW0.3;
PU4683,4618;PD4670,4622,4662,4633;
PU4673,4661;PD4683,4665,4697,4660,4706,4648,4706,4634,4697,4622,4683,4618;
PU;SP1;LA1,4,2,4;
PU;PW0.3;
PU3465,1577;PD3575,1449;
PU3571,1446;PD3459,1577;
PU3455,1574;PD3567,1443;
PU3563,1440;PD3452,1571;
PU3450,1565;PD3560,1436;
PU3450,1565;PD3452,1571,3455,1574,3459,1577,3465,1577;
PU3423,1635;PD3411,1836;
PU3416,1835;PD3428,1634;
PU3433,1634;PD3421,1835;
PU3426,1836;PD3438,1634;
PU3443,1636;PD3431,1837;
PU3443,1636;PD3438,1634,3433,1634,3428,1634,3423,1635;
PU3407,1604;PD3396,1594;
PU3408,1570;PD3422,1584;
PU3442,1569;PD3432,1559;
PU3435,1558;PD3416,1564,3401,1578,3396,1598,3401,1617,3416,1631,3425,1634;
PU3442,1635;PD3455,1631,3469,1617,3474,1598,3469,1578,3468,1577;
PU3451,1562;PD3435,1558;
PU;SP7;LA1,4,2,4;
PU;PW0.3;
PU7864,4700;PD7851,4704,7842,4716,7842,4730,7843,4731;
PU7886,4714;PD7878,4704,7864,4700;
PU;SP1;LA1,4,2,4;
PU;PW0.3;
PU7743,4327;PD7673,4337;
PU7676,4341;PD7749,4331;
PU7751,4336;PD7677,4346;
PU7677,4351;PD7738,4343;
PU7731,4348;PD7676,4357;
PU7751,4336;PD7751,4336,7749,4331,7743,4327;
PU7808,4330;PD7821,4325;
PU7894,4300;PD7909,4295;
PU7975,4272;PD8007,4261;
PU8005,4257;PD7972,4268;
PU7906,4291;PD7885,4298;
PU7819,4321;PD7804,4327;
PU7802,4322;PD7816,4317;
PU7882,4294;PD7903,4287;
PU7969,4264;PD8003,4252;
PU8001,4247;PD7967,4259;
PU7901,4283;PD7879,4290;
PU7814,4313;PD7800,4318;
PU7802,4312;PD7811,4309;
PU7876,4286;PD7898,4278;
PU7964,4255;PD8000,4242;
PU7802,4312;PD7800,4318,7802,4322,7804,4327,7808,4330;
PU7742,4305;PD7756,4320;
PU7777,4305;PD7767,4294;
PU7770,4294;PD7751,4299,7736,4314,7733,4325;
PU7807,4343;PD7809,4333,7809,4331;
PU7802,4311;PD7790,4299,7770,4294;
PU4400,1196;PD4509,1064;
PU4504,1062;PD4394,1195;
PU4390,1193;PD4500,1059;
PU4497,1055;PD4387,1189;
PU4385,1184;PD4493,1051;
PU4385,1184;PD4387,1189,4390,1193,4394,1195,4400,1196;
PU4359,1254;PD4349,1434;
PU4354,1434;PD4364,1253;
PU4369,1253;PD4359,1434;
PU4364,1434;PD4373,1254;
PU4378,1255;PD4369,1435;
PU4378,1255;PD4373,1254,4369,1253,4364,1253,4359,1254;
PU4342,1224;PD4332,1213;
PU4343,1189;PD4357,1203;
PU4378,1188;PD4367,1177;
PU4371,1177;PD4351,1183,4337,1197,4331,1217,4337,1236,4351,1251,4361,1253;
PU4376,1254;PD4390,1251,4405,1236,4410,1217,4405,1197,4403,1195;
PU4385,1181;PD4371,1177;
PU;SP2;LA1,4,2,4;
PU;PW0.4;
PU6074,1364;PD6075,1364;
PU;PW0.3;
PU6074,1325;PD6063,1328;
PU6037,1357;PD6035,1364,6041,1383,6055,1398,6074,1403,6094,1398,6108,1383,
6113,1364,6108,1344,6094,1330,6074,1325;
PU;SP1;LA1,4,2,4;
PU;PW0.3;
PU6414,5020;PD6393,5085;
PU6398,5085;PD6420,5016;
PU6425,5016;PD6403,5087;
PU6407,5088;PD6429,5019;
PU6431,5026;PD6412,5091;
PU6431,5026;PD6429,5019,6425,5016,6420,5016,6414,5020;
PU;SP7;LA1,4,2,4;
PU;PW0.3;
PU6427,4985;PD6413,4990,6405,5001,6405,5016,6410,5024;
PU6432,5030;PD6441,5028,6449,5016,6449,5001,6441,4990,6427,4985;
PU;SP1;LA1,4,2,4;
PU;PW0.3;
PU5405,2624;PD5422,2604;
PU5417,2602;PD5406,2615;
PU5406,2607;PD5413,2599;
PU5409,2596;PD5406,2600;
PU5404,2594;PD5406,2591;
PU5308,2667;PD5131,2691;
PU5132,2696;PD5315,2670;
PU5319,2675;PD5133,2701;
PU5134,2705;PD5320,2679;
PU5319,2684;PD5133,2711;
PU5319,2684;PD5320,2679,5319,2675,5319,2672;
PU;SP2;LA1,4,2,4;
PU;PW0.3;
PU5319,2683;PD5321,2689,5335,2704,5355,2709,5375,2704,5389,2689,5394,2670,
5390,2654;
PU;SP1;LA1,4,2,4;
PU;PW0.3;
PU8112,4242;PD8079,4236;
PU8079,4241;PD8111,4246;
PU8109,4251;PD8079,4246;
PU8077,4251;PD8102,4255;
PU8092,4258;PD8076,4255;
PU;SP7;LA1,4,2,4;
PU;SP1;LA1,4,2,4;
PU;PW0.3;
PU5166,1814;PD5142,1709;
PU5166,1814;PD5402,1805;
PU5714,1794;PD5864,1788;
PU5939,1785;PD6256,1773;
PU5242,6659;PD5222,6817;
PU5242,6659;PD6333,6678;
PU5242,6659;PD5225,5569;
PU5224,5516;PD5219,5226;
PU5218,5158;PD5214,4880;
PU5212,4736;PD5200,3976;
PU5199,3901;PD5180,2728;
PU5178,2600;PD5166,1814;
PU;SP2;LA1,4,2,4;
PU;PW0.4;
PU5042,5098;PD5043,5098;
PU;PW0.3;
PU5042,5059;PD5022,5064,5008,5078,5003,5098,5005,5107;
PU5062,5131;PD5075,5117,5081,5098,5075,5078,5061,5064,5042,5059;
PU;SP1;LA1,4,2,4;
PU;SP7;LA1,4,2,4;
PU;PW0.3;
PU3968,2601;PD3954,2605,3946,2617;
PU3988,2635;PD3990,2631,3990,2617,3982,2605,3968,2601;
PU;SP1;LA1,4,2,4;
PU;PW0.3;
PU4297,3846;PD4347,3898;
PU4354,3898;PD4298,3839;
PU4301,3835;PD4362,3900;
PU4372,3903;PD4305,3833;
PU4311,3832;PD4382,3906;
PU4311,3832;PD4305,3833,4301,3835,4298,3839,4297,3846;
PU;SP2;LA1,4,2,4;
PU;PW0.4;
PU4282,3816;PD4283,3816;
PU;PW0.3;
PU4282,3777;PD4263,3782;
PU4289,3853;PD4298,3851;
PU4316,3834;PD4321,3816,4316,3796,4302,3782,4282,3777;
PU;SP1;LA1,4,2,4;
PU;PW0.3;
PU7717,3425;PD7796,3498;
PU7798,3494;PD7717,3418;
PU7716,3411;PD7802,3490;
PU7805,3487;PD7756,3442;
PU7749,3435;PD7720,3408;
PU7684,3375;PD7681,3372;
PU7725,3407;PD7740,3420;
PU7772,3450;PD7809,3484;
PU7686,3371;PD7681,3372,7679,3374;
PU;SP2;LA1,4,2,4;
PU;PW0.4;
PU7655,3354;PD7656,3354;
PU;PW0.3;
PU7655,3315;PD7635,3320,7621,3335,7615,3354,7621,3374,7634,3387;
PU7693,3353;PD7688,3335,7674,3320,7655,3315;
PU;SP1;LA1,4,2,4;
PU;PW0.3;
PU7031,3913;PD7067,3891;
PU7063,3887;PD7027,3909;
PU7023,3906;PD7060,3883;
PU7058,3878;PD7019,3903;
PU7015,3899;PD7056,3873;
PU6893,3976;PD6883,3965;
PU6894,3941;PD6908,3955;
PU6896,3941;PD6888,3950,6882,3969,6888,3989,6902,4003,6922,4008,6933,4005;
PU;SP7;LA1,4,2,4;
PU;PW0.3;
PU5697,2180;PD5683,2184,5675,2196,5675,2210,5683,2222,5697,2227,5711,2222,
5719,2210,5719,2196,5711,2184,5697,2180;
PU;SP1;LA1,4,2,4;
PU;SP7;LA1,4,2,4;
PU;PW0.3;
PU5087,3111;PD5092,3117,5105,3122,5119,3117,5128,3106,5128,3091;
PU;SP1;LA1,4,2,4;
PU;SP7;LA1,4,2,4;
PU;SP1;LA1,4,2,4;
PU;PW0.3;
PU6374,5457;PD6422,5435;
PU6419,5430;PD6366,5455;
PU6363,5452;PD6416,5426;
PU6414,5422;PD6362,5447;
PU6366,5440;PD6413,5417;
PU6366,5440;PD6362,5447,6363,5452,6366,5455,6374,5457;
PU;SP7;LA1,4,2,4;
PU;PW0.3;
PU6358,5431;PD6344,5435,6335,5447,6335,5462,6344,5473,6358,5478,6371,5473,
6380,5462,6380,5457;
PU6370,5435;PD6358,5431;
PU;SP1;LA1,4,2,4;
PU;PW0.3;
PU6054,2323;PD6044,2312;
PU6055,2288;PD6067,2300;
PU6062,2283;PD6049,2297,6044,2316,6049,2336,6061,2348;
PU7032,971;PD7082,1006;
PU7083,1001;PD7030,964;
PU7032,960;PD7086,996;
PU7089,993;PD7035,956;
PU7043,956;PD7093,989;
PU7043,956;PD7035,956,7032,960,7030,964,7032,971;
PU;SP2;LA1,4,2,4;
PU;PW0.4;
PU7014,948;PD7015,948;
PU;PW0.3;
PU7014,909;PD6995,914,6980,928,6975,948,6980,967,6995,981,7014,987,7034,981,
7036,979;
PU7051,957;PD7053,948,7048,928,7034,914,7014,909;
PU;SP1;LA1,4,2,4;
PU;SP7;LA1,4,2,4;
PU;PW0.3;
PU3067,4784;PD3068,4784;
PU;SP1;LA1,4,2,4;
PU;PW0.3;
PU3411,1980;PD3422,1914;
PU3417,1914;PD3405,1985;
PU3400,1985;PD3412,1914;
PU3407,1912;PD3396,1984;
PU3392,1977;PD3402,1911;
PU3392,1977;PD3396,1984,3400,1985,3405,1985,3411,1980;
PU;SP7;LA1,4,2,4;
PU;PW0.3;
PU3391,1972;PD3385,1974,3377,1986,3377,2000,3385,2012,3399,2017,3413,2012,
3421,2000,3421,1986,3414,1976;
PU;SP1;LA1,4,2,4;
PU;SP7;LA1,4,2,4;
PU;PW0.3;
PU6535,1845;PD6521,1850,6513,1861,6513,1876,6521,1887,6535,1892,6549,1887,
6557,1876,6557,1861,6549,1850,6535,1845;
PU;SP1;LA1,4,2,4;
PU;PW0.3;
PU3493,4737;PD3508,4778;
PU3512,4774;PD3499,4740;
PU3505,4742;PD3516,4772;
PU3521,4771;PD3511,4743;
PU3516,4743;PD3526,4771;
PU3480,4629;PD3448,4439;
PU3443,4441;PD3476,4633;
PU3471,4634;PD3438,4442;
PU3433,4443;PD3466,4634;
PU3461,4632;PD3428,4442;
PU3461,4632;PD3466,4634,3471,4634,3476,4633,3480,4629;
PU3446,4671;PD3437,4662;
PU3449,4638;PD3463,4652;
PU3484,4637;PD3478,4632;
PU3460,4631;PD3457,4632,3443,4646,3437,4666,3439,4672;
PU3511,4648;PD3510,4646,3496,4632,3481,4628;
PU4231,1635;PD4340,1508;
PU4335,1506;PD4225,1635;
PU4221,1632;PD4331,1503;
PU4328,1499;PD4218,1629;
PU4216,1623;PD4325,1495;
PU4216,1623;PD4218,1629,4221,1632,4225,1635,4231,1635;
PU;SP2;LA1,4,2,4;
PU;PW0.4;
PU4201,1656;PD4202,1656;
PU;PW0.3;
PU4201,1617;PD4181,1622,4167,1636,4162,1656,4167,1675,4181,1690,4201,1695,
4220,1690,4234,1675,4240,1656,4234,1636,4233,1635;
PU4216,1621;PD4201,1617;
PU;SP1;LA1,4,2,4;
PU;PW0.3;
PU4334,5059;PD4333,5062;
PU4336,5066;PD4340,5055;
PU4345,5056;PD4340,5071;
PU4344,5074;PD4349,5058;
PU4352,5065;PD4349,5074;
PU4352,5065;PD4349,5058,4345,5056,4340,5055,4334,5059;
PU4354,4998;PD4319,4819;
PU4315,4820;PD4350,5001;
PU4346,5003;PD4310,4822;
PU4306,4824;PD4341,5003;
PU4336,5001;PD4301,4827;
PU4336,5001;PD4341,5003,4346,5003,4350,5001,4354,4998;
PU4324,5043;PD4313,5032;
PU4324,5008;PD4338,5022;
PU4359,5007;PD4352,5000;
PU4335,5001;PD4333,5002,4318,5016,4313,5035,4316,5049;
PU4353,5074;PD4371,5069,4386,5055,4391,5035,4386,5016,4371,5002,4355,4997;
PU6952,1907;PD7027,1765;
PU7022,1764;PD6946,1909;
PU6942,1908;PD7017,1762;
PU7013,1760;PD6938,1905;
PU6936,1898;PD7009,1756;
PU6936,1898;PD6938,1905,6942,1908,6946,1909,6952,1907;
PU6919,1964;PD6909,2148;
PU6914,2147;PD6924,1961;
PU6929,1961;PD6919,2147;
PU6924,2148;PD6933,1962;
PU6938,1965;PD6929,2149;
PU6938,1965;PD6933,1962,6929,1961,6924,1961,6919,1964;
PU6902,1936;PD6891,1926;
PU6903,1902;PD6917,1915;
PU6936,1899;PD6927,1890;
PU6930,1890;PD6911,1895,6897,1910,6891,1929,6897,1949,6911,1963,6918,1965;
PU6939,1966;PD6950,1963,6964,1949,6969,1929,6964,1910,6958,1903;
PU6936,1892;PD6930,1890;
PU3297,3466;PD3304,3457;
PU3300,3455;PD3294,3463;
PU3290,3459;PD3296,3452;
PU3292,3449;PD3287,3455;
PU3284,3451;PD3289,3445;
PU;SP7;LA1,4,2,4;
PU;PW0.3;
PU3233,3496;PD3232,3497,3232,3511,3241,3523,3254,3528,3260,3526;
PU;SP1;LA1,4,2,4;
PU;PW0.3;
PU5266,5111;PD5080,5092;
PU5081,5097;PD5267,5116;
PU5267,5121;PD5081,5102;
PU5080,5107;PD5266,5126;
PU5264,5130;PD5078,5112;
PU5264,5130;PD5266,5126,5267,5121,5267,5116,5266,5111;
PU5274,5132;PD5268,5125;
PU5275,5097;PD5289,5111;
PU5287,5090;PD5283,5091,5269,5105,5267,5113;
PU5265,5129;PD5267,5137;
PU6866,2309;PD6909,2225;
PU6904,2223;PD6859,2311;
PU6854,2309;PD6899,2221;
PU6895,2219;PD6851,2307;
PU6848,2300;PD6891,2216;
PU6848,2300;PD6851,2307,6854,2309,6859,2311,6866,2309;
PU;SP7;LA1,4,2,4;
PU;PW0.3;
PU6848,2297;PD6835,2302,6827,2313,6827,2328,6835,2339,6849,2344,6863,2339,
6871,2328,6871,2313,6867,2307;
PU;SP1;LA1,4,2,4;
PU;PW0.3;
PU6071,2629;PD6068,2620;
PU6064,2622;PD6067,2634;
PU6085,2697;PD6086,2701;
PU6081,2703;PD6079,2693;
PU6064,2642;PD6059,2624;
PU6054,2625;PD6062,2652;
PU6071,2685;PD6076,2703;
PU6070,2699;PD6049,2625;
PU6070,2699;PD6076,2703,6081,2703,6086,2701,6086,2699;
PU;SP7;LA1,4,2,4;
PU;PW0.3;
PU6068,2696;PD6062,2705,6062,2720,6070,2731,6084,2736,6098,2731,6106,2720,
6106,2705,6106,2704;
PU;SP1;LA1,4,2,4;
PU;SP7;LA1,4,2,4;
PU;PW0.3;
PU6551,4336;PD6537,4340,6528,4352,6528,4367,6537,4378,6551,4383,6555,4381;
PU6573,4354;PD6573,4352,6565,4340,6551,4336;
PU;SP1;LA1,4,2,4;
PU;PW0.3;
PU3480,1097;PD3564,1139;
PU3566,1134;PD3477,1090;
PU3478,1086;PD3568,1129;
PU3570,1125;PD3480,1082;
PU3488,1080;PD3573,1121;
PU3488,1080;PD3480,1082,3478,1086,3477,1090,3480,1097;
PU3432,1085;PD3422,1074;
PU3433,1050;PD3447,1064;
PU3468,1050;PD3457,1039;
PU3461,1039;PD3441,1044,3427,1058,3422,1078,3427,1097,3441,1112,3461,1117,
3480,1112,3487,1105;
PU3499,1081;PD3500,1078,3494,1058,3480,1044,3461,1039;
PU;SP2;LA1,4,2,4;
PU;PW0.3;
PU5930,1805;PD5941,1807,5960,1802,5974,1788,5980,1768,5974,1749,5962,1736;
PU;SP1;LA1,4,2,4;
PU;PW0.3;
PU3375,3958;PD3397,3941;
PU3451,3900;PD3462,3891;
PU3458,3888;PD3447,3896;
PU3395,3937;PD3368,3958;
PU3364,3955;PD3394,3931;
PU3444,3893;PD3455,3884;
PU3452,3880;PD3438,3891;
PU3391,3928;PD3362,3950;
PU3364,3943;PD3380,3930;
PU3432,3890;PD3450,3875;
PU3364,3943;PD3362,3950,3364,3955,3368,3958,3375,3958;
PU3321,3973;PD3310,3963;
PU3326,3943;PD3335,3953;
PU3356,3938;PD3346,3928;
PU3349,3928;PD3346,3928;
PU3314,3953;PD3310,3966,3315,3986,3330,4000,3349,4005,3369,4000,3383,3986,
3388,3966,3385,3955;
PU3369,3933;PD3369,3933,3357,3930;
PU3350,3928;PD3349,3928;
PU;SP7;LA1,4,2,4;
PU;PW0.3;
PU3768,3030;PD3762,3038,3762,3053,3770,3064,3784,3069,3798,3064,3806,3053,
3806,3038,3798,3027,3797,3026;
PU;SP1;LA1,4,2,4;
PU;PW0.3;
PU4248,4664;PD4276,4735;
PU4280,4732;PD4250,4657;
PU4254,4655;PD4284,4730;
PU4289,4728;PD4259,4654;
PU4266,4657;PD4294,4727;
PU4266,4657;PD4259,4654,4254,4655,4250,4657,4248,4664;
PU;SP7;LA1,4,2,4;
PU;PW0.3;
PU4251,4622;PD4237,4626,4229,4638,4229,4653,4237,4664,4248,4668;
PU4268,4659;PD4273,4653,4273,4638,4264,4626,4251,4622;
PU;SP1;LA1,4,2,4;
PU;PW0.3;
PU4515,5033;PD4390,5027;
PU4391,5032;PD4517,5038;
PU4517,5043;PD4391,5037;
PU4390,5042;PD4516,5048;
PU4514,5052;PD4389,5047;
PU4514,5052;PD4516,5048,4517,5043,4517,5038,4515,5033;
PU;SP7;LA1,4,2,4;
PU;PW0.3;
PU4538,5020;PD4524,5025,4517,5035;
PU4516,5050;PD4516,5051,4524,5063,4538,5067,4552,5063,4560,5051,4560,5037,
4552,5025,4538,5020;
PU;SP1;LA1,4,2,4;
PU;SP7;LA1,4,2,4;
PU;SP1;LA1,4,2,4;
PU;SP7;LA1,4,2,4;
PU;PW0.3;
PU5008,3586;PD5018,3583,5026,3571,5026,3557,5020,3547;
PU;SP1;LA1,4,2,4;
PU;PW0.3;
PU6942,4212;PD6933,4006;
PU6928,4007;PD6937,4214;
PU6932,4214;PD6923,4008;
PU6918,4008;PD6928,4214;
PU6923,4213;PD6913,4007;
PU6923,4213;PD6928,4214,6932,4214,6937,4214,6942,4212;
PU6905,4257;PD6895,4247;
PU6906,4223;PD6920,4236;
PU6941,4222;PD6935,4217;
PU6924,4214;PD6914,4216,6900,4231,6895,4250,6900,4270,6907,4276;
PU6964,4228;PD6953,4216,6940,4213;
PU;SP7;LA1,4,2,4;
PU;PW0.3;
PU7402,4690;PD7389,4694,7380,4706,7380,4720,7389,4732,7402,4736,7416,4732,
7425,4720,7425,4706,7416,4694,7402,4690;
PU;SP1;LA1,4,2,4;
PU;SP7;LA1,4,2,4;
PU;PW0.3;
PU4354,2589;PD4340,2593,4331,2605,4331,2619,4340,2631,4354,2635,4367,2631,
4376,2619,4376,2605,4367,2593,4354,2589;
PU;SP1;LA1,4,2,4;
PU;PW0.3;
PU6699,3544;PD6689,3533;
PU6700,3509;PD6714,3523;
PU6714,3501;PD6708,3503,6694,3517,6688,3537,6694,3556,6708,3570,6727,3576,
6743,3572;
PU4005,3054;PD4023,3066;
PU4024,3061;PD4007,3050;
PU4008,3045;PD4026,3057;
PU4029,3053;PD4009,3040;
PU4010,3034;PD4033,3050;
PU3839,3028;PD3804,3033;
PU3806,3037;PD3844,3032;
PU3850,3036;PD3807,3042;
PU3807,3047;PD3858,3040;
PU3869,3043;PD3807,3052;
PU3972,2986;PD3966,2981;
PU3970,2980;PD3951,2986,3950,2986;
PU4008,3022;PD4009,3019,4004,3000,3989,2986,3970,2980;
PU5366,5366;PD5347,5279;
PU5341,5272;PD5362,5369;
PU5359,5369;PD5362,5369,5366,5366;
PU5373,5378;PD5363,5369;
PU5385,5440;PD5399,5426,5404,5406,5399,5387,5385,5373,5366,5367;
PU6872,1417;PD6990,1470;
PU6991,1465;PD6869,1411;
PU6870,1406;PD6993,1460;
PU6995,1455;PD6872,1402;
PU6879,1400;PD6998,1451;
PU6879,1400;PD6872,1402,6870,1406,6869,1411,6872,1417;
PU6822,1405;PD6811,1394;
PU6823,1370;PD6836,1384;
PU6857,1370;PD6847,1359;
PU6850,1359;PD6831,1364,6816,1378,6811,1398,6816,1417,6831,1432,6850,1437,
6870,1432,6877,1424;
PU6888,1400;PD6889,1398,6884,1378,6870,1364,6850,1359;
PU7794,4626;PD7805,4644;
PU7840,4703;PD7845,4710;
PU7848,4706;PD7845,4701;
PU7809,4642;PD7795,4619;
PU7799,4616;PD7814,4640;
PU7850,4699;PD7852,4703;
PU7857,4701;PD7854,4697;
PU7818,4639;PD7803,4614;
PU7810,4616;PD7823,4637;
PU7859,4695;PD7862,4700;
PU7810,4616;PD7803,4614,7799,4616,7795,4619,7794,4626;
PU7793,4559;PD7786,4427;
PU7781,4428;PD7789,4563;
PU7784,4563;PD7776,4430;
PU7771,4431;PD7779,4563;
PU7774,4561;PD7766,4431;
PU7774,4561;PD7779,4563,7784,4563,7789,4563,7793,4559;
PU7758,4602;PD7747,4592;
PU7759,4568;PD7772,4581;
PU7793,4567;PD7790,4564;
PU7774,4560;PD7767,4561,7752,4576,7747,4595,7752,4615,7767,4629,7786,4634,
7794,4632;
PU7815,4619;PD7820,4615,7825,4595,7820,4576,7806,4561,7794,4558;
PU4973,5030;PD5010,5075;
PU5013,5071;PD4973,5023;
PU4976,5019;PD5017,5068;
PU5021,5065;PD4980,5017;
PU4987,5018;PD5025,5062;
PU4987,5018;PD4980,5017,4976,5019,4973,5023,4973,5030;
PU;SP7;LA1,4,2,4;
PU;PW0.3;
PU4969,4988;PD4956,4992,4947,5004,4947,5018,4956,5030,4969,5034,4973,5033;
PU4991,5019;PD4991,5018,4991,5004,4983,4992,4969,4988;
PU;SP1;LA1,4,2,4;
PU;PW0.3;
PU7582,3433;PD7633,3387;
PU7629,3384;PD7576,3433;
PU7572,3430;PD7625,3381;
PU7623,3377;PD7569,3426;
PU7570,3419;PD7620,3372;
PU7570,3419;PD7569,3426,7572,3430,7576,3433,7582,3433;
PU;SP7;LA1,4,2,4;
PU;PW0.3;
PU7563,3414;PD7549,3419,7541,3430,7541,3445,7549,3456,7563,3461,7577,3456,
7585,3445,7585,3432;
PU7571,3416;PD7563,3414;
PU;SP1;LA1,4,2,4;
PU;PW0.3;
PU4283,1184;PD4332,1209;
PU4334,1204;PD4280,1177;
PU4281,1172;PD4336,1199;
PU4338,1195;PD4284,1169;
PU4292,1167;PD4341,1191;
PU4292,1167;PD4284,1169,4281,1172,4280,1177,4283,1184;
PU;SP7;LA1,4,2,4;
PU;PW0.3;
PU4274,1145;PD4260,1150,4252,1161,4252,1176,4260,1187,4274,1192,4286,1188;
PU4296,1167;PD4296,1161,4288,1150,4274,1145;
PU;SP1;LA1,4,2,4;
PU;PW0.3;
PU3455,929;PD3452,1040;
PU3457,1039;PD3460,928;
PU3465,928;PD3462,1039;
PU3467,1039;PD3470,928;
PU3475,930;PD3472,1040;
PU3475,930;PD3470,928,3465,928,3460,928,3455,929;
PU;SP7;LA1,4,2,4;
PU;PW0.3;
PU3466,884;PD3452,888,3443,900,3443,914,3452,926,3458,928;
PU3472,928;PD3479,926,3488,914,3488,900,3479,888,3466,884;
PU;SP1;LA1,4,2,4;
PU;SP7;LA1,4,2,4;
PU;PW0.3;
PU4785,2608;PD4772,2612,4763,2624,4763,2638,4772,2650,4785,2654,4799,2650,
4808,2638,4808,2624,4799,2612,4785,2608;
PU;SP1;LA1,4,2,4;
PU;SP7;LA1,4,2,4;
PU;PW0.3;
PU5060,2201;PD5046,2206,5037,2217,5037,2232,5046,2243,5060,2248,5073,2243,
5082,2232,5082,2217,5073,2206,5060,2201;
PU;SP1;LA1,4,2,4;
PU;PW0.3;
PU5528,5413;PD5404,5400;
PU5404,5405;PD5528,5418;
PU5528,5423;PD5404,5410;
PU5403,5415;PD5527,5428;
PU5526,5432;PD5402,5420;
PU5526,5432;PD5527,5428,5528,5423,5528,5418,5528,5413;
PU;SP7;LA1,4,2,4;
PU;PW0.3;
PU5550,5402;PD5537,5406,5529,5417;
PU5528,5428;PD5528,5432,5537,5444,5550,5449,5564,5444,5572,5432,5572,5418,
5564,5406,5550,5402;
PU;SP1;LA1,4,2,4;
PU;PW0.3;
PU5990,1474;PD6057,1399;
PU6052,1396;PD5990,1467;
PU5990,1460;PD6049,1393;
PU6045,1390;PD6015,1424;
PU6018,1413;PD6042,1386;
PU5909,1527;PD5898,1516;
PU5910,1492;PD5923,1505;
PU5923,1485;PD5917,1486,5903,1500,5898,1519,5903,1539,5917,1553,5924,1555;
PU3361,4249;PD3406,4367;
PU3411,4365;PD3364,4242;
PU3368,4240;PD3416,4363;
PU3420,4361;PD3372,4239;
PU3379,4242;PD3425,4360;
PU3379,4242;PD3372,4239,3368,4240,3364,4242,3361,4249;
PU3368,4181;PD3360,4004;
PU3355,4005;PD3363,4183;
PU3358,4183;PD3351,4005;
PU3346,4005;PD3353,4183;
PU3349,4182;PD3341,4005;
PU3349,4182;PD3353,4183,3358,4183,3363,4183,3368,4181;
PU;SP2;LA1,4,2,4;
PU;PW0.4;
PU3360,4220;PD3361,4220;
PU;PW0.3;
PU3351,4183;PD3340,4186,3326,4200,3321,4220,3326,4239,3340,4253,3360,4258,
3360,4258;
PU3385,4248;PD3394,4239,3399,4220,3394,4200,3379,4186,3366,4182;
PU;SP1;LA1,4,2,4;
PU;PW0.3;
PU5843,3498;PD5846,3501;
PU7682,3892;PD7690,3887;
PU7686,3884;PD7675,3891;
PU7672,3887;PD7682,3881;
PU7745,3844;PD7749,3842;
PU7746,3838;PD7740,3842;
PU7678,3878;PD7670,3882;
PU7672,3876;PD7675,3874;
PU7736,3838;PD7744,3833;
PU7672,3876;PD7670,3882,7672,3887,7675,3891,7682,3892;
PU7624,3905;PD7614,3895;
PU7625,3871;PD7639,3885;
PU7660,3870;PD7649,3860;
PU7652,3859;PD7633,3865,7619,3879,7613,3898,7619,3918,7633,3932,7652,3937,
7672,3932,7686,3918,7691,3898,7689,3891;
PU7660,3861;PD7652,3859;
PU;SP7;LA1,4,2,4;
PU;PW0.3;
PU3246,5142;PD3235,5146,3226,5158,3226,5172,3235,5184,3248,5188,3262,5184,
3271,5172,3271,5158,3262,5146,3251,5142;
PU;SP1;LA1,4,2,4;
PU;PW0.3;
PU4023,2709;PD4021,2704;
PU4016,2705;PD4022,2716;
PU4018,2719;PD4011,2706;
PU4006,2706;PD4013,2720;
PU4007,2717;PD4001,2707;
PU4007,2717;PD4013,2720,4018,2719,4022,2716,4023,2709;
PU4010,2771;PD3968,2980;
PU3973,2981;PD4015,2771;
PU4020,2772;PD3978,2981;
PU3982,2982;PD4024,2773;
PU4029,2775;PD3987,2984;
PU4029,2775;PD4024,2773,4020,2772,4015,2771,4010,2771;
PU3999,2742;PD3988,2732;
PU4034,2707;PD4030,2703;
PU3991,2723;PD3988,2735,3993,2755,4008,2769,4013,2770;
PU4028,2774;PD4046,2769,4060,2755,4066,2735,4060,2716,4046,2701,4044,2701;
PU;SP7;LA1,4,2,4;
PU;PW0.3;
PU6014,1036;PD6000,1040,5992,1052,5992,1067,6000,1078,6014,1083,6027,1078,
6036,1067,6036,1052,6027,1040,6014,1036;
PU;SP1;LA1,4,2,4;
PU;PW0.3;
PU4998,2643;PD4989,2636;
PU4904,2612;PD4806,2620;
PU4808,2624;PD4913,2616;
PU4923,2620;PD4809,2629;
PU4809,2634;PD4924,2625;
PU4926,2630;PD4807,2639;
PU;SP2;LA1,4,2,4;
PU;PW0.3;
PU5126,4064;PD5129,4055,5128,4050;
PU;SP1;LA1,4,2,4;
PU;PW0.3;
PU3316,1538;PD3398,1587;
PU3399,1582;PD3313,1531;
PU3315,1527;PD3402,1578;
PU3404,1574;PD3318,1523;
PU3325,1522;PD3408,1570;
PU3325,1522;PD3318,1523,3315,1527,3313,1531,3316,1538;
PU3271,1524;PD3260,1514;
PU3271,1490;PD3285,1503;
PU3306,1489;PD3295,1478;
PU3299,1478;PD3279,1483,3265,1497,3260,1517,3265,1537,3279,1551,3299,1556,
3318,1551,3322,1547;
PU3336,1523;PD3338,1517,3332,1497,3318,1483,3299,1478;
PU5775,2205;PD5719,2196;
PU5720,2201;PD5773,2209;
PU5773,2214;PD5720,2206;
PU5719,2211;PD5773,2219;
PU5773,2224;PD5716,2216;
PU5858,2243;PD6044,2312;
PU6044,2307;PD5857,2237;
PU5858,2233;PD6046,2302;
PU6048,2298;PD5860,2229;
PU5865,2225;PD6051,2294;
PU5865,2225;PD5860,2229,5858,2233,5857,2237,5858,2243;
PU5820,2258;PD5828,2261,5848,2255,5859,2244;
PU5866,2225;PD5867,2222,5862,2202,5860,2201;
PU6813,3887;PD6886,3952;
PU6889,3947;PD6817,3884;
PU6821,3882;PD6892,3943;
PU6826,3879;PD6827,3879;
PU6745,3769;PD6738,3574;
PU6734,3575;PD6740,3771;
PU6735,3771;PD6729,3576;
PU6724,3575;PD6731,3771;
PU6726,3770;PD6719,3575;
PU6726,3770;PD6731,3771,6735,3771,6740,3771,6745,3769;
PU6709,3815;PD6698,3804;
PU6709,3780;PD6723,3794;
PU6742,3778;PD6738,3774;
PU6728,3771;PD6717,3774,6703,3788,6698,3808,6703,3827,6705,3829;
PU6746,3771;PD6743,3771;
PU;SP7;LA1,4,2,4;
PU;SP1;LA1,4,2,4;
PU;PW0.3;
PU6880,1115;PD6997,983;
PU6992,980;PD6875,1114;
PU6871,1111;PD6988,977;
PU6985,973;PD6868,1108;
PU6866,1102;PD6982,970;
PU6866,1102;PD6868,1108,6871,1111,6875,1114,6880,1115;
PU6841,1173;PD6840,1360;
PU6845,1359;PD6846,1171;
PU6851,1171;PD6850,1359;
PU6855,1359;PD6855,1171;
PU6860,1173;PD6860,1360;
PU6860,1173;PD6855,1171,6851,1171,6846,1171,6841,1173;
PU6822,1142;PD6812,1131;
PU6823,1107;PD6837,1121;
PU6858,1107;PD6847,1096;
PU6851,1096;PD6831,1101,6817,1115,6812,1135,6817,1154,6831,1168,6843,1172;
PU6858,1172;PD6870,1168,6884,1154,6889,1135,6884,1115,6883,1114;
PU6866,1100;PD6851,1096;
PU6199,2316;PD6133,2311;
PU6133,2315;PD6204,2322;
PU6204,2326;PD6132,2320;
PU6131,2325;PD6203,2331;
PU6197,2335;PD6131,2330;
PU6197,2335;PD6203,2331,6204,2326,6204,2322,6199,2316;
PU;SP7;LA1,4,2,4;
PU;PW0.3;
PU6215,2304;PD6201,2309,6197,2315;
PU6194,2336;PD6201,2346,6215,2351,6229,2346,6237,2334,6237,2320,6229,2309,
6215,2304;
PU;SP1;LA1,4,2,4;
PU;PW0.3;
PU3163,4768;PD3147,4769;
PU3154,4774;PD3159,4773;
PU3215,4743;PD3216,4744;
PU3240,4733;PD3239,4732;
PU3241,4732;PD3223,4737,3217,4743;
PU3237,4808;PD3242,4810,3262,4804,3275,4791;
PU6637,1847;PD6555,1856;
PU6557,1861;PD6643,1850;
PU6644,1855;PD6558,1866;
PU6558,1871;PD6644,1860;
PU6640,1865;PD6557,1876;
PU6640,1865;PD6644,1860,6644,1855,6643,1850,6637,1847;
PU6699,1872;PD6891,1928;
PU6892,1923;PD6698,1866;
PU6699,1862;PD6893,1918;
PU6895,1914;PD6700,1857;
PU6704,1853;PD6897,1909;
PU6704,1853;PD6700,1857,6699,1862,6698,1866,6699,1872;
PU6640,1825;PD6654,1839;
PU6674,1824;PD6664,1814;
PU6667,1813;PD6648,1819,6634,1833,6631,1844;
PU6633,1870;PD6634,1872,6648,1886,6667,1891,6687,1886,6700,1873;
PU6706,1852;PD6706,1852,6701,1833,6687,1819,6667,1813;
PU4142,1611;PD4167,1636;
PU4170,1632;PD4141,1603;
PU4143,1599;PD4173,1628;
PU4177,1625;PD4147,1596;
PU4155,1597;PD4181,1622;
PU4155,1597;PD4147,1596,4143,1599,4141,1603,4142,1611;
PU;SP7;LA1,4,2,4;
PU;PW0.3;
PU4139,1571;PD4125,1575,4116,1587,4116,1601,4125,1613,4139,1617,4144,1616;
PU4161,1599;PD4161,1587,4152,1575,4139,1571;
PU;SP1;LA1,4,2,4;
PU;SP7;LA1,4,2,4;
PU;SP1;LA1,4,2,4;
PU;PW0.3;
PU7660,4180;PD7741,4307;
PU7745,4303;PD7662,4174;
PU7665,4170;PD7749,4300;
PU7753,4298;PD7669,4169;
PU7676,4170;PD7758,4296;
PU7676,4170;PD7669,4169,7665,4170,7662,4174,7660,4180;
PU7662,4113;PD7662,3936;
PU7657,3937;PD7657,4114;
PU7652,4114;PD7652,3937;
PU7648,3937;PD7648,4114;
PU7643,4113;PD7643,3936;
PU7643,4113;PD7648,4114,7652,4114,7657,4114,7662,4113;
PU;SP2;LA1,4,2,4;
PU;PW0.4;
PU7652,4151;PD7653,4151;
PU;PW0.3;
PU7645,4114;PD7633,4117,7619,4131,7613,4151,7619,4170,7633,4184,7652,4190,
7661,4187;
PU7682,4174;PD7686,4170,7691,4151,7686,4131,7672,4117,7659,4114;
PU;SP1;LA1,4,2,4;
PU;PW0.3;
PU3605,4640;PD3530,4649;
PU3539,4653;PD3610,4644;
PU3611,4649;PD3546,4657;
PU3551,4661;PD3611,4653;
PU3607,4659;PD3555,4665;
PU3607,4659;PD3611,4653,3611,4649,3610,4644,3605,4640;
PU;SP7;LA1,4,2,4;
PU;PW0.3;
PU3623,4624;PD3609,4628,3602,4639;
PU3605,4660;PD3609,4666,3623,4670,3637,4666,3645,4655,3645,4640,3637,4628,
3623,4624;
PU;SP1;LA1,4,2,4;
PU;PW0.3;
PU7037,1938;PD6969,1926;
PU6969,1931;PD7042,1944;
PU7042,1949;PD6969,1936;
PU6968,1941;PD7040,1953;
PU7034,1957;PD6966,1945;
PU7034,1957;PD7040,1953,7042,1949,7042,1944,7037,1938;
PU;SP7;LA1,4,2,4;
PU;PW0.3;
PU7051,1927;PD7038,1931,7034,1936;
PU7030,1958;PD7038,1969,7051,1973,7065,1969,7074,1957,7074,1943,7065,1931,
7051,1927;
PU;SP1;LA1,4,2,4;
PU;SP7;LA1,4,2,4;
PU;SP1;LA1,4,2,4;
PU;SP7;LA1,4,2,4;
PU;SP1;LA1,4,2,4;
PU;PW0.3;
PU6647,4337;PD6570,4347;
PU6573,4351;PD6577,4351;
PU6615,4346;PD6652,4341;
PU6654,4346;PD6625,4350;
PU6631,4354;PD6654,4350;
PU6652,4352;PD6654,4350,6654,4346,6652,4341,6647,4337;
PU6779,4315;PD6902,4272;
PU6899,4268;PD6777,4311;
PU6774,4307;PD6897,4263;
PU6896,4258;PD6772,4303;
PU6769,4299;PD6895,4253;
PU6647,4316;PD6660,4330;
PU6655,4310;PD6641,4324,6638,4335;
PU3344,1242;PD3445,1114;
PU3441,1111;PD3338,1242;
PU3334,1240;PD3437,1108;
PU3433,1105;PD3330,1236;
PU3329,1231;PD3430,1101;
PU3329,1231;PD3330,1236,3334,1240,3338,1242,3344,1242;
PU3303,1301;PD3291,1479;
PU3296,1478;PD3308,1299;
PU3313,1300;PD3301,1478;
PU3306,1479;PD3318,1300;
PU3323,1302;PD3311,1480;
PU3323,1302;PD3318,1300,3313,1300,3308,1299,3303,1301;
PU3287,1271;PD3277,1260;
PU3288,1236;PD3302,1250;
PU3323,1236;PD3312,1225;
PU3315,1225;PD3296,1230,3282,1244,3277,1264,3282,1283,3296,1297,3305,1300;
PU3321,1301;PD3335,1297,3349,1283,3354,1264,3349,1244,3347,1242;
PU3329,1229;PD3315,1225;
PU5021,1425;PD5044,1442;
PU5067,1459;PD5090,1476;
PU5113,1493;PD5137,1511;
PU5160,1528;PD5163,1530;
PU;SP2;LA1,4,2,4;
PU;PW0.4;
PU4999,1409;PD5000,1409;
PU;PW0.3;
PU4999,1371;PD4979,1375,4965,1390,4960,1409,4965,1428,4979,1443,4999,1448,
5018,1443,5025,1435;
PU5033,1426;PD5038,1409,5032,1390,5018,1375,4999,1371;
PU;SP1;LA1,4,2,4;
PU;PW0.3;
PU5333,5021;PD5329,5030;
PU5335,5030;PD5340,5017;
PU5344,5018;PD5340,5030;
PU5344,5031;PD5349,5020;
PU5351,5028;PD5349,5033;
PU5351,5028;PD5349,5020,5344,5018,5340,5017,5333,5021;
PU;SP7;LA1,4,2,4;
PU;PW0.3;
PU5347,4987;PD5334,4992,5325,5003,5325,5018,5330,5024;
PU5351,5033;PD5361,5029,5367,5021;
PU5367,5000;PD5361,4992,5347,4987;
PU;SP1;LA1,4,2,4;
PU;PW0.3;
PU4312,2683;PD4349,2635;
PU4344,2633;PD4305,2685;
PU4301,2683;PD4340,2631;
PU4336,2627;PD4298,2679;
PU4297,2672;PD4333,2623;
PU4297,2672;PD4298,2679,4301,2683,4305,2685,4312,2683;
PU4194,2703;PD4063,2720;
PU4064,2725;PD4204,2706;
PU4248,2700;PD4252,2699;
PU4253,2704;PD4065,2730;
PU4066,2735;PD4254,2709;
PU4252,2714;PD4065,2740;
PU4252,2714;PD4254,2709,4253,2704,4252,2699,4251,2698;
PU;SP2;LA1,4,2,4;
PU;PW0.4;
PU4288,2699;PD4289,2699;
PU;PW0.3;
PU4288,2661;PD4279,2663;
PU4253,2712;PD4255,2719,4269,2733,4288,2738,4308,2733,4322,2719,4327,2699,
4322,2680,4321,2679;
PU4299,2663;PD4288,2661;
PU;SP1;LA1,4,2,4;
PU;SP7;LA1,4,2,4;
PU;SP1;LA1,4,2,4;
PU;SP2;LA1,4,2,4;
PU;PW0.4;
PU3979,5099;PD3980,5099;
PU;PW0.3;
PU3979,5060;PD3959,5065,3945,5079,3940,5099,3945,5118,3959,5132,3979,5137,
3998,5132,4012,5118,4018,5099,4012,5079,3998,5065,3979,5060;
PU;SP1;LA1,4,2,4;
PU;PW0.3;
PU3242,3861;PD3275,3898;
PU3279,3895;PD3243,3855;
PU3246,3851;PD3283,3892;
PU3286,3889;PD3250,3848;
PU3256,3849;PD3290,3886;
PU3256,3849;PD3250,3848,3246,3851,3243,3855,3242,3861;
PU;SP2;LA1,4,2,4;
PU;PW0.4;
PU3228,3832;PD3229,3832;
PU;PW0.3;
PU3228,3793;PD3209,3799,3195,3813,3190,3832,3195,3851,3209,3866,3228,3871,
3243,3867;
PU3262,3851;PD3267,3832,3262,3813,3248,3799,3228,3793;
PU;SP1;LA1,4,2,4;
PU;PW0.3;
PU4933,3626;PD4967,3602;
PU4946,3611;PD4932,3621;
PU4931,3615;PD4935,3612;
PU4933,3626;PD4934,3626;
PU4917,3669;PD4925,3667,4939,3653,4944,3634,4942,3624;
PU6620,3446;PD6693,3518;
PU6696,3513;PD6622,3441;
PU6623,3436;PD6699,3510;
PU6703,3506;PD6624,3430;
PU6625,3424;PD6707,3503;
PU;SP2;LA1,4,2,4;
PU;PW0.3;
PU6550,3340;PD6542,3342,6528,3357,6523,3376,6528,3395;
PU;SP1;LA1,4,2,4;
PU;PW0.3;
PU7497,4694;PD7422,4701;
PU7425,4706;PD7503,4698;
PU7504,4703;PD7426,4711;
PU7426,4716;PD7504,4707;
PU7499,4713;PD7424,4721;
PU7499,4713;PD7504,4707,7504,4703,7503,4698,7497,4694;
PU7697,4642;PD7755,4618;
PU7752,4614;PD7693,4638;
PU7555,4688;PD7556,4688;
PU7689,4635;PD7750,4610;
PU7748,4605;PD7683,4631;
PU7615,4659;PD7610,4661;
PU7556,4683;PD7554,4684;
PU7555,4678;PD7556,4678;
PU7605,4658;PD7618,4653;
PU7677,4629;PD7747,4600;
PU7555,4678;PD7554,4684,7555,4688,7556,4690;
PU7498,4673;PD7511,4687;
PU7532,4673;PD7526,4666;
PU7521,4663;PD7506,4667,7492,4681,7489,4691;
PU7551,4727;PD7559,4720,7562,4707;
PU7555,4678;PD7551,4674;
PU7866,4573;PD7822,4580;
PU7824,4585;PD7866,4578;
PU7870,4582;PD7824,4589;
PU7825,4594;PD7867,4588;
PU7860,4593;PD7825,4599;
PU;SP7;LA1,4,2,4;
PU;SP1;LA1,4,2,4;
PU;PW0.3;
PU5884,3941;PD5889,3938;
PU6702,1562;PD6831,1432;
PU6826,1429;PD6697,1561;
PU6693,1558;PD6823,1425;
PU6819,1422;PD6690,1554;
PU6689,1548;PD6817,1418;
PU6689,1548;PD6690,1554,6693,1558,6697,1561,6702,1562;
PU6662,1617;PD6658,1815;
PU6663,1814;PD6666,1615;
PU6671,1615;PD6668,1813;
PU6673,1814;PD6676,1615;
PU6681,1617;PD6678,1815;
PU6681,1617;PD6676,1615,6671,1615,6666,1615,6662,1617;
PU6644,1587;PD6633,1576;
PU6644,1552;PD6658,1566;
PU6679,1551;PD6668,1541;
PU6672,1541;PD6652,1546,6638,1560,6633,1579,6638,1599,6652,1613,6663,1616;
PU6679,1616;PD6691,1613,6705,1599,6710,1579,6705,1561;
PU6689,1546;PD6672,1541;
PU;SP7;LA1,4,2,4;
PU;PW0.3;
PU4628,2215;PD4614,2220,4606,2231,4606,2245,4614,2257,4628,2262,4641,2257,
4650,2245,4650,2231,4641,2220,4628,2215;
PU;SP1;LA1,4,2,4;
PU;PW0.3;
PU4032,3115;PD4034,3118;
PU4027,3116;PD4024,3111;
PU4027,3116;PD4034,3118,4037,3116;
PU;SP7;LA1,4,2,4;
PU;PW0.3;
PU4023,3113;PD4022,3116,4022,3130,4030,3142,4044,3146,4057,3142,4066,3130,
4066,3116,4064,3113;
PU;SP1;LA1,4,2,4;
PU;PW0.3;
PU5297,5453;PD5308,5447;
PU5306,5443;PD5289,5452;
PU5286,5448;PD5306,5438;
PU5304,5433;PD5284,5444;
PU5288,5437;PD5303,5428;
PU5288,5437;PD5284,5444,5286,5448,5289,5452,5297,5453;
PU;SP7;LA1,4,2,4;
PU;PW0.3;
PU5282,5428;PD5268,5432,5259,5444,5259,5458,5268,5470,5282,5474,5294,5470;
PU5304,5454;PD5304,5452;
PU5293,5431;PD5282,5428;
PU;SP1;LA1,4,2,4;
PU;PW0.3;
PU5029,2328;PD5034,2314;
PU5061,2249;PD5061,2248;
PU5056,2247;PD5056,2248;
PU5029,2314;PD5022,2331;
PU5018,2330;PD5020,2324;
PU5051,2248;PD5051,2246;
PU5047,2244;PD5045,2247;
PU5040,2247;PD5043,2241;
PU5015,2328;PD5018,2330,5022,2331,5029,2328;
PU4984,2491;PD5000,2382;
PU5005,2382;PD4989,2488;
PU4994,2485;PD5009,2383;
PU5014,2387;PD4999,2483;
PU5014,2387;PD5009,2383,5005,2382,5000,2382,4996,2384;
PU5014,2387;PD5029,2383,5043,2369,5048,2350,5043,2331,5035,2322;
PU5946,1021;PD5991,1055;
PU5992,1050;PD5944,1014;
PU5947,1010;PD5995,1045;
PU5998,1042;PD5950,1007;
PU5957,1006;PD6002,1039;
PU5957,1006;PD5950,1007,5947,1010,5944,1014,5946,1021;
PU;SP2;LA1,4,2,4;
PU;PW0.4;
PU5930,998;PD5931,998;
PU;PW0.3;
PU5930,959;PD5911,964,5897,978,5892,998,5897,1017,5911,1031,5930,1036,
5949,1031,5951,1030;
PU5966,1008;PD5969,998,5964,978,5949,964,5930,959;
PU;SP1;LA1,4,2,4;
PU;SP7;LA1,4,2,4;
PU;PW0.3;
PU5458,1884;PD5444,1889,5435,1900,5435,1915,5444,1926,5458,1931,5471,1926,
5480,1915,5480,1900,5471,1889,5458,1884;
PU;SP1;LA1,4,2,4;
PU;PW0.3;
PU4951,3918;PD4956,3923;
PU5050,4009;PD4953,3913;
PU4957,3910;PD5056,4007;
PU4957,3910;PD4953,3911;
PU4932,3852;PD4918,3670;
PU4914,3673;PD4927,3848;
PU4922,3845;PD4909,3677;
PU4959,3910;PD4964,3893,4959,3873,4945,3859,4937,3857;
PU7518,3793;PD7521,3796;
PU7560,3830;PD7573,3842;
PU7614,3878;PD7618,3881;
PU7620,3876;PD7618,3875;
PU7578,3839;PD7564,3827;
PU7525,3793;PD7518,3787;
PU7521,3783;PD7529,3790;
PU7568,3824;PD7581,3836;
PU7622,3872;PD7623,3873;
PU7627,3869;PD7626,3869;
PU7585,3833;PD7575,3824;
PU7533,3787;PD7524,3780;
PU7531,3779;PD7536,3784;
PU7587,3828;PD7589,3830;
PU7630,3866;PD7631,3866;
PU7531,3779;PD7524,3780,7521,3783,7518,3787,7518,3793;
PU;SP2;LA1,4,2,4;
PU;PW0.4;
PU7500,3765;PD7501,3765;
PU;PW0.3;
PU7500,3726;PD7481,3731,7467,3745,7461,3765,7467,3784,7481,3798,7500,3803,
7517,3799;
PU7535,3780;PD7537,3770;
PU7537,3760;PD7533,3745,7519,3731,7500,3726;
PU;SP1;LA1,4,2,4;
PU;PW0.3;
PU3180,1677;PD3283,1552;
PU3278,1550;PD3175,1676;
PU3171,1674;PD3274,1547;
PU3271,1544;PD3167,1670;
PU3166,1665;PD3267,1540;
PU3166,1665;PD3167,1670,3171,1674,3175,1676,3180,1677;
PU;SP2;LA1,4,2,4;
PU;PW0.4;
PU3151,1697;PD3152,1697;
PU;PW0.3;
PU3151,1659;PD3132,1664,3118,1678,3113,1697,3118,1717,3132,1731,3151,1736,
3171,1731,3185,1717,3190,1697,3185,1678,3183,1676;
PU3166,1663;PD3151,1659;
PU;SP1;LA1,4,2,4;
PU;PW0.3;
PU3282,5059;PD3275,5076;
PU3280,5076;PD3288,5056;
PU3293,5057;PD3285,5077;
PU3258,5143;PD3257,5143;
PU3262,5146;PD3263,5143;
PU3290,5077;PD3297,5060;
PU3299,5066;PD3295,5077;
PU3268,5143;PD3266,5149;
PU3299,5066;PD3297,5060,3293,5057,3288,5056,3282,5059;
PU3302,5000;PD3260,4805;
PU3256,4807;PD3298,5003;
PU3294,5005;PD3251,4809;
PU3246,4809;PD3289,5005;
PU3284,5004;PD3241,4810;
PU3284,5004;PD3289,5005,3294,5005,3298,5003,3302,5000;
PU3273,5044;PD3262,5034;
PU3273,5010;PD3287,5023;
PU3308,5009;PD3301,5002;
PU3283,5003;PD3281,5003,3267,5018,3262,5037,3267,5056,3275,5064;
PU3300,5075;PD3301,5075,3320,5070,3334,5056,3339,5037,3334,5018,3320,5003,
3303,4999;
PU5918,1841;PD5934,1807;
PU5923,1819;PD5915,1837;
PU5911,1832;PD5915,1825;
PU5820,1974;PD5810,1964;
PU5821,1940;PD5823,1942;
PU5823,1941;PD5815,1948,5810,1968,5815,1987,5819,1990;
PU4184,5110;PD4017,5092;
PU4018,5097;PD4179,5114;
PU4174,5118;PD4017,5102;
PU4016,5107;PD4169,5123;
PU4165,5127;PD4015,5112;
PU5784,2342;PD5792,2326;
PU5821,2261;PD5822,2260;
PU5786,2327;PD5778,2344;
PU5773,2343;PD5780,2328;
PU5775,2328;PD5769,2341;
PU5767,2334;PD5770,2327;
PU5767,2334;PD5769,2341,5773,2343,5778,2344,5784,2342;
PU;SP7;LA1,4,2,4;
PU;PW0.3;
PU5767,2331;PD5755,2335,5746,2347,5746,2361,5755,2373,5768,2377,5782,2373,
5791,2361,5791,2347,5786,2341;
PU;SP1;LA1,4,2,4;
PU;PW0.3;
PU5016,2723;PD5016,2721;
PU5012,2725;PD5014,2730;
PU5010,2732;PD5008,2728;
PU5004,2730;PD5005,2733;
PU5002,2731;PD5005,2733,5010,2732,5014,2730,5016,2723;
PU;SP7;LA1,4,2,4;
PU;PW0.3;
PU4991,2735;PD4991,2748,4999,2760,5010,2764;
PU5019,2720;PD5017,2720;
PU;SP1;LA1,4,2,4;
PU;SP7;LA1,4,2,4;
PU;PW0.3;
PU5474,4345;PD5461,4350,5457,4355;
PU5496,4363;PD5496,4362,5488,4350,5474,4345;
PU;SP1;LA1,4,2,4;
PU;SP2;LA1,4,2,4;
PU;PW0.4;
PU4872,1809;PD4873,1809;
PU;PW0.3;
PU4872,1770;PD4853,1775,4839,1789,4834,1809,4839,1828,4853,1842,4872,1847,
4891,1842,4905,1828,4911,1809,4905,1789,4891,1775,4872,1770;
PU;SP1;LA1,4,2,4;
PU;PW0.3;
PU3199,4669;PD3221,4738;
PU3226,4736;PD3201,4663;
PU3206,4660;PD3230,4734;
PU3235,4733;PD3210,4660;
PU3216,4663;PD3240,4732;
PU3216,4663;PD3210,4660,3206,4660,3201,4663,3199,4669;
PU;SP7;LA1,4,2,4;
PU;PW0.3;
PU3202,4628;PD3189,4633,3181,4644,3181,4659,3189,4670,3198,4673;
PU3219,4666;PD3224,4659,3224,4644,3216,4633,3202,4628;
PU;SP1;LA1,4,2,4;
PU;PW0.3;
PU3464,5035;PD3338,5029;
PU3339,5034;PD3465,5040;
PU3465,5044;PD3339,5039;
PU3339,5043;PD3465,5049;
PU3463,5054;PD3338,5048;
PU3463,5054;PD3465,5049,3465,5044,3465,5040,3464,5035;
PU;SP7;LA1,4,2,4;
PU;PW0.3;
PU3487,5022;PD3473,5027,3465,5037;
PU3464,5052;PD3464,5052,3473,5064,3487,5068,3500,5064,3508,5052,3508,5038,
3500,5027,3487,5022;
PU;SP1;LA1,4,2,4;
PU;SP7;LA1,4,2,4;
PU;PW0.3;
PU4728,3319;PD4738,3322,4752,3317,4760,3306,4760,3292,4752,3280,4740,3276;
PU;SP1;LA1,4,2,4;
PU;PW0.3;
PU5827,4234;PD5830,4236;
PU5830,4232;PD5820,4242,5820,4246;
PU;SP7;LA1,4,2,4;
PU;PW0.3;
PU6317,4695;PD6304,4700,6295,4711,6295,4725,6304,4737,6317,4741;
PU6339,4725;PD6339,4711,6331,4700,6317,4695;
PU;SP1;LA1,4,2,4;
PU;PW0.3;
PU6636,1959;PD6663,1891;
PU6658,1890;PD6630,1962;
PU6625,1961;PD6653,1888;
PU6649,1886;PD6621,1959;
PU6619,1952;PD6645,1884;
PU6619,1952;PD6621,1959,6625,1961,6630,1962,6636,1959;
PU;SP7;LA1,4,2,4;
PU;PW0.3;
PU6618,1947;PD6608,1951,6600,1962,6600,1976,6608,1988,6622,1992,6635,1988,
6644,1976,6644,1962,6639,1956;
PU;SP1;LA1,4,2,4;
PU;PW0.3;
PU4283,5421;PD4273,5439;
PU4276,5441;PD4290,5419;
PU4295,5420;PD4280,5445;
PU4283,5448;PD4298,5424;
PU4299,5431;PD4287,5452;
PU4299,5431;PD4298,5424,4295,5420,4290,5419,4283,5421;
PU4306,5364;PD4282,5260;
PU4278,5267;PD4301,5366;
PU4297,5368;PD4275,5272;
PU4271,5276;PD4292,5368;
PU4287,5368;PD4267,5280;
PU4287,5368;PD4292,5368,4297,5368,4301,5366,4306,5364;
PU4277,5410;PD4267,5400;
PU4278,5376;PD4291,5390;
PU4312,5375;PD4303,5366;
PU4305,5365;PD4306,5365;
PU4290,5369;PD4286,5370,4272,5384,4267,5403,4272,5422,4276,5426;
PU4298,5440;PD4305,5442,4324,5437,4338,5422,4343,5403,4338,5384,4324,5370,
4305,5365;
PU5792,1462;PD5899,1513;
PU5900,1508;PD5789,1455;
PU5790,1451;PD5902,1503;
PU5904,1499;PD5793,1447;
PU5800,1445;PD5907,1495;
PU5800,1445;PD5793,1447,5790,1451,5789,1455,5792,1462;
PU5744,1450;PD5734,1439;
PU5745,1415;PD5758,1429;
PU5779,1414;PD5769,1404;
PU5772,1404;PD5753,1409,5739,1423,5734,1442,5739,1462,5753,1476,5772,1481,
5791,1476,5798,1469;
PU5810,1445;PD5811,1442,5805,1423,5791,1409,5772,1404;
PU6703,4566;PD6694,4463;
PU6690,4467;PD6699,4570;
PU6694,4571;PD6685,4471;
PU6681,4473;PD6690,4571;
PU6685,4568;PD6676,4475;
PU6685,4568;PD6690,4571,6694,4571,6699,4570,6703,4566;
PU6669,4609;PD6659,4599;
PU6670,4575;PD6684,4588;
PU6704,4574;PD6701,4570;
PU6684,4567;PD6678,4568,6664,4583,6659,4602,6664,4621,6678,4635,6689,4638;
PU6715,4568;PD6704,4565;
PU3916,5031;PD3948,5075;
PU3952,5071;PD3916,5024;
PU3919,5020;PD3956,5068;
PU3959,5065;PD3924,5018;
PU3931,5020;PD3964,5063;
PU3931,5020;PD3924,5018,3919,5020,3916,5024,3916,5031;
PU;SP7;LA1,4,2,4;
PU;PW0.3;
PU3914,4990;PD3900,4994,3892,5005,3892,5020,3900,5031,3914,5036,3917,5035;
PU3934,5022;PD3936,5020,3936,5005,3927,4994,3914,4990;
PU;SP1;LA1,4,2,4;
PU;PW0.3;
PU7545,5053;PD7545,5055;
PU7548,5068;PD7550,5051;
PU7556,5048;PD7554,5059;
PU7564,4929;PD7547,4794;
PU7542,4794;PD7560,4933;
PU7555,4934;PD7537,4795;
PU7533,4799;PD7550,4934;
PU7545,4932;PD7528,4803;
PU7545,4932;PD7550,4934,7555,4934,7560,4933,7564,4929;
PU7532,4939;PD7546,4953;
PU7566,4938;PD7561,4933;
PU7545,4931;PD7540,4933,7526,4947,7522,4961;
PU7580,4998;PD7592,4985,7598,4966,7592,4947,7578,4933,7564,4929;
PU;SP7;LA1,4,2,4;
PU;PW0.3;
PU6476,3435;PD6463,3439,6455,3451,6455,3465,6463,3476,6477,3481,6490,3477;
PU;SP1;LA1,4,2,4;
PU;PW0.3;
PU3235,1231;PD3278,1254;
PU3279,1250;PD3232,1224;
PU3234,1219;PD3281,1245;
PU3284,1241;PD3237,1216;
PU3244,1214;PD3287,1237;
PU3244,1214;PD3237,1216,3234,1219,3232,1224,3235,1231;
PU;SP7;LA1,4,2,4;
PU;PW0.3;
PU3227,1193;PD3213,1197,3205,1209,3205,1223,3213,1234,3227,1239,3238,1235;
PU3249,1215;PD3249,1209,3241,1197,3227,1193;
PU;SP1;LA1,4,2,4;
PU;SP7;LA1,4,2,4;
PU;PW0.3;
PU3733,2638;PD3719,2642,3711,2654,3711,2668,3719,2680,3733,2684,3746,2680,
3755,2668,3755,2654,3746,2642,3733,2638;
PU;SP1;LA1,4,2,4;
PU;SP7;LA1,4,2,4;
PU;PW0.3;
PU4004,2236;PD3990,2241,3982,2252,3982,2267,3990,2278,4003,2282;
PU4019,2276;PD4026,2267,4026,2252,4017,2241,4004,2236;
PU;SP1;LA1,4,2,4;
PU;PW0.3;
PU4467,5410;PD4343,5398;
PU4343,5402;PD4467,5415;
PU4467,5420;PD4343,5407;
PU4343,5412;PD4466,5425;
PU4465,5429;PD4341,5417;
PU4465,5429;PD4466,5425,4467,5420,4467,5415,4467,5410;
PU;SP7;LA1,4,2,4;
PU;PW0.3;
PU4489,5399;PD4475,5403,4467,5414;
PU4467,5425;PD4467,5429,4475,5441,4489,5445,4502,5441,4511,5429,4511,5415,
4502,5403,4489,5399;
PU;SP1;LA1,4,2,4;
PU;PW0.3;
PU4899,1544;PD4982,1444;
PU4978,1442;PD4892,1544;
PU4888,1542;PD4974,1439;
PU4971,1435;PD4885,1538;
PU4884,1532;PD4967,1432;
PU4884,1532;PD4885,1538,4888,1542,4892,1544,4899,1544;
PU4862,1763;PD4862,1771;
PU4867,1770;PD4867,1760;
PU4871,1599;PD4872,1654;
PU4872,1756;PD4872,1770;
PU4877,1770;PD4877,1753;
PU4876,1658;PD4876,1599;
PU4881,1600;PD4881,1663;
PU4882,1748;PD4882,1771;
PU4881,1600;PD4876,1599,4871,1599,4867,1599;
PU4878,1535;PD4868,1524;
PU4871,1524;PD4866,1526;
PU4878,1599;PD4890,1596,4904,1582,4909,1563,4904,1544,4903,1542;
PU4885,1528;PD4871,1524;
PU4753,3423;PD4749,3319;
PU4744,3321;PD4748,3417;
PU4743,3412;PD4740,3322;
PU4735,3322;PD4738,3408;
PU4733,3404;PD4730,3320;
PU4780,3491;PD4785,3474,4779,3455,4765,3441,4762,3440;
PU6699,1086;PD6812,1130;
PU6813,1125;PD6696,1080;
PU6697,1075;PD6814,1121;
PU6816,1116;PD6699,1071;
PU6706,1069;PD6819,1112;
PU6706,1069;PD6699,1071,6697,1075,6696,1080,6699,1086;
PU6649,1075;PD6639,1064;
PU6650,1040;PD6664,1054;
PU6684,1040;PD6674,1029;
PU6677,1029;PD6658,1034,6644,1048,6639,1068,6644,1087,6658,1101,6677,1106,
6697,1101,6705,1092;
PU6715,1068;PD6716,1068,6710,1048,6697,1034,6677,1029;
PU6661,3860;PD6653,3865;
PU6650,3862;PD6704,3828;
PU6701,3824;PD6646,3858;
PU6642,3855;PD6699,3819;
PU6539,3920;PD6528,3910;
PU6536,3892;PD6533,3894,6528,3913,6533,3932,6548,3946,6560,3950;
PU7454,4601;PD7498,4674;
PU7501,4670;PD7456,4594;
PU7459,4591;PD7505,4668;
PU7510,4665;PD7464,4589;
PU7470,4591;PD7514,4663;
PU7470,4591;PD7464,4589,7459,4591,7456,4594,7454,4601;
PU;SP7;LA1,4,2,4;
PU;PW0.3;
PU7454,4559;PD7440,4563,7432,4575,7432,4589,7440,4601,7454,4605,7455,4605;
PU7473,4593;PD7476,4589,7476,4575,7467,4563,7454,4559;
PU;SP1;LA1,4,2,4;
PU;PW0.3;
PU7715,4964;PD7688,4963;
PU7620,4959;PD7597,4958;
PU7598,4963;PD7621,4964;
PU7687,4968;PD7716,4969;
PU7716,4974;PD7689,4972;
PU7622,4969;PD7598,4968;
PU7597,4973;PD7622,4974;
PU7699,4978;PD7715,4978;
PU7714,4983;PD7705,4983;
PU7626,4979;PD7596,4978;
PU7714,4983;PD7715,4978,7716,4974,7716,4969,7715,4964;
PU;SP7;LA1,4,2,4;
PU;PW0.3;
PU7726,4955;PD7723,4956,7716,4966;
PU7715,4981;PD7715,4982,7723,4993,7731,4996;
PU;SP1;LA1,4,2,4;
PU;SP7;LA1,4,2,4;
PU;PW0.3;
PU4948,1085;PD4934,1089,4926,1101,4926,1115,4934,1127,4948,1131,4961,1127,
4970,1115,4970,1101,4961,1089,4948,1085;
PU;SP1;LA1,4,2,4;
PU;PW0.3;
PU3800,2646;PD3753,2650;
PU3755,2654;PD3811,2650;
PU3819,2654;PD3756,2659;
PU3756,2664;PD3820,2659;
PU3822,2664;PD3755,2669;
PU4738,2244;PD4731,2242;
PU4663,2233;PD4650,2231;
PU4651,2236;PD4661,2238;
PU4729,2247;PD4743,2249;
PU4743,2254;PD4728,2252;
PU4660,2242;PD4651,2241;
PU4650,2246;PD4659,2247;
PU4726,2256;PD4742,2258;
PU4736,2262;PD4724,2260;
PU4659,2252;PD4647,2251;
PU4736,2262;PD4742,2258,4743,2254,4743,2249,4738,2244;
PU4795,2278;PD4936,2332;
PU4939,2328;PD4793,2272;
PU4795,2268;PD4933,2320;
PU4926,2313;PD4797,2264;
PU4801,2260;PD4922,2306;
PU4801,2260;PD4797,2264,4795,2268,4793,2272,4795,2278;
PU4737,2264;PD4735,2262;
PU4745,2237;PD4752,2243;
PU4729,2264;PD4732,2276,4746,2290,4765,2295,4784,2290,4795,2279;
PU4803,2260;PD4804,2257,4800,2243;
PU;SP7;LA1,4,2,4;
PU;PW0.3;
PU4839,4397;PD4845,4395;
PU;SP1;LA1,4,2,4;
PU;PW0.3;
PU5817,1147;PD5914,1033;
PU5909,1030;PD5817,1140;
PU5818,1132;PD5905,1027;
PU5902,1024;PD5818,1125;
PU5818,1117;PD5899,1020;
PU5763,1388;PD5763,1405;
PU5768,1404;PD5768,1383;
PU5773,1383;PD5773,1404;
PU5778,1404;PD5778,1384;
PU5783,1384;PD5782,1405;
PU5748,1189;PD5738,1179;
PU5749,1155;PD5750,1156;
PU5750,1156;PD5743,1163,5738,1182,5743,1202,5749,1208;
PU5132,2350;PD5048,2343;
PU5048,2348;PD5136,2355;
PU5137,2360;PD5048,2353;
PU5048,2358;PD5135,2364;
PU5130,2369;PD5046,2362;
PU5130,2369;PD5135,2364,5137,2360,5136,2355,5132,2350;
PU;SP7;LA1,4,2,4;
PU;PW0.3;
PU5148,2338;PD5135,2342,5130,2349;
PU5128,2370;PD5135,2379,5148,2384,5162,2379,5170,2368,5170,2354,5162,2342,
5148,2338;
PU;SP1;LA1,4,2,4;
PU;PW0.3;
PU5516,1891;PD5477,1895;
PU5480,1900;PD5513,1896;
PU5511,1901;PD5480,1905;
PU5481,1910;PD5510,1906;
PU5509,1911;PD5480,1915;
PU5627,1910;PD5810,1966;
PU5810,1961;PD5625,1905;
PU5626,1901;PD5812,1956;
PU5813,1952;PD5628,1896;
PU5632,1892;PD5816,1947;
PU5632,1892;PD5628,1896,5626,1901,5625,1905,5627,1910;
PU5602,1928;PD5614,1924,5627,1912;
PU5634,1892;PD5634,1891,5629,1872,5614,1858,5610,1857;
PU3098,1652;PD3119,1676;
PU3122,1672;PD3098,1645;
PU3101,1641;PD3126,1669;
PU3129,1666;PD3105,1638;
PU3112,1640;PD3134,1663;
PU3112,1640;PD3105,1638,3101,1641,3098,1645,3098,1652;
PU;SP7;LA1,4,2,4;
PU;PW0.3;
PU3097,1613;PD3083,1618,3074,1629,3074,1643,3083,1655,3097,1659,3100,1658;
PU3118,1643;PD3118,1629,3110,1618,3097,1613;
PU;SP1;LA1,4,2,4;
PU;PW0.3;
PU6666,922;PD6667,1030;
PU6672,1029;PD6671,920;
PU6675,920;PD6677,1029;
PU6682,1029;PD6680,920;
PU6685,921;PD6686,1030;
PU6685,921;PD6680,920,6675,920,6671,920,6666,922;
PU;SP7;LA1,4,2,4;
PU;PW0.3;
PU6675,876;PD6662,881,6653,892,6653,906,6662,918,6669,920;
PU6682,920;PD6689,918,6697,906,6697,892,6689,881,6675,876;
PU;SP1;LA1,4,2,4;
PU;SP7;LA1,4,2,4;
PU;PW0.3;
PU3190,5534;PD3194,5535,3208,5531,3210,5527;
PU;SP1;LA1,4,2,4;
PU;PW0.3;
PU6607,4247;PD6647,4316;
PU6651,4313;PD6613,4248;
PU6619,4248;PD6653,4307;
PU6630,4257;PD6625,4250;
PU6578,4125;PD6577,3971;
PU6572,3967;PD6574,4126;
PU6569,4126;PD6567,3961;
PU6562,3953;PD6564,4126;
PU6560,4125;PD6558,3950;
PU6560,4125;PD6564,4126,6569,4126,6574,4126,6578,4125;
PU;SP2;LA1,4,2,4;
PU;PW0.3;
PU6562,4126;PD6550,4129,6536,4144,6531,4163,6536,4182,6550,4196,6558,4198;
PU6587,4129;PD6576,4126;
PU;SP1;LA1,4,2,4;
PU;PW0.3;
PU5962,1976;PD5888,1964;
PU5888,1969;PD5966,1982;
PU5966,1986;PD5887,1974;
PU5887,1979;PD5965,1991;
PU5959,1995;PD5887,1984;
PU5959,1995;PD5965,1991,5966,1986,5966,1982,5962,1976;
PU;SP7;LA1,4,2,4;
PU;PW0.3;
PU5976,1965;PD5962,1969,5959,1974;
PU5955,1996;PD5962,2006,5976,2011,5989,2006,5998,1995,5998,1981,5989,1969,
5976,1965;
PU;SP1;LA1,4,2,4;
PU;SP7;LA1,4,2,4;
PU;SP1;LA1,4,2,4;
PU;SP7;LA1,4,2,4;
PU;PW0.3;
PU5717,4741;PD5717,4740,5717,4726;
PU;SP1;LA1,4,2,4;
PU;PW0.3;
PU5531,4352;PD5494,4356;
PU5496,4361;PD5533,4357;
PU5536,4361;PD5527,4362;
PU5537,4366;PD5538,4366;
PU5647,4337;PD5649,4336;
PU5805,4274;PD5642,4334;
PU5638,4330;PD5807,4268;
PU5630,4326;PD5623,4320,5606,4315;
PU3969,1470;PD3990,1486;
PU4011,1503;PD4032,1520;
PU4053,1537;PD4074,1554;
PU4095,1571;PD4097,1572;
PU;SP2;LA1,4,2,4;
PU;PW0.4;
PU3948,1453;PD3949,1453;
PU;PW0.3;
PU3948,1415;PD3929,1420,3916,1434,3910,1453,3916,1472,3929,1487,3948,1492,
3968,1487,3973,1481;
PU3982,1471;PD3987,1453,3982,1434,3968,1420,3948,1415;
PU;SP1;LA1,4,2,4;
PU;PW0.3;
PU6525,1520;PD6634,1572;
PU6635,1567;PD6522,1514;
PU6523,1509;PD6637,1563;
PU6639,1559;PD6526,1505;
PU6533,1504;PD6642,1554;
PU6533,1504;PD6526,1505,6523,1509,6522,1514,6525,1520;
PU6476,1507;PD6466,1497;
PU6477,1473;PD6491,1487;
PU6512,1472;PD6501,1462;
PU6504,1462;PD6485,1467,6471,1481,6466,1500,6471,1519,6485,1533,6504,1538,
6523,1533,6530,1527;
PU6542,1503;PD6543,1500,6538,1481,6523,1467,6504,1462;
PU;SP7;LA1,4,2,4;
PU;PW0.3;
PU4306,4993;PD4296,4990;
PU;SP1;LA1,4,2,4;
PU;PW0.3;
PU5974,4270;PD5926,4262;
PU5960,4272;PD5977,4275;
PU5974,4279;PD5968,4278;
PU5978,4275;PD5974,4270;
PU;SP7;LA1,4,2,4;
PU;PW0.3;
PU5990,4258;PD5976,4263,5972,4268;
PU6002,4263;PD5990,4258;
PU;SP1;LA1,4,2,4;
PU;SP2;LA1,4,2,4;
PU;PW0.4;
PU2941,5099;PD2942,5099;
PU;PW0.3;
PU2941,5061;PD2922,5066,2908,5080,2903,5099,2908,5118,2922,5132,2941,5137,
2960,5132,2974,5118,2979,5099,2974,5080,2960,5066,2941,5061;
PU;SP1;LA1,4,2,4;
PU;SP2;LA1,4,2,4;
PU;SP1;LA1,4,2,4;
PU;PW0.3;
PU6418,4699;PD6337,4707;
PU6339,4711;PD6424,4703;
PU6425,4708;PD6340,4716;
PU6340,4721;PD6424,4713;
PU6420,4718;PD6366,4723;
PU6420,4718;PD6424,4713,6425,4708,6424,4703,6418,4699;
PU6519,4686;PD6667,4625;
PU6664,4621;PD6519,4681;
PU6518,4676;PD6662,4617;
PU6660,4612;PD6518,4671;
PU6516,4667;PD6659,4607;
PU6420,4680;PD6421,4681;
PU6420,4680;PD6413,4687,6411,4697;
PU6412,4722;PD6413,4725,6423,4735;
PU;SP7;LA1,4,2,4;
PU;PW0.3;
PU7424,5417;PD7411,5422,7402,5433,7402,5447,7411,5459,7413,5460;
PU7432,5420;PD7424,5417;
PU;SP1;LA1,4,2,4;
PU;SP7;LA1,4,2,4;
PU;SP1;LA1,4,2,4;
PU;PW0.3;
PU4797,4030;PD4808,4022,4817,4002,4816,3993;
PU5634,1602;PD5754,1476;
PU5750,1473;PD5634,1595;
PU5635,1589;PD5746,1470;
PU5743,1467;PD5635,1582;
PU5635,1574;PD5740,1463;
PU5567,1620;PD5566,1619;
PU5567,1620;PD5566,1627,5567,1629;
PU5633,1645;PD5642,1627,5638,1606,5636,1603;
PU;SP7;LA1,4,2,4;
PU;PW0.3;
PU3578,2252;PD3571,2254,3562,2265,3562,2280,3571,2291,3573,2292;
PU;SP1;LA1,4,2,4;
PU;PW0.3;
PU4275,5427;PD4264,5433;
PU4258,5431;PD4272,5423;
PU4270,5418;PD4256,5427;
PU4255,5422;PD4268,5414;
PU;SP7;LA1,4,2,4;
PU;SP1;LA1,4,2,4;
PU;PW0.3;
PU3979,2360;PD3985,2344;
PU4001,2282;PD4001,2284;
PU3980,2344;PD3973,2364;
PU3969,2363;PD3975,2346;
PU3993,2290;PD3996,2281;
PU3992,2279;PD3986,2296;
PU3969,2349;PD3965,2361;
PU3962,2354;PD3963,2351;
PU3982,2294;PD3988,2276;
PU3962,2354;PD3965,2361,3969,2363,3973,2364,3979,2360;
PU3947,2416;PD3924,2545;
PU3927,2557;PD3952,2414;
PU3957,2415;PD3928,2582;
PU3931,2590;PD3961,2416;
PU3965,2419;PD3936,2589;
PU3965,2419;PD3961,2416,3957,2415,3952,2414,3947,2416;
PU3934,2390;PD3924,2380;
PU3935,2356;PD3948,2369;
PU3945,2350;PD3941,2351,3927,2367,3924,2388,3933,2408,3947,2416;
PU3965,2419;PD3973,2419,3991,2408,4000,2388,3997,2367,3986,2354;
PU4886,1070;PD4926,1102;
PU4927,1097;PD4884,1063;
PU4887,1059;PD4930,1093;
PU4934,1090;PD4890,1056;
PU4898,1055;PD4938,1087;
PU4898,1055;PD4890,1056,4887,1059,4884,1063,4886,1070;
PU;SP2;LA1,4,2,4;
PU;PW0.4;
PU4872,1047;PD4873,1047;
PU;PW0.3;
PU4872,1008;PD4851,1015,4837,1031,4834,1052,4843,1072,4861,1083,4882,1083,
4890,1078;
PU4907,1058;PD4909,1052,4907,1031,4892,1015,4872,1008;
PU;SP1;LA1,4,2,4;
PU;PW0.3;
PU6541,1231;PD6659,1102;
PU6655,1099;PD6535,1231;
PU6532,1228;PD6652,1096;
PU6648,1092;PD6529,1225;
PU6528,1219;PD6645,1088;
PU6528,1219;PD6529,1225,6532,1228,6535,1231,6541,1231;
PU6501,1288;PD6496,1463;
PU6501,1462;PD6506,1286;
PU6511,1286;PD6506,1462;
PU6510,1462;PD6515,1286;
PU6520,1288;PD6515,1463;
PU6520,1288;PD6515,1286,6511,1286,6506,1286,6501,1288;
PU6484,1258;PD6473,1248;
PU6485,1224;PD6498,1237;
PU6519,1223;PD6509,1212;
PU6512,1212;PD6491,1219,6477,1235,6474,1256,6483,1276,6501,1287,6502,1287;
PU6518,1287;PD6522,1287,6540,1276,6549,1256,6546,1235,6543,1231;
PU6528,1217;PD6512,1212;
PU;SP7;LA1,4,2,4;
PU;PW0.3;
PU4405,1923;PD4392,1927,4384,1939,4384,1953,4392,1964,4405,1969,4418,1964;
PU4423,1933;PD4419,1927,4405,1923;
PU;SP1;LA1,4,2,4;
PU;SP2;LA1,4,2,4;
PU;PW0.3;
PU7132,5047;PD7135,5054,7154,5065,7175,5065,7176,5065;
PU;SP1;LA1,4,2,4;
PU;PW0.3;
PU6481,3847;PD6533,3895;
PU6497,3855;PD6485,3844;
PU;SP2;LA1,4,2,4;
PU;PW0.3;
PU6416,3745;PD6404,3749,6389,3765,6386,3786,6395,3806,6398,3808;
PU;SP1;LA1,4,2,4;
PU;PW0.3;
PU4811,1982;PD4821,1958;
PU4845,1901;PD4867,1847;
PU4862,1846;PD4841,1899;
PU4817,1957;PD4805,1985;
PU4801,1984;PD4812,1956;
PU4837,1896;PD4857,1844;
PU4853,1842;PD4833,1893;
PU4807,1956;PD4797,1982;
PU4795,1975;PD4802,1955;
PU4828,1892;PD4849,1839;
PU4795,1975;PD4797,1982,4801,1984,4805,1985,4811,1982;
PU4779,2038;PD4769,2135;
PU4773,2140;PD4784,2036;
PU4789,2036;PD4777,2147;
PU4781,2155;PD4794,2037;
PU4798,2040;PD4784,2169;
PU4798,2040;PD4794,2037,4789,2036,4784,2036,4779,2038;
PU4775,1988;PD4779,1992;
PU4794,1972;PD4790,1967;
PU4792,1967;PD4772,1973;
PU4772,1973;PD4771,1974;
PU4770,2034;PD4778,2040;
PU4799,2042;PD4803,2042,4821,2030,4830,2011,4827,1989,4817,1978;
PU4794,1967;PD4792,1967;
PU3258,5075;PD3272,5063;
PU3269,5059;PD3252,5075;
PU3245,5075;PD3267,5055;
PU3102,5106;PD2979,5093;
PU2979,5098;PD3097,5110;
PU3092,5114;PD2979,5103;
PU2978,5108;PD3086,5119;
PU3080,5123;PD2977,5112;
PU4728,2375;PD4760,2294;
PU4756,2294;PD4722,2377;
PU4718,2376;PD4751,2292;
PU4747,2290;PD4713,2374;
PU4711,2368;PD4743,2287;
PU4711,2368;PD4713,2374,4718,2376,4722,2377,4728,2375;
PU;SP7;LA1,4,2,4;
PU;PW0.3;
PU4711,2365;PD4700,2369,4692,2380,4692,2394,4700,2406,4713,2410,4727,2406,
4735,2394,4735,2380,4730,2373;
PU;SP1;LA1,4,2,4;
PU;PW0.3;
PU3963,2748;PD3967,2758;
PU3963,2761;PD3961,2756;
PU3961,2761;PD3963,2761,3967,2758,3968,2756;
PU;SP7;LA1,4,2,4;
PU;PW0.3;
PU3955,2789;PD3967,2793,3981,2788,3983,2784;
PU;SP1;LA1,4,2,4;
PU;SP7;LA1,4,2,4;
PU;SP1;LA1,4,2,4;
PU;SP2;LA1,4,2,4;
PU;PW0.4;
PU3829,1848;PD3830,1848;
PU;PW0.3;
PU3829,1810;PD3808,1816,3794,1832,3791,1853,3800,1873,3818,1884,3839,1884,
3857,1873,3866,1853,3863,1832,3849,1816,3829,1810;
PU;SP1;LA1,4,2,4;
PU;PW0.3;
PU4806,4234;PD4792,4040;
PU4788,4047;PD4802,4236;
PU4797,4237;PD4784,4053;
PU4779,4057;PD4792,4237;
PU4787,4235;PD4775,4061;
PU4787,4235;PD4792,4237,4797,4237,4802,4236,4806,4234;
PU4807,4244;PD4801,4238;
PU4789,4236;PD4786,4237;
PU4837,4277;PD4834,4255,4820,4239,4805,4235;
PU;SP7;LA1,4,2,4;
PU;PW0.3;
PU5258,4701;PD5244,4705,5236,4716,5236,4727;
PU5274,4738;PD5280,4730,5280,4726;
PU5263,4702;PD5258,4701;
PU;SP1;LA1,4,2,4;
PU;PW0.3;
PU4626,3567;PD4686,3527;
PU4682,3523;PD4619,3567;
PU4616,3563;PD4679,3520;
PU4627,3550;PD4614,3559;
PU4616,3552;PD4617,3551;
PU4616,3552;PD4614,3559,4616,3563,4619,3567,4626,3567;
PU4590,3611;PD4609,3611,4628,3600,4636,3580,4634,3566;
PU5572,1996;PD5586,1953;
PU5579,1957;PD5566,2000;
PU5561,1999;PD5574,1959;
PU5568,1961;PD5557,1997;
PU5555,1990;PD5563,1962;
PU5555,1990;PD5557,1997,5561,1999,5566,2000,5572,1996;
PU;SP7;LA1,4,2,4;
PU;PW0.3;
PU5554,1985;PD5545,1988,5537,1999,5537,2014,5545,2025,5559,2029,5572,2025,
5581,2014,5581,1999,5575,1992;
PU;SP1;LA1,4,2,4;
PU;PW0.3;
PU3247,5417;PD3217,5460;
PU3223,5461;PD3254,5415;
PU3258,5417;PD3228,5462;
PU3233,5462;PD3261,5420;
PU3262,5427;PD3239,5463;
PU3262,5427;PD3261,5420,3258,5417,3254,5415,3247,5417;
PU3270,5362;PD3233,5209;
PU3228,5207;PD3266,5364;
PU3261,5365;PD3222,5204;
PU3216,5199;PD3256,5366;
PU3252,5366;PD3209,5190;
PU3252,5366;PD3256,5366,3261,5365,3266,5364,3270,5362;
PU3242,5408;PD3232,5398;
PU3243,5373;PD3256,5387;
PU3277,5373;PD3268,5363;
PU3270,5362;PD3268,5363;
PU3255,5367;PD3249,5368,3235,5385,3232,5406,3239,5422;
PU3261,5437;PD3280,5437,3298,5425,3307,5406,3304,5385,3290,5368,3270,5362;
PU4738,1505;PD4799,1537;
PU4799,1532;PD4735,1499;
PU4736,1494;PD4799,1526;
PU4799,1521;PD4739,1491;
PU4746,1489;PD4799,1516;
PU4746,1489;PD4739,1491,4736,1494,4735,1499,4738,1505;
PU4692,1493;PD4682,1483;
PU4693,1459;PD4706,1472;
PU4727,1458;PD4717,1448;
PU4720,1448;PD4699,1454,4685,1470,4682,1491,4691,1511,4709,1522,4730,1522,
4744,1513;
PU4757,1490;PD4754,1470,4740,1454,4720,1448;
PU5669,4600;PD5668,4593,5661,4584;
PU2884,5032;PD2912,5074;
PU2915,5071;PD2885,5025;
PU2888,5022;PD2919,5068;
PU2923,5065;PD2892,5020;
PU2899,5022;PD2928,5063;
PU2899,5022;PD2892,5020,2888,5022,2885,5025,2884,5032;
PU;SP7;LA1,4,2,4;
PU;PW0.3;
PU2883,4992;PD2869,4996,2861,5007,2861,5021,2869,5033,2883,5037,2885,5037;
PU2903,5024;PD2905,5021,2905,5007,2896,4996,2883,4992;
PU;SP1;LA1,4,2,4;
PU;PW0.3;
PU6369,1659;PD6486,1534;
PU6482,1531;PD6363,1659;
PU6359,1656;PD6478,1528;
PU6475,1524;PD6356,1652;
PU6355,1647;PD6472,1521;
PU6355,1647;PD6356,1652,6359,1656,6363,1659,6369,1659;
PU;SP2;LA1,4,2,4;
PU;PW0.4;
PU6339,1678;PD6340,1678;
PU;PW0.3;
PU6339,1640;PD6318,1646,6304,1662,6301,1683,6310,1703,6328,1714,6349,1714,
6367,1703,6376,1683,6373,1662,6370,1659;
PU6355,1645;PD6339,1640;
PU;SP1;LA1,4,2,4;
PU;PW0.3;
PU6473,5002;PD6477,4988;
PU6481,4988;PD6479,4997;
PU6485,4990;PD6481,4988,6477,4988,6471,4992;
PU6481,4936;PD6468,4853;
PU6464,4854;PD6476,4937;
PU6471,4935;PD6459,4855;
PU6471,4935;PD6476,4937,6481,4936,6484,4936;
PU6450,4968;PD6448,4966;
PU6459,4941;PD6472,4955;
PU6471,4935;PD6465,4936,6451,4953,6449,4967;
PU5453,3453;PD5460,3445;
PU;SP7;LA1,4,2,4;
PU;SP1;LA1,4,2,4;
PU;PW0.3;
PU7436,5051;PD7488,5020;
PU7486,5015;PD7429,5050;
PU7425,5047;PD7486,5010;
PU7486,5005;PD7424,5042;
PU7427,5035;PD7486,4999;
PU7427,5035;PD7424,5042,7425,5047,7429,5050,7436,5051;
PU7375,5042;PD7252,5029;
PU7247,5028;PD7213,5025;
PU7270,5035;PD7377,5047;
PU7377,5052;PD7278,5041;
PU7286,5047;PD7376,5056;
PU7373,5061;PD7292,5052;
PU7373,5061;PD7376,5056,7377,5052,7377,5047,7375,5042;
PU7383,5063;PD7377,5057;
PU7384,5028;PD7397,5042;
PU7418,5028;PD7408,5018;
PU7411,5017;PD7390,5023,7376,5040,7376,5043;
PU7373,5061;PD7381,5077;
PU7435,5083;PD7439,5080,7449,5061,7447,5050;
PU7433,5026;PD7432,5023,7411,5017;
PU3430,5407;PD3307,5395;
PU3308,5399;PD3431,5412;
PU3430,5417;PD3307,5404;
PU3307,5409;PD3430,5422;
PU3429,5426;PD3305,5413;
PU3429,5426;PD3430,5422,3430,5417,3431,5412,3430,5407;
PU;SP7;LA1,4,2,4;
PU;PW0.3;
PU3452,5396;PD3439,5401,3431,5411;
PU3430,5422;PD3430,5426,3439,5437,3452,5442,3465,5437,3474,5426,3474,5412,
3465,5401,3452,5396;
PU;SP1;LA1,4,2,4;
PU;PW0.3;
PU3856,1586;PD3933,1488;
PU3929,1486;PD3850,1587;
PU3846,1584;PD3925,1483;
PU3921,1480;PD3843,1581;
PU3842,1574;PD3918,1477;
PU3842,1574;PD3843,1581,3846,1584,3850,1587,3856,1586;
PU3820,1642;PD3819,1811;
PU3824,1810;PD3825,1641;
PU3830,1641;PD3829,1810;
PU3834,1810;PD3834,1641;
PU3839,1642;PD3838,1811;
PU3839,1642;PD3834,1641,3830,1641,3825,1641,3820,1642;
PU3802,1612;PD3792,1602;
PU3803,1578;PD3817,1591;
PU3838,1577;PD3827,1567;
PU3830,1567;PD3809,1573,3796,1589,3792,1610,3802,1630,3819,1641,3822,1641;
PU3837,1641;PD3841,1641,3859,1630,3868,1610,3865,1589,3861,1584;
PU3843,1570;PD3830,1567;
PU5636,1134;PD5738,1177;
PU5739,1172;PD5633,1127;
PU5634,1123;PD5741,1167;
PU5743,1163;PD5636,1119;
PU5643,1117;PD5746,1159;
PU5643,1117;PD5636,1119,5634,1123,5633,1127,5636,1134;
PU5588,1123;PD5578,1113;
PU5589,1088;PD5602,1102;
PU5623,1087;PD5613,1078;
PU5615,1077;PD5595,1083,5581,1100,5578,1121,5587,1140,5605,1152,5626,1152,
5643,1141;
PU5652,1117;PD5650,1100,5636,1083,5615,1077;
PU6383,4607;PD6384,4608;
PU6387,4604;PD6385,4601;
PU6388,4598;PD6390,4601;
PU6393,4597;PD6393,4596;
PU6394,4596;PD6393,4596,6388,4598,6385,4601,6383,4607;
PU;SP7;LA1,4,2,4;
PU;PW0.3;
PU6384,4566;PD6370,4570,6362,4582,6362,4596,6370,4607,6382,4611;
PU6405,4589;PD6405,4582,6397,4570,6384,4566;
PU;SP1;LA1,4,2,4;
PU;PW0.3;
PU6641,4966;PD6597,4964;
PU6598,4969;PD6642,4971;
PU6642,4976;PD6599,4974;
PU6599,4978;PD6642,4980;
PU6640,4985;PD6600,4983;
PU6640,4985;PD6642,4980,6642,4976,6642,4971,6641,4966;
PU;SP7;LA1,4,2,4;
PU;PW0.3;
PU6663,4954;PD6650,4958,6642,4968;
PU6642,4983;PD6642,4984,6650,4995,6663,5000,6677,4995,6685,4984,6685,4970,
6677,4958,6663,4954;
PU;SP1;LA1,4,2,4;
PU;SP7;LA1,4,2,4;
PU;PW0.3;
PU3907,1132;PD3894,1137,3886,1148,3886,1162,3894,1174,3907,1178,3921,1174,
3929,1162,3929,1148,3921,1137,3907,1132;
PU;SP1;LA1,4,2,4;
PU;PW0.3;
PU3700,2278;PD3655,2272;
PU3645,2275;PD3704,2283;
PU3705,2288;PD3642,2280;
PU3640,2284;PD3703,2292;
PU3698,2296;PD3639,2289;
PU3698,2296;PD3703,2292,3705,2288,3704,2283,3700,2278;
PU3756,2311;PD3817,2336;
PU3901,2369;PD3924,2378;
PU3925,2374;PD3907,2366;
PU3815,2330;PD3755,2306;
PU3756,2302;PD3814,2324;
PU3912,2363;PD3927,2369;
PU3929,2364;PD3916,2360;
PU3921,2356;PD3931,2360;
PU3757,2300;PD3756,2302,3755,2306,3756,2311;
PU3699,2298;PD3698,2296;
PU3691,2299;PD3698,2315,3716,2327,3738,2327,3756,2315,3757,2313;
PU4721,3948;PD4632,3863;
PU4635,3859;PD4727,3947;
PU4733,3946;PD4639,3856;
PU4644,3855;PD4740,3946;
PU4644,3855;PD4639,3856,4635,3859,4632,3863,4632,3866;
PU4621,3801;PD4611,3611;
PU4606,3612;PD4617,3803;
PU4612,3804;PD4601,3613;
PU4596,3613;PD4607,3799;
PU4602,3794;PD4591,3612;
PU4612,3804;PD4612,3804,4617,3803,4621,3801;
PU4622,3811;PD4616,3805;
PU4647,3856;PD4652,3845,4649,3823,4635,3807,4620,3803;
PU7449,5349;PD7422,5417;
PU7428,5418;PD7456,5345;
PU7461,5346;PD7432,5419;
PU7439,5416;PD7464,5349;
PU7467,5356;PD7445,5413;
PU7467,5356;PD7464,5349,7461,5346,7456,5345,7449,5349;
PU7469,5291;PD7454,5218;
PU7449,5217;PD7464,5293;
PU7460,5294;PD7444,5217;
PU7439,5216;PD7455,5295;
PU7450,5295;PD7434,5216;
PU7450,5295;PD7455,5295,7460,5294,7464,5293,7469,5291;
PU7439,5337;PD7429,5327;
PU7440,5303;PD7454,5316;
PU7475,5302;PD7466,5293;
PU7454,5296;PD7447,5298,7433,5314,7429,5335,7438,5354,7442,5357;
PU7467,5366;PD7478,5366,7496,5354,7505,5335,7501,5314,7488,5298,7468,5292;
PU4755,1208;PD4856,1082;
PU4852,1079;PD4749,1208;
PU4745,1206;PD4848,1076;
PU4844,1073;PD4742,1202;
PU4740,1197;PD4841,1069;
PU4740,1197;PD4742,1202,4745,1206,4749,1208,4755,1208;
PU4716,1265;PD4715,1319;
PU4712,1418;PD4711,1449;
PU4716,1448;PD4717,1417;
PU4719,1323;PD4721,1264;
PU4725,1264;PD4724,1328;
PU4721,1423;PD4720,1448;
PU4725,1448;PD4726,1429;
PU4728,1336;PD4730,1264;
PU4735,1266;PD4733,1345;
PU4730,1433;PD4730,1449;
PU4735,1266;PD4730,1264,4725,1264,4721,1264,4716,1265;
PU4711,1213;PD4713,1215;
PU4734,1201;PD4724,1191;
PU4726,1191;PD4711,1195;
PU4710,1261;PD4716,1265,4717,1265;
PU4733,1265;PD4737,1265,4755,1254,4764,1234,4761,1213,4756,1208;
PU4740,1195;PD4726,1191;
PU7086,4963;PD7114,4991;
PU7116,4987;PD7086,4956;
PU7088,4952;PD7118,4982;
PU7121,4978;PD7092,4950;
PU7099,4950;PD7124,4975;
PU7099,4950;PD7092,4950,7088,4952,7086,4956,7086,4963;
PU;SP7;LA1,4,2,4;
PU;PW0.3;
PU7081,4922;PD7067,4926,7059,4938,7059,4952,7067,4963,7081,4968,7087,4966;
PU7102,4951;PD7102,4938,7094,4926,7081,4922;
PU;SP1;LA1,4,2,4;
PU;PW0.3;
PU4090,2383;PD4000,2376;
PU4000,2381;PD4094,2388;
PU4094,2393;PD4000,2386;
PU4000,2390;PD4093,2397;
PU4088,2401;PD3998,2395;
PU4088,2401;PD4093,2397,4094,2393,4094,2388,4090,2383;
PU;SP7;LA1,4,2,4;
PU;PW0.3;
PU4106,2371;PD4092,2375,4087,2382;
PU4086,2402;PD4092,2412,4106,2416,4119,2412,4127,2401,4127,2386,4119,2375,
4106,2371;
PU;SP1;LA1,4,2,4;
PU;PW0.3;
PU4518,1924;PD4502,1925;
PU4505,1930;PD4524,1928;
PU4525,1932;PD4507,1934;
PU4509,1939;PD4524,1937;
PU4520,1942;PD4510,1943;
PU4520,1942;PD4524,1937,4525,1932,4524,1928,4518,1924;
PU4579,1949;PD4708,1989;
PU4708,1984;PD4577,1943;
PU4578,1939;PD4709,1979;
PU4710,1974;PD4580,1934;
PU4584,1931;PD4713,1971;
PU4584,1931;PD4580,1934,4578,1939,4577,1943,4579,1949;
PU4522,1903;PD4535,1916;
PU4556,1902;PD4546,1892;
PU4548,1892;PD4528,1898,4514,1914,4513,1922;
PU4516,1945;PD4520,1954,4538,1966,4559,1966,4577,1954,4579,1949;
PU4585,1931;PD4583,1914,4569,1898,4548,1892;
PU6414,1218;PD6474,1245;
PU6475,1240;PD6410,1212;
PU6411,1207;PD6477,1235;
PU6479,1231;PD6414,1203;
PU6421,1201;PD6481,1227;
PU6421,1201;PD6414,1203,6411,1207,6410,1212,6414,1218;
PU;SP7;LA1,4,2,4;
PU;PW0.3;
PU6403,1181;PD6389,1185,6381,1197,6381,1211,6389,1222,6403,1226,6416,1222,
6416,1222;
PU6424,1201;PD6424,1197,6416,1185,6403,1181;
PU;SP1;LA1,4,2,4;
PU;PW0.3;
PU5606,1040;PD5606,1078;
PU5611,1078;PD5611,1040;
PU5616,1041;PD5616,1077;
PU5620,1078;PD5620,1041;
PU5625,1040;PD5625,1079;
PU;SP7;LA1,4,2,4;
PU;SP1;LA1,4,2,4;
PU;PW0.3;
PU7604,5335;PD7582,5332;
PU7513,5325;PD7504,5324;
PU7505,5329;PD7514,5330;
PU7583,5337;PD7605,5339;
PU7606,5344;PD7584,5342;
PU7515,5335;PD7505,5333;
PU7504,5338;PD7516,5339;
PU7585,5347;PD7607,5349;
PU7608,5354;PD7586,5352;
PU7517,5344;PD7503,5343;
PU;SP7;LA1,4,2,4;
PU;SP1;LA1,4,2,4;
PU;SP2;LA1,4,2,4;
PU;SP1;LA1,4,2,4;
PU;PW0.3;
PU4911,2014;PD4830,2001;
PU4830,2006;PD4916,2019;
PU4916,2023;PD4830,2011;
PU4829,2015;PD4914,2028;
PU4908,2032;PD4827,2020;
PU4908,2032;PD4914,2028,4916,2023,4916,2019,4911,2014;
PU;SP7;LA1,4,2,4;
PU;PW0.3;
PU4926,2002;PD4912,2006,4909,2012;
PU4905,2033;PD4912,2043,4926,2048,4939,2043,4947,2032,4947,2018,4939,2006,
4926,2002;
PU;SP1;LA1,4,2,4;
PU;SP7;LA1,4,2,4;
PU;SP1;LA1,4,2,4;
PU;SP7;LA1,4,2,4;
PU;PW0.3;
PU4627,4737;PD4627,4745,4636,4757,4649,4761,4662,4757,4671,4745,4671,4731,
4666,4725;
PU;SP1;LA1,4,2,4;
PU;PW0.3;
PU4532,4335;PD4536,4339;
PU4567,4334;PD4557,4324;
PU4559,4324;PD4538,4330,4532,4337;
PU4579,4330;PD4579,4330,4559,4324;
PU5468,1563;PD5566,1614;
PU5567,1609;PD5465,1556;
PU5467,1552;PD5567,1603;
PU5568,1598;PD5470,1548;
PU5476,1547;PD5568,1592;
PU5476,1547;PD5470,1548,5467,1552,5465,1556,5468,1563;
PU5421,1550;PD5411,1540;
PU5422,1516;PD5435,1529;
PU5457,1515;PD5446,1505;
PU5449,1505;PD5428,1511,5415,1527,5411,1548,5421,1568,5438,1579,5460,1579,
5474,1570;
PU5486,1547;PD5483,1527,5469,1511,5449,1505;
PU3239,5040;PD3226,5063;
PU3229,5067;PD3240,5048,3240,5048;
PU;SP7;LA1,4,2,4;
PU;PW0.3;
PU3256,4994;PD3250,4995,3242,5007,3242,5017;
PU;SP1;LA1,4,2,4;
PU;PW0.3;
PU4891,4275;PD4837,4267;
PU4837,4272;PD4883,4279;
PU4877,4283;PD4850,4279;
PU4858,4285;PD4872,4287;
PU4869,4291;PD4866,4290;
PU;SP7;LA1,4,2,4;
PU;PW0.3;
PU4940,4269;PD4927,4273,4925,4277;
PU4952,4310;PD4954,4310,4962,4299,4962,4285,4954,4273,4940,4269;
PU;SP1;LA1,4,2,4;
PU;PW0.3;
PU4528,3492;PD4474,3435;
PU4480,3435;PD4530,3488;
PU4480,3435;PD4474,3435,4471,3437;
PU;SP2;LA1,4,2,4;
PU;PW0.4;
PU4451,3379;PD4452,3379;
PU;PW0.3;
PU4482,3435;PD4488,3423,4485,3401,4471,3386,4451,3379;
PU;SP1;LA1,4,2,4;
PU;PW0.3;
PU5287,4730;PD5279,4731;
PU5574,4639;PD5423,4703;
PU5421,4699;PD5575,4633;
PU5578,4627;PD5420,4695;
PU5421,4689;PD5581,4620;
PU5421,4689;PD5420,4695,5421,4699,5423,4703,5427,4706;
PU5400,4684;PD5390,4674;
PU5392,4673;PD5375,4679;
PU5421,4689;PD5413,4680,5392,4673;
PU6270,1634;PD6304,1662;
PU6306,1658;PD6268,1627;
PU6270,1623;PD6309,1654;
PU6312,1651;PD6274,1620;
PU6282,1620;PD6316,1647;
PU6282,1620;PD6274,1620,6270,1623,6268,1627,6270,1634;
PU;SP7;LA1,4,2,4;
PU;PW0.3;
PU6265,1595;PD6251,1599,6243,1611,6243,1625,6251,1636,6265,1641,6272,1638;
PU6286,1621;PD6286,1611,6278,1599,6265,1595;
PU;SP1;LA1,4,2,4;
PU;SP7;LA1,4,2,4;
PU;SP1;LA1,4,2,4;
PU;PW0.3;
PU5744,4584;PD5669,4594;
PU5671,4598;PD5750,4588;
PU5748,4593;PD5674,4603;
PU5679,4607;PD5739,4598;
PU5734,4604;PD5683,4611;
PU5751,4591;PD5750,4588,5744,4584;
PU;SP7;LA1,4,2,4;
PU;PW0.3;
PU5761,4568;PD5748,4573,5741,4583;
PU5783,4589;PD5783,4584,5775,4573,5761,4568;
PU;SP1;LA1,4,2,4;
PU;PW0.3;
PU4589,1644;PD4702,1520;
PU4698,1517;PD4584,1644;
PU4580,1641;PD4694,1514;
PU4691,1511;PD4577,1638;
PU4576,1632;PD4688,1507;
PU4576,1632;PD4577,1638,4580,1641,4584,1644,4589,1644;
PU4549,1699;PD4545,1798;
PU4541,1880;PD4541,1892;
PU4545,1892;PD4546,1885;
PU4549,1805;PD4554,1697;
PU4559,1697;PD4554,1815;
PU4550,1887;PD4550,1892;
PU4555,1892;PD4555,1888;
PU4558,1824;PD4564,1698;
PU4568,1700;PD4563,1821;
PU4560,1889;PD4560,1893;
PU4568,1700;PD4564,1698,4559,1697,4554,1697,4549,1699;
PU4536,1638;PD4547,1649;
PU4568,1635;PD4558,1625;
PU4561,1625;PD4540,1631,4536,1636;
PU4534,1688;PD4550,1699;
PU4567,1699;PD4571,1699,4589,1687,4598,1668,4595,1647,4592,1644;
PU4576,1629;PD4561,1625;
PU3224,5431;PD3238,5421;
PU3236,5417;PD3205,5438;
PU3208,5431;PD3234,5413;
PU3208,5431;PD3205,5438,3206,5441;
PU;SP7;LA1,4,2,4;
PU;PW0.3;
PU3204,5421;PD3191,5426,3184,5435;
PU3212,5424;PD3204,5421;
PU;SP1;LA1,4,2,4;
PU;PW0.3;
PU3850,1117;PD3886,1149;
PU3887,1144;PD3849,1110;
PU3851,1106;PD3890,1140;
PU3894,1137;PD3855,1103;
PU3863,1104;PD3898,1135;
PU3863,1104;PD3855,1103,3851,1106,3849,1110,3850,1117;
PU;SP2;LA1,4,2,4;
PU;PW0.4;
PU3838,1094;PD3839,1094;
PU;PW0.3;
PU3814,1067;PD3804,1079,3801,1100,3809,1119,3827,1131,3849,1131,3854,1127;
PU3872,1107;PD3875,1100,3872,1079,3858,1063,3845,1059;
PU;SP1;LA1,4,2,4;
PU;PW0.3;
PU5488,1277;PD5599,1149;
PU5594,1147;PD5482,1276;
PU5481,1271;PD5591,1144;
PU5587,1141;PD5481,1264;
PU5482,1256;PD5584,1137;
PU5481,1275;PD5482,1276,5488,1277;
PU5442,1491;PD5441,1506;
PU5446,1505;PD5446,1491;
PU5451,1490;PD5450,1505;
PU5455,1505;PD5456,1489;
PU5461,1488;PD5460,1507;
PU5479,1326;PD5488,1321,5497,1301,5493,1280,5490,1276;
PU7425,4956;PD7410,5017;
PU7415,5018;PD7431,4951;
PU7436,4951;PD7420,5018;
PU7424,5020;PD7440,4953;
PU7443,4960;PD7429,5022;
PU7443,4960;PD7440,4953,7436,4951,7431,4951,7425,4956;
PU;SP7;LA1,4,2,4;
PU;PW0.3;
PU7437,4922;PD7424,4926,7416,4938,7416,4952,7422,4960;
PU7444,4965;PD7451,4963,7459,4952,7459,4938,7451,4926,7437,4922;
PU;SP1;LA1,4,2,4;
PU;SP7;LA1,4,2,4;
PU;SP1;LA1,4,2,4;
PU;SP2;LA1,4,2,4;
PU;PW0.3;
PU6104,4993;PD6096,4995;
PU6142,5035;PD6139,5015,6125,4999,6104,4993;
PU;SP1;LA1,4,2,4;
PU;SP2;LA1,4,2,4;
PU;SP1;LA1,4,2,4;
PU;PW0.3;
PU3778,2019;PD3781,2010;
PU3811,1927;PD3825,1886;
PU3821,1885;PD3806,1927;
PU3778,2006;PD3772,2022;
PU3768,2021;PD3774,2002;
PU3800,1928;PD3816,1884;
PU3812,1882;PD3794,1930;
PU3771,1998;PD3764,2019;
PU3761,2013;PD3768,1992;
PU3789,1933;PD3807,1879;
PU3761,2013;PD3764,2019,3768,2021,3772,2022,3778,2019;
PU3747,2074;PD3727,2217;
PU3732,2219;PD3752,2072;
PU3757,2072;PD3736,2220;
PU3741,2222;PD3761,2073;
PU3765,2077;PD3746,2224;
PU3765,2077;PD3761,2073,3757,2072,3752,2072,3747,2074;
PU3733,2049;PD3723,2039;
PU3734,2015;PD3747,2028;
PU3760,2006;PD3758,2004;
PU3760,2004;PD3740,2010,3726,2026,3723,2047,3732,2066,3746,2075;
PU3766,2078;PD3771,2078,3789,2066,3798,2047,3795,2026,3784,2013;
PU3697,2406;PD3724,2328;
PU3719,2327;PD3691,2410;
PU3686,2409;PD3715,2326;
PU3710,2324;PD3682,2407;
PU3680,2401;PD3706,2322;
PU3680,2401;PD3682,2407,3686,2409,3691,2410,3697,2406;
PU;SP7;LA1,4,2,4;
PU;PW0.3;
PU3679,2398;PD3670,2401,3661,2412,3661,2426,3670,2438,3683,2442,3696,2438,
3704,2426,3704,2412,3699,2405;
PU;SP1;LA1,4,2,4;
PU;PW0.3;
PU7384,5377;PD7437,5353;
PU7435,5349;PD7377,5375;
PU7374,5371;PD7432,5345;
PU7431,5340;PD7373,5367;
PU7377,5360;PD7430,5336;
PU7377,5360;PD7373,5367,7374,5371,7377,5375,7384,5377;
PU;SP7;LA1,4,2,4;
PU;PW0.3;
PU7368,5351;PD7355,5355,7347,5367,7347,5381,7355,5392,7368,5396,7382,5392,
7390,5381,7390,5376;
PU7381,5355;PD7368,5351;
PU;SP1;LA1,4,2,4;
PU;SP7;LA1,4,2,4;
PU;PW0.3;
PU4237,4746;PD4244,4736;
PU4244,4735;PD4244,4722,4236,4710,4224,4706;
PU;SP1;LA1,4,2,4;
PU;PW0.3;
PU4533,2032;PD4549,1967;
PU4544,1967;PD4527,2036;
PU4522,2036;PD4539,1966;
PU4535,1965;PD4518,2034;
PU4515,2027;PD4530,1963;
PU4515,2027;PD4518,2034,4522,2036,4527,2036,4533,2032;
PU;SP7;LA1,4,2,4;
PU;PW0.3;
PU4514,2023;PD4507,2025,4499,2036,4499,2050,4507,2061,4521,2066,4534,2061,
4542,2050,4542,2036,4536,2028;
PU;SP1;LA1,4,2,4;
PU;PW0.3;
PU3770,1582;PD3793,1596;
PU3795,1591;PD3770,1577;
PU3770,1572;PD3797,1587;
PU3799,1582;PD3770,1566;
PU3770,1561;PD3802,1579;
PU3664,1536;PD3654,1526;
PU3665,1502;PD3678,1515;
PU3674,1496;PD3671,1497,3657,1513,3654,1534,3663,1553,3681,1564,3702,1564,
3703,1564;
PU4599,4580;PD4576,4416;
PU4572,4418;PD4595,4583;
PU4591,4585;PD4567,4419;
PU4562,4421;PD4586,4585;
PU4581,4582;PD4559,4427;
PU4581,4582;PD4586,4585,4591,4585,4595,4583,4599,4580;
PU4568,4588;PD4582,4601;
PU4603,4587;PD4598,4582;
PU4580,4581;PD4575,4583,4565,4594;
PU4631,4622;PD4632,4620,4629,4599,4615,4583,4600,4578;
PU5321,1699;PD5432,1577;
PU5428,1574;PD5315,1699;
PU5311,1696;PD5424,1571;
PU5421,1567;PD5309,1693;
PU5307,1687;PD5417,1564;
PU5307,1687;PD5309,1693,5311,1696,5315,1699,5321,1699;
PU;SP2;LA1,4,2,4;
PU;PW0.4;
PU5292,1718;PD5293,1718;
PU;PW0.3;
PU5292,1681;PD5272,1687,5258,1703,5254,1724,5263,1743,5281,1754,5302,1754,
5320,1743,5329,1724,5326,1703,5323,1699;
PU5307,1685;PD5292,1681;
PU;SP1;LA1,4,2,4;
PU;PW0.3;
PU5470,4986;PD5475,4976,5471,4955,5458,4939,5445,4935;
PU;SP7;LA1,4,2,4;
PU;PW0.3;
PU4369,3478;PD4368,3479,4365,3483;
PU4360,3505;PD4368,3516,4381,3520,4394,3516,4398,3510;
PU;SP1;LA1,4,2,4;
PU;PW0.3;
PU6375,5052;PD6393,5041;
PU6390,5037;PD6368,5051;
PU6365,5048;PD6387,5033;
PU6385,5029;PD6363,5044;
PU6366,5037;PD6383,5025;
PU6366,5037;PD6363,5044,6365,5048,6368,5051,6375,5052;
PU6317,5043;PD6142,5025;
PU6142,5030;PD6318,5048;
PU6318,5053;PD6142,5034;
PU6160,5041;PD6317,5057;
PU6315,5062;PD6169,5047;
PU6315,5062;PD6317,5057,6318,5053,6318,5048,6317,5043;
PU6324,5064;PD6318,5058;
PU6325,5030;PD6339,5043;
PU6360,5029;PD6350,5019;
PU6352,5019;PD6332,5025,6318,5041,6317,5044;
PU6315,5062;PD6324,5081,6329,5085;
PU6387,5050;PD6388,5050;
PU6373,5026;PD6372,5025,6352,5019;
PU4597,1180;PD4644,1202;
PU4645,1197;PD4594,1174;
PU4595,1169;PD4645,1192;
PU4645,1187;PD4598,1166;
PU4605,1164;PD4645,1182;
PU4605,1164;PD4598,1166,4595,1169,4594,1174,4597,1180;
PU4551,1170;PD4541,1160;
PU4552,1135;PD4565,1149;
PU4586,1135;PD4576,1125;
PU4578,1125;PD4558,1130,4544,1147,4541,1167,4550,1187,4568,1198,4589,1198,
4604,1188;
PU4615,1164;PD4612,1147,4599,1130,4578,1125;
PU4497,3935;PD4530,3911;
PU4492,3934;PD4497,3935;
PU4470,3978;PD4481,3978,4499,3967,4508,3947,4506,3933;
PU5370,4674;PD5365,4663;
PU5368,4658;PD5376,4677;
PU5381,4675;PD5370,4652;
PU5371,4644;PD5386,4674;
PU;SP7;LA1,4,2,4;
PU;PW0.3;
PU5338,4573;PD5325,4577,5317,4588,5317,4593;
PU5357,4605;PD5359,4602,5359,4588,5351,4577,5338,4573;
PU;SP1;LA1,4,2,4;
PU;PW0.3;
PU5593,4968;PD5474,4963;
PU5475,4968;PD5594,4973;
PU5594,4978;PD5475,4972;
PU5474,4977;PD5594,4983;
PU5592,4987;PD5473,4982;
PU5592,4987;PD5594,4983,5594,4978,5594,4973,5593,4968;
PU;SP7;LA1,4,2,4;
PU;PW0.3;
PU5614,4956;PD5601,4961,5594,4971;
PU5593,4985;PD5593,4986,5601,4997,5602,4997;
PU5628,4997;PD5636,4986,5636,4972,5628,4961,5614,4956;
PU;SP1;LA1,4,2,4;
PU;PW0.3;
PU6391,5346;PD6362,5408;
PU6367,5408;PD6398,5343;
PU6402,5344;PD6372,5410;
PU6376,5411;PD6405,5349;
PU6406,5357;PD6396,5381;
PU6393,5386;PD6381,5414;
PU6404,5345;PD6402,5344,6398,5343,6391,5346;
PU6382,5335;PD6373,5326;
PU6384,5301;PD6397,5314;
PU6393,5295;PD6390,5296,6376,5312,6373,5333,6381,5352,6383,5353;
PU;PW0.4;
PU6408,5363;PD6409,5363;
PU;PW0.3;
PU3728,1253;PD3823,1129;
PU3819,1127;PD3722,1253;
PU3719,1251;PD3815,1125;
PU3812,1121;PD3715,1248;
PU3714,1242;PD3808,1117;
PU3714,1242;PD3715,1248,3719,1251,3722,1253,3728,1253;
PU3690,1310;PD3686,1427;
PU3690,1429;PD3695,1309;
PU3700,1309;PD3695,1432;
PU3700,1434;PD3705,1309;
PU3709,1311;PD3704,1436;
PU3709,1311;PD3705,1309,3700,1309,3695,1309,3690,1310;
PU3674,1282;PD3664,1272;
PU3675,1248;PD3688,1261;
PU3709,1246;PD3699,1236;
PU3701,1236;PD3681,1242,3667,1259,3664,1279,3673,1299,3691,1310,3691,1310;
PU3707,1310;PD3712,1310,3730,1299,3738,1279,3735,1259,3730,1253;
PU3714,1240;PD3701,1236;
PU6032,4965;PD6033,4966;
PU6037,4964;PD6032,4958;
PU6035,4955;PD6042,4963;
PU6048,4962;PD6039,4952;
PU6046,4953;PD6054,4962;
PU6046,4953;PD6039,4952,6035,4955,6032,4958,6032,4965;
PU;SP7;LA1,4,2,4;
PU;PW0.3;
PU6028,4925;PD6015,4929,6007,4940,6007,4954,6015,4966,6026,4969;
PU6050,4954;PD6050,4954,6050,4940,6041,4929,6028,4925;
PU;SP1;LA1,4,2,4;
PU;PW0.3;
PU3495,1961;PD3438,1967;
PU3440,1971;PD3501,1965;
PU3502,1969;PD3442,1976;
PU3444,1981;PD3501,1974;
PU3497,1979;PD3445,1985;
PU3497,1979;PD3501,1974,3502,1969,3501,1965,3495,1961;
PU3555,1986;PD3627,2009;
PU3688,2028;PD3723,2040;
PU3723,2035;PD3689,2024;
PU3628,2004;PD3554,1981;
PU3555,1976;PD3619,1996;
PU3687,2018;PD3725,2030;
PU3726,2026;PD3685,2013;
PU3613,1990;PD3557,1972;
PU3561,1968;PD3610,1984;
PU3692,2010;PD3729,2021;
PU3561,1968;PD3557,1972,3555,1976,3554,1981,3555,1986;
PU3499,1940;PD3512,1954;
PU3504,1937;PD3491,1951,3491,1959;
PU3493,1982;PD3497,1991,3515,2003,3536,2003,3554,1991,3556,1987;
PU3562,1968;PD3560,1955;
PU5368,1264;PD5413,1285;
PU5414,1280;PD5365,1257;
PU5366,1253;PD5414,1275;
PU5414,1270;PD5369,1249;
PU5376,1247;PD5414,1265;
PU5376,1247;PD5369,1249,5366,1253,5365,1257,5368,1264;
PU;SP7;LA1,4,2,4;
PU;PW0.3;
PU5359,1227;PD5345,1231,5337,1242,5337,1256,5345,1267,5359,1272,5371,1268;
PU5380,1247;PD5380,1242,5372,1231,5359,1227;
PU;SP1;LA1,4,2,4;
PU;PW0.3;
PU4570,1075;PD4569,1126;
PU4574,1125;PD4575,1080;
PU4579,1086;PD4579,1125;
PU4584,1125;PD4584,1090;
PU4590,1020;PD4589,1030;
PU4589,1092;PD4588,1126;
PU4590,1020;PD4588,1019;
PU;SP7;LA1,4,2,4;
PU;PW0.3;
PU4581,975;PD4567,979,4567,981;
PU4587,1018;PD4594,1016,4602,1005,4602,991,4594,979,4581,975;
PU;SP1;LA1,4,2,4;
PU;PW0.3;
PU6565,5335;PD6496,5327;
PU6497,5332;PD6566,5339;
PU6565,5344;PD6498,5337;
PU6499,5342;PD6565,5348;
PU6563,5353;PD6500,5346;
PU6563,5353;PD6565,5348,6565,5344,6566,5339,6565,5335;
PU;SP7;LA1,4,2,4;
PU;PW0.3;
PU6587,5324;PD6573,5328,6566,5338;
PU6565,5349;PD6565,5353,6573,5364,6587,5368,6600,5364,6608,5353,6608,5339,
6600,5328,6587,5324;
PU;SP1;LA1,4,2,4;
PU;PW0.3;
PU4483,4217;PD4535,4333;
PU4539,4330;PD4483,4207;
PU4487,4204;PD4543,4328;
PU4548,4326;PD4491,4203;
PU4498,4206;PD4552,4325;
PU4498,4206;PD4491,4203,4487,4204,4483,4207;
PU4487,4149;PD4481,3978;
PU4477,3979;PD4482,4150;
PU4477,4151;PD4472,3980;
PU4467,3982;PD4473,4150;
PU4468,4149;PD4463,3990;
PU4468,4149;PD4473,4150,4477,4151,4482,4150,4487,4149;
PU;SP2;LA1,4,2,4;
PU;PW0.3;
PU4471,4151;PD4458,4154,4456,4156;
PU4504,4212;PD4507,4210,4515,4191,4512,4170,4499,4154,4484,4150;
PU;SP1;LA1,4,2,4;
PU;PW0.3;
PU3885,2050;PD3798,2037;
PU3798,2042;PD3889,2055;
PU3889,2060;PD3798,2047;
PU3797,2051;PD3888,2064;
PU3882,2068;PD3795,2056;
PU3882,2068;PD3888,2064,3889,2060,3889,2055,3885,2050;
PU;SP7;LA1,4,2,4;
PU;PW0.3;
PU3900,2038;PD3886,2043,3883,2048;
PU3879,2069;PD3886,2079,3900,2083,3913,2079,3921,2068,3921,2054,3913,2043,
3900,2038;
PU;SP1;LA1,4,2,4;
PU;SP7;LA1,4,2,4;
PU;SP1;LA1,4,2,4;
PU;PW0.3;
PU4435,1604;PD4470,1624;
PU4470,1618;PD4433,1598;
PU4434,1593;PD4470,1613;
PU4470,1608;PD4437,1590;
PU4444,1589;PD4460,1597;
PU4444,1589;PD4437,1590,4434,1593,4433,1598,4435,1604;
PU4390,1592;PD4380,1582;
PU4391,1558;PD4405,1571;
PU4426,1557;PD4416,1547;
PU4418,1547;PD4398,1553,4384,1569,4381,1590,4390,1609,4407,1620,4428,1620,
4441,1612;
PU4443,1559;PD4441,1557;
PU4431,1551;PD4418,1547;
PU4334,4710;PD4327,4710;
PU4244,4717;PD4243,4717;
PU4244,4722;PD4246,4722;
PU4334,4714;PD4339,4714;
PU4340,4718;PD4341,4718;
PU4247,4726;PD4246,4727;
PU4245,4731;PD4247,4731;
PU4340,4717;PD4339,4714,4334,4710;
PU4336,4690;PD4350,4703;
PU4370,4689;PD4361,4679;
PU4363,4679;PD4343,4685,4329,4701,4328,4707;
PU4388,4691;PD4383,4685,4363,4679;
PU5229,1674;PD5258,1701;
PU5261,1697;PD5228,1667;
PU5230,1663;PD5264,1693;
PU5267,1690;PD5234,1661;
PU5254,1672;PD5271,1687;
PU5234,1661;PD5234,1661,5230,1663,5228,1667,5229,1674;
PU;SP7;LA1,4,2,4;
PU;PW0.3;
PU5218,1639;PD5212,1641,5204,1652,5204,1666,5212,1677,5225,1681,5231,1679;
PU;SP1;LA1,4,2,4;
PU;SP7;LA1,4,2,4;
PU;SP1;LA1,4,2,4;
PU;PW0.3;
PU4711,4591;PD4683,4594;
PU4673,4595;PD4630,4601;
PU4631,4605;PD4658,4602;
PU4699,4597;PD4717,4594;
PU4718,4599;PD4707,4600;
PU4651,4608;PD4632,4610;
PU4633,4615;PD4646,4613;
PU4713,4604;PD4718,4603;
PU4643,4618;PD4632,4619;
PU4715,4606;PD4718,4603,4718,4599,4717,4594,4711,4591;
PU;SP7;LA1,4,2,4;
PU;PW0.3;
PU4728,4575;PD4715,4579,4708,4589;
PU4725,4619;PD4728,4620,4742,4615,4750,4604,4750,4591,4742,4579,4728,4575;
PU;SP1;LA1,4,2,4;
PU;PW0.3;
PU3569,1684;PD3675,1562;
PU3671,1560;PD3563,1684;
PU3560,1681;PD3667,1557;
PU3663,1554;PD3557,1678;
PU3556,1672;PD3660,1550;
PU3556,1672;PD3557,1678,3560,1681,3563,1684,3569,1684;
PU3530,1738;PD3522,1873;
PU3526,1874;PD3535,1737;
PU3539,1737;PD3531,1876;
PU3536,1877;PD3544,1737;
PU3549,1739;PD3540,1879;
PU3549,1739;PD3544,1737,3539,1737,3535,1737,3530,1738;
PU3514,1711;PD3504,1701;
PU3515,1676;PD3528,1690;
PU3549,1675;PD3539,1666;
PU3541,1666;PD3521,1671,3507,1687,3504,1708,3513,1727,3530,1738;
PU3547,1739;PD3552,1739,3570,1727,3578,1708,3575,1687,3572,1683;
PU3556,1670;PD3541,1666;
PU4459,1321;PD4563,1196;
PU4558,1194;PD4453,1321;
PU4449,1318;PD4554,1191;
PU4551,1188;PD4446,1315;
PU4445,1309;PD4548,1184;
PU4445,1309;PD4446,1315,4449,1318,4453,1321,4459,1321;
PU4420,1376;PD4416,1451;
PU4411,1540;PD4410,1548;
PU4415,1547;PD4415,1542;
PU4420,1467;PD4425,1375;
PU4429,1375;PD4423,1480;
PU4420,1545;PD4420,1547;
PU4425,1548;PD4425,1547;
PU4428,1480;PD4434,1375;
PU4438,1377;PD4433,1480;
PU4438,1377;PD4434,1375,4429,1375,4425,1375,4420,1376;
PU4403,1348;PD4397,1342;
PU4405,1314;PD4418,1327;
PU4439,1313;PD4429,1303;
PU4431,1303;PD4411,1309,4398,1323;
PU4397,1352;PD4403,1365,4420,1376;
PU4437,1376;PD4441,1376,4459,1365,4468,1346,4465,1325,4461,1320;
PU4445,1307;PD4431,1303;
PU6374,4958;PD6354,5019;
PU6359,5020;PD6380,4953;
PU6384,4954;PD6363,5021;
PU6368,5023;PD6389,4956;
PU6391,4963;PD6372,5025;
PU6391,4963;PD6389,4956,6384,4954,6380,4953,6374,4958;
PU;SP7;LA1,4,2,4;
PU;PW0.3;
PU6387,4925;PD6374,4929,6365,4940,6365,4954,6371,4961;
PU6391,4968;PD6400,4965,6408,4954,6408,4940,6400,4929,6387,4925;
PU;SP1;LA1,4,2,4;
PU;SP2;LA1,4,2,4;
PU;PW0.4;
PU5069,5032;PD5070,5032;
PU;PW0.3;
PU5069,4995;PD5049,5000,5035,5016,5032,5036;
PU5092,5060;PD5097,5056,5106,5037,5103,5016,5089,5000,5069,4995;
PU;SP1;LA1,4,2,4;
PU;PW0.3;
PU4361,3841;PD4401,3883;
PU4405,3880;PD4361,3834;
PU4364,3831;PD4409,3877;
PU4413,3875;PD4368,3828;
PU4374,3828;PD4416,3872;
PU4374,3828;PD4368,3828,4364,3831,4361,3834,4361,3841;
PU;SP2;LA1,4,2,4;
PU;PW0.4;
PU4347,3813;PD4348,3813;
PU;PW0.3;
PU4347,3775;PD4333,3779;
PU4358,3848;PD4362,3845;
PU4378,3829;PD4383,3818,4380,3797,4367,3781,4347,3775;
PU;SP1;LA1,4,2,4;
PU;PW0.3;
PU6336,5374;PD6381,5352;
PU6379,5348;PD6328,5373;
PU6325,5369;PD6376,5344;
PU6374,5340;PD6324,5364;
PU6328,5358;PD6373,5335;
PU6328,5358;PD6324,5364,6325,5369,6328,5373,6336,5374;
PU;SP7;LA1,4,2,4;
PU;PW0.3;
PU6321,5349;PD6308,5353,6299,5364,6299,5378,6308,5389,6321,5393,6334,5389,
6342,5378,6342,5373;
PU6332,5353;PD6321,5349;
PU;SP1;LA1,4,2,4;
PU;PW0.3;
PU3517,2067;PD3529,2004;
PU3524,2004;PD3512,2072;
PU3507,2072;PD3519,2004;
PU3515,2003;PD3503,2070;
PU3500,2064;PD3510,2001;
PU3500,2064;PD3503,2070,3507,2072,3512,2072,3517,2067;
PU;SP7;LA1,4,2,4;
PU;PW0.3;
PU3499,2059;PD3493,2061,3485,2072,3485,2086,3493,2097,3506,2101,3519,2097,
3527,2086,3527,2072,3520,2062;
PU;SP1;LA1,4,2,4;
PU;PW0.3;
PU4297,1738;PD4401,1618;
PU4397,1616;PD4292,1738;
PU4288,1735;PD4393,1613;
PU4390,1609;PD4285,1732;
PU4283,1727;PD4387,1606;
PU4283,1727;PD4285,1732,4288,1735,4292,1738,4297,1738;
PU;SP2;LA1,4,2,4;
PU;PW0.4;
PU4269,1758;PD4270,1758;
PU;PW0.3;
PU4269,1721;PD4249,1726,4235,1742,4232,1763,4241,1782,4259,1793,4279,1793,
4297,1782,4306,1763,4303,1742,4299,1738;
PU4284,1725;PD4269,1721;
PU;SP1;LA1,4,2,4;
PU;PW0.3;
PU4400,4995;PD4402,4991;
PU4406,4992;PD4403,5000;
PU4407,5005;PD4410,4994;
PU4413,5000;PD4411,5005;
PU4413,5000;PD4410,4994,4406,4992,4402,4991,4398,4993;
PU4415,4937;PD4387,4789;
PU4382,4791;PD4411,4941;
PU4407,4942;PD4378,4793;
PU4373,4795;PD4402,4942;
PU4397,4941;PD4369,4797;
PU4397,4941;PD4402,4942,4407,4942,4411,4941,4415,4937;
PU4385,4980;PD4376,4971;
PU4387,4946;PD4400,4960;
PU4421,4945;PD4414,4939;
PU4397,4940;PD4393,4941,4379,4957,4376,4978;
PU4427,5005;PD4441,4997,4450,4978,4447,4957,4433,4941,4415,4936;
PU5282,5045;PD5106,5026;
PU5106,5031;PD5284,5050;
PU5284,5054;PD5106,5036;
PU5105,5040;PD5283,5059;
PU5281,5063;PD5104,5045;
PU5281,5063;PD5283,5059,5284,5054,5284,5050,5282,5045;
PU5288,5064;PD5284,5060;
PU5291,5031;PD5302,5042;
PU5303,5025;PD5297,5026,5284,5042,5283,5046;
PU5281,5063;PD5282,5066;
PU3632,1251;PD3665,1267;
PU3666,1262;PD3632,1246;
PU3633,1241;PD3668,1258;
PU3670,1254;PD3633,1236;
PU3633,1231;PD3673,1250;
PU3538,1216;PD3528,1206;
PU3539,1182;PD3552,1194;
PU3547,1176;PD3545,1177,3531,1192,3528,1213,3537,1232,3554,1243,3566,1243;
PU4314,4619;PD4341,4686;
PU4345,4684;PD4316,4613;
PU4320,4610;PD4349,4682;
PU4353,4680;PD4324,4609;
PU4331,4612;PD4358,4679;
PU4331,4612;PD4324,4609,4320,4610,4316,4613,4314,4619;
PU;SP7;LA1,4,2,4;
PU;PW0.3;
PU4316,4579;PD4303,4584,4295,4595,4295,4609,4303,4620,4313,4623;
PU4333,4615;PD4338,4609,4338,4595,4329,4584,4316,4579;
PU;SP1;LA1,4,2,4;
PU;PW0.3;
PU4568,4971;PD4449,4965;
PU4450,4970;PD4569,4975;
PU4569,4980;PD4450,4974;
PU4450,4979;PD4569,4985;
PU4567,4989;PD4448,4984;
PU4567,4989;PD4569,4985,4569,4980,4569,4975,4568,4971;
PU;SP7;LA1,4,2,4;
PU;PW0.3;
PU4590,4958;PD4576,4963,4569,4973;
PU4569,4987;PD4569,4988,4576,4999,4590,5003,4603,4999,4611,4988,4611,4974,
4603,4963,4590,4958;
PU;SP1;LA1,4,2,4;
PU;PW0.3;
PU5352,5191;PD5354,5202;
PU5385,5298;PD5378,5292;
PU5399,5353;PD5405,5350,5414,5331,5411,5310,5397,5294,5387,5291;
PU5003,4967;PD5039,5010;
PU5042,5007;PD5003,4960;
PU5006,4957;PD5045,5003;
PU5049,5000;PD5010,4954;
PU5017,4956;PD5053,4998;
PU5017,4956;PD5010,4954,5006,4957,5003,4960,5003,4967;
PU;SP7;LA1,4,2,4;
PU;PW0.3;
PU5000,4927;PD4987,4932,4979,4943,4979,4956,4987,4968;
PU4987,4968;PD5000,4972,5004,4971;
PU5021,4957;PD5021,4956,5021,4943,5013,4932,5000,4927;
PU;SP1;LA1,4,2,4;
PU;PW0.3;
PU4400,1320;PD4398,1319;
PU4399,1314;PD4403,1316;
PU;SP7;LA1,4,2,4;
PU;PW0.3;
PU4334,1273;PD4325,1276,4317,1287,4317,1301,4325,1312,4332,1314;
PU;SP1;LA1,4,2,4;
PU;PW0.3;
PU3560,1066;PD3559,1088;
PU3563,1090;PD3564,1065;
PU3569,1065;PD3568,1092;
PU3573,1091;PD3573,1065;
PU3578,1067;PD3577,1089;
PU3578,1067;PD3573,1065,3569,1065,3564,1065,3560,1066;
PU;SP7;LA1,4,2,4;
PU;PW0.3;
PU3569,1023;PD3556,1027,3548,1038,3548,1052,3556,1063,3562,1065;
PU3576,1065;PD3582,1063,3591,1052,3591,1038,3582,1027,3569,1023;
PU;SP1;LA1,4,2,4;
PU;PW0.3;
PU5532,5333;PD5414,5320;
PU5414,5325;PD5532,5337;
PU5532,5342;PD5414,5329;
PU5413,5334;PD5531,5346;
PU5530,5351;PD5412,5338;
PU5530,5351;PD5531,5346,5532,5342,5532,5337,5532,5333;
PU;SP7;LA1,4,2,4;
PU;PW0.3;
PU5553,5322;PD5540,5326,5532,5336;
PU5532,5347;PD5532,5351,5540,5362,5553,5366,5566,5362,5574,5351,5574,5337,
5566,5326,5553,5322;
PU;SP1;LA1,4,2,4;
PU;PW0.3;
PU3464,1668;PD3506,1693;
PU3507,1688;PD3464,1663;
PU3465,1658;PD3509,1684;
PU3512,1680;PD3466,1653;
PU3470,1650;PD3515,1676;
PU3383,1633;PD3373,1624;
PU3376,1617;PD3374,1630,3382,1649,3398,1660;
PU4215,1717;PD4237,1739;
PU4239,1735;PD4220,1715;
PU4224,1713;PD4243,1731;
PU4246,1728;PD4229,1711;
PU4233,1709;PD4250,1726;
PU;SP7;LA1,4,2,4;
PU;PW0.3;
PU4202,1718;PD4209,1721,4214,1719;
PU;SP1;LA1,4,2,4;
PU;SP7;LA1,4,2,4;
PU;SP1;LA1,4,2,4;
PU;PW0.3;
PU3453,1364;PD3550,1242;
PU3546,1239;PD3447,1364;
PU3443,1362;PD3542,1237;
PU3539,1234;PD3440,1358;
PU3439,1353;PD3535,1230;
PU3439,1353;PD3440,1358,3443,1362,3447,1364,3453,1364;
PU3415,1419;PD3406,1542;
PU3411,1540;PD3419,1418;
PU3424,1418;PD3416,1538;
PU3421,1537;PD3428,1418;
PU3433,1420;PD3425,1536;
PU3433,1420;PD3428,1418,3424,1418,3419,1418,3415,1419;
PU3399,1392;PD3389,1382;
PU3400,1358;PD3413,1371;
PU3434,1356;PD3424,1347;
PU3426,1347;PD3406,1353,3392,1368,3390,1389,3398,1408,3415,1419;
PU3431,1419;PD3436,1419,3454,1408,3462,1389,3459,1368,3455,1363;
PU3439,1351;PD3426,1347;
PU5346,4959;PD5344,4964;
PU5349,4964;PD5353,4955;
PU5357,4956;PD5354,4964;
PU5358,4965;PD5360,4961;
PU5359,4958;PD5357,4956,5353,4955,5346,4959;
PU;SP7;LA1,4,2,4;
PU;PW0.3;
PU5354,4929;PD5347,4932,5339,4943,5339,4956,5343,4962;
PU;SP1;LA1,4,2,4;
PU;SP2;LA1,4,2,4;
PU;PW0.4;
PU4057,5033;PD4058,5033;
PU;PW0.3;
PU4057,4996;PD4037,5002,4024,5018,4021,5038,4029,5057,4047,5069,4067,5069,
4085,5057,4094,5038,4091,5018,4077,5002,4057,4996;
PU;SP1;LA1,4,2,4;
PU;SP7;LA1,4,2,4;
PU;PW0.3;
PU5286,5350;PD5284,5351,5276,5362,5276,5375,5284,5387,5295,5390;
PU;SP1;LA1,4,2,4;
PU;PW0.3;
PU3297,1777;PD3395,1659;
PU3391,1656;PD3291,1777;
PU3288,1774;PD3387,1654;
PU3383,1650;PD3284,1771;
PU3283,1765;PD3380,1647;
PU3283,1765;PD3284,1771,3288,1774,3291,1777,3297,1777;
PU;SP2;LA1,4,2,4;
PU;PW0.4;
PU3269,1796;PD3270,1796;
PU;PW0.3;
PU3269,1759;PD3249,1765,3236,1781,3233,1801,3241,1820,3259,1831,3280,1831,
3297,1820,3305,1801,3303,1781,3299,1776;
PU3283,1763;PD3269,1759;
PU;SP1;LA1,4,2,4;
PU;PW0.3;
PU4199,5039;PD4094,5028;
PU4094,5033;PD4193,5043;
PU4189,5047;PD4094,5037;
PU4093,5042;PD4185,5051;
PU4183,5055;PD4092,5046;
PU4347,5340;PD4340,5352;
PU4343,5355;PD4354,5338;
PU4358,5339;PD4347,5358;
PU4350,5361;PD4361,5342;
PU4362,5349;PD4353,5364;
PU4362,5349;PD4361,5342,4358,5339,4354,5338,4347,5340;
PU4368,5286;PD4346,5191;
PU4343,5196;PD4364,5288;
PU4360,5290;PD4339,5200;
PU4335,5203;PD4355,5291;
PU4351,5291;PD4331,5206;
PU4351,5291;PD4355,5291,4360,5290,4364,5288,4368,5286;
PU4340,5332;PD4331,5322;
PU4341,5298;PD4354,5311;
PU4375,5296;PD4367,5288;
PU;PW0.4;
PU4367,5287;PD4368,5287;
PU;PW0.3;
PU4353,5291;PD4348,5293,4334,5308,4331,5329,4339,5346;
PU4361,5359;PD4378,5359,4395,5348,4404,5329,4401,5308,4387,5293,4367,5287;
PU3997,4969;PD4028,5010;
PU4031,5007;PD3997,4962;
PU4000,4959;PD4035,5004;
PU4039,5001;PD4004,4957;
PU4011,4958;PD4043,4999;
PU4011,4958;PD4004,4957,4000,4959,3997,4962,3997,4969;
PU;SP7;LA1,4,2,4;
PU;PW0.3;
PU3995,4930;PD3981,4935,3973,4948,3976,4963,3987,4973,3998,4973;
PU4014,4960;PD4016,4948,4009,4935,3995,4930;
PU;SP1;LA1,4,2,4;
PU;PW0.3;
PU3349,1352;PD3390,1375;
PU3392,1370;PD3346,1345;
PU3347,1341;PD3394,1366;
PU3396,1362;PD3350,1337;
PU3357,1336;PD3399,1358;
PU3357,1336;PD3350,1337,3347,1341,3346,1345,3349,1352;
PU;SP7;LA1,4,2,4;
PU;PW0.3;
PU3343,1358;PD3349,1358,3352,1356;
PU3362,1336;PD3363,1333,3355,1321,3347,1318;
PU;SP1;LA1,4,2,4;
PU;PW0.3;
PU4521,5331;PD4404,5318;
PU4404,5323;PD4522,5335;
PU4521,5340;PD4404,5328;
PU4403,5332;PD4521,5344;
PU4519,5349;PD4402,5336;
PU4519,5349;PD4521,5344,4521,5340,4522,5335,4521,5331;
PU;SP7;LA1,4,2,4;
PU;PW0.3;
PU4542,5320;PD4528,5325,4522,5335;
PU4522,5344;PD4523,5353,4534,5363,4549,5363,4561,5353,4564,5338,4556,5325,
4542,5320;
PU;SP1;LA1,4,2,4;
PU;PW0.3;
PU3218,1752;PD3239,1776;
PU3241,1772;PD3217,1745;
PU3220,1741;PD3245,1769;
PU3248,1766;PD3224,1739;
PU3231,1740;PD3252,1764;
PU3231,1740;PD3224,1739,3220,1741,3217,1745,3218,1752;
PU;SP7;LA1,4,2,4;
PU;PW0.3;
PU3216,1716;PD3210,1718;
PU3196,1740;PD3197,1748,3209,1758,3220,1758;
PU3236,1743;PD3238,1733,3231,1721,3216,1716;
PU;SP1;LA1,4,2,4;
PU;SP7;LA1,4,2,4;
PU;PW0.3;
PU4366,4934;PD4366,4933;
PU;SP1;LA1,4,2,4;
PU;PW0.3;
PU4335,5348;PD4335,5349;
PU4330,5346;PD4336,5343;
PU4334,5338;PD4325,5344;
PU4324,5339;PD4332,5334;
PU;SP7;LA1,4,2,4;
PU;SP6;LA1,4,2,4;
PU;PW0.4;
PU6174,1832;PD6181,1832,6186,1834,6193,1836,6200,1841,6205,1845,6210,1852,
6212,1860,6213,1864,6213,1918,6212,1923,6210,1930,6205,1937,6200,1942,
6193,1947,6186,1949,6181,1950,6174,1950,6170,1949,6163,1947,6155,1942,
6151,1937,6146,1930,6144,1923,6143,1918,6143,1864,6144,1860,6146,1852,
6151,1845,6155,1841,6163,1836,6170,1834,6174,1832;
PU5279,1934;PD5274,1929,5267,1925,5260,1922,5256,1921,5249,1921,5244,1922,
5237,1925,5230,1929,5225,1934,5220,1941,5218,1948,5217,1953,5217,1960,
5218,1965,5220,1972,5225,1979,5230,1984,5237,1988,5244,1991,5249,1992,
5256,1992,5260,1991,5267,1988,5274,1984,5279,1979;
PU6224,6490;PD6224,6608;
PU6224,6548;PD6229,6552,6236,6557,6240,6559,6247,6561,6255,6561,6259,6559,
6266,6557,6273,6552,6278,6548,6283,6541,6285,6534,6286,6529,6286,6522,
6285,6517,6283,6510,6278,6503,6273,6498,6266,6494,6259,6491,6255,6490,
6247,6490,6240,6491,6236,6494,6229,6498,6224,6503;
PU6346,1423;PD6341,1419,6334,1414,6327,1412,6322,1410,6315,1410,6310,1412,
6303,1414,6296,1419,6292,1423,6287,1430,6285,1438,6283,1442,6283,1449,
6285,1454,6287,1461,6292,1468,6296,1473,6303,1477,6310,1480,6315,1481,
6322,1481,6327,1480,6334,1477,6341,1473,6346,1468;
PU6346,1481;PD6346,1410;
PU;SP;PG;
